# Supplementary material for: Putting AlphaFold models to work with phenix.process_predicted_model and ISOLDE
Source: Acta Crystallogr D Struct Biol. 2022 Oct 27;78(Pt 11):1303–14. doi: 10.1107/S2059798322010026 (PMC9629492; doi:10.1107/S2059798322010026)
Supplement: Supplementary file 2 [file d-78-01303-sup2.pdb]

ATOM      1  N   GLY A   1     -19.779  23.294  37.818  1.00 39.87           N  
ATOM      2  CA  GLY A   1     -19.926  21.972  38.405  1.00 39.87           C  
ATOM      3  C   GLY A   1     -20.800  21.964  39.645  1.00 39.87           C  
ATOM      4  O   GLY A   1     -20.612  22.781  40.549  1.00 39.87           O  
ATOM      5  N   SER A   2     -22.093  21.913  39.559  1.00 49.34           N  
ATOM      6  CA  SER A   2     -23.186  21.786  40.518  1.00 49.34           C  
ATOM      7  C   SER A   2     -22.889  20.709  41.556  1.00 49.34           C  
ATOM      8  CB  SER A   2     -24.497  21.464  39.798  1.00 49.34           C  
ATOM      9  O   SER A   2     -22.512  19.589  41.206  1.00 49.34           O  
ATOM     10  OG  SER A   2     -24.538  20.100  39.416  1.00 49.34           O  
ATOM     11  N   HIS A   3     -22.379  21.084  42.802  1.00 62.39           N  
ATOM     12  CA  HIS A   3     -22.149  20.364  44.050  1.00 62.39           C  
ATOM     13  C   HIS A   3     -23.458  19.843  44.635  1.00 62.39           C  
ATOM     14  CB  HIS A   3     -21.443  21.265  45.065  1.00 62.39           C  
ATOM     15  O   HIS A   3     -24.428  20.594  44.762  1.00 62.39           O  
ATOM     16  CG  HIS A   3     -20.001  21.509  44.749  1.00 62.39           C  
ATOM     17  CD2 HIS A   3     -19.365  22.617  44.303  1.00 62.39           C  
ATOM     18  ND1 HIS A   3     -19.035  20.536  44.883  1.00 62.39           N  
ATOM     19  CE1 HIS A   3     -17.862  21.037  44.532  1.00 62.39           C  
ATOM     20  NE2 HIS A   3     -18.035  22.299  44.176  1.00 62.39           N  
ATOM     21  N   MET A   4     -23.785  18.494  44.423  1.00 69.41           N  
ATOM     22  CA  MET A   4     -24.917  17.812  45.044  1.00 69.41           C  
ATOM     23  C   MET A   4     -24.663  17.579  46.530  1.00 69.41           C  
ATOM     24  CB  MET A   4     -25.192  16.479  44.346  1.00 69.41           C  
ATOM     25  O   MET A   4     -23.600  17.087  46.913  1.00 69.41           O  
ATOM     26  CG  MET A   4     -26.474  15.801  44.801  1.00 69.41           C  
ATOM     27  SD  MET A   4     -26.660  14.112  44.108  1.00 69.41           S  
ATOM     28  CE  MET A   4     -25.393  13.233  45.064  1.00 69.41           C  
ATOM     29  N   ALA A   5     -25.493  18.211  47.469  1.00 81.09           N  
ATOM     30  CA  ALA A   5     -25.428  17.907  48.896  1.00 81.09           C  
ATOM     31  C   ALA A   5     -25.598  16.412  49.147  1.00 81.09           C  
ATOM     32  CB  ALA A   5     -26.493  18.695  49.656  1.00 81.09           C  
ATOM     33  O   ALA A   5     -26.362  15.741  48.448  1.00 81.09           O  
ATOM     34  N   PRO A   6     -24.710  15.879  49.965  1.00 88.28           N  
ATOM     35  CA  PRO A   6     -24.893  14.465  50.300  1.00 88.28           C  
ATOM     36  C   PRO A   6     -26.337  14.126  50.664  1.00 88.28           C  
ATOM     37  CB  PRO A   6     -23.966  14.265  51.502  1.00 88.28           C  
ATOM     38  O   PRO A   6     -27.047  14.962  51.230  1.00 88.28           O  
ATOM     39  CG  PRO A   6     -22.985  15.389  51.418  1.00 88.28           C  
ATOM     40  CD  PRO A   6     -23.654  16.558  50.754  1.00 88.28           C  
ATOM     41  N   PHE A   7     -26.823  13.023  50.197  1.00 92.80           N  
ATOM     42  CA  PHE A   7     -28.187  12.602  50.490  1.00 92.80           C  
ATOM     43  C   PHE A   7     -28.248  11.100  50.747  1.00 92.80           C  
ATOM     44  CB  PHE A   7     -29.126  12.976  49.339  1.00 92.80           C  
ATOM     45  O   PHE A   7     -27.330  10.365  50.378  1.00 92.80           O  
ATOM     46  CG  PHE A   7     -28.960  12.114  48.116  1.00 92.80           C  
ATOM     47  CD1 PHE A   7     -27.852  12.260  47.291  1.00 92.80           C  
ATOM     48  CD2 PHE A   7     -29.914  11.158  47.792  1.00 92.80           C  
ATOM     49  CE1 PHE A   7     -27.696  11.464  46.159  1.00 92.80           C  
ATOM     50  CE2 PHE A   7     -29.765  10.358  46.662  1.00 92.80           C  
ATOM     51  CZ  PHE A   7     -28.656  10.514  45.846  1.00 92.80           C  
ATOM     52  N   VAL A   8     -29.283  10.686  51.458  1.00 94.42           N  
ATOM     53  CA  VAL A   8     -29.547   9.267  51.676  1.00 94.42           C  
ATOM     54  C   VAL A   8     -30.451   8.733  50.568  1.00 94.42           C  
ATOM     55  CB  VAL A   8     -30.191   9.015  53.058  1.00 94.42           C  
ATOM     56  O   VAL A   8     -31.586   9.189  50.410  1.00 94.42           O  
ATOM     57  CG1 VAL A   8     -30.492   7.530  53.250  1.00 94.42           C  
ATOM     58  CG2 VAL A   8     -29.281   9.528  54.172  1.00 94.42           C  
ATOM     59  N   ALA A   9     -29.843   7.852  49.773  1.00 93.06           N  
ATOM     60  CA  ALA A   9     -30.610   7.274  48.673  1.00 93.06           C  
ATOM     61  C   ALA A   9     -31.543   6.175  49.173  1.00 93.06           C  
ATOM     62  CB  ALA A   9     -29.673   6.724  47.600  1.00 93.06           C  
ATOM     63  O   ALA A   9     -31.087   5.133  49.647  1.00 93.06           O  
ATOM     64  N   LYS A  10     -32.871   6.426  49.170  1.00 94.07           N  
ATOM     65  CA  LYS A  10     -33.860   5.450  49.617  1.00 94.07           C  
ATOM     66  C   LYS A  10     -34.034   4.333  48.592  1.00 94.07           C  
ATOM     67  CB  LYS A  10     -35.204   6.131  49.883  1.00 94.07           C  
ATOM     68  O   LYS A  10     -34.407   3.213  48.944  1.00 94.07           O  
ATOM     69  CG  LYS A  10     -35.226   6.987  51.141  1.00 94.07           C  
ATOM     70  CD  LYS A  10     -36.641   7.430  51.490  1.00 94.07           C  
ATOM     71  CE  LYS A  10     -36.670   8.253  52.771  1.00 94.07           C  
ATOM     72  NZ  LYS A  10     -38.053   8.706  53.107  1.00 94.07           N  
ATOM     73  N   ASP A  11     -33.557   4.675  47.411  1.00 94.44           N  
ATOM     74  CA  ASP A  11     -33.629   3.734  46.297  1.00 94.44           C  
ATOM     75  C   ASP A  11     -32.614   4.089  45.212  1.00 94.44           C  
ATOM     76  CB  ASP A  11     -35.041   3.706  45.708  1.00 94.44           C  
ATOM     77  O   ASP A  11     -32.186   5.240  45.108  1.00 94.44           O  
ATOM     78  CG  ASP A  11     -35.294   2.492  44.831  1.00 94.44           C  
ATOM     79  OD1 ASP A  11     -34.577   1.478  44.972  1.00 94.44           O  
ATOM     80  OD2 ASP A  11     -36.217   2.551  43.990  1.00 94.44           O  
ATOM     81  N   ILE A  12     -32.176   3.075  44.399  1.00 94.24           N  
ATOM     82  CA  ILE A  12     -31.307   3.265  43.243  1.00 94.24           C  
ATOM     83  C   ILE A  12     -32.004   2.754  41.984  1.00 94.24           C  
ATOM     84  CB  ILE A  12     -29.950   2.552  43.433  1.00 94.24           C  
ATOM     85  O   ILE A  12     -32.399   1.587  41.917  1.00 94.24           O  
ATOM     86  CG1 ILE A  12     -29.234   3.087  44.678  1.00 94.24           C  
ATOM     87  CG2 ILE A  12     -29.075   2.715  42.186  1.00 94.24           C  
ATOM     88  CD1 ILE A  12     -27.936   2.362  45.006  1.00 94.24           C  
ATOM     89  N   ARG A  13     -32.134   3.658  41.124  1.00 94.40           N  
ATOM     90  CA  ARG A  13     -32.780   3.340  39.855  1.00 94.40           C  
ATOM     91  C   ARG A  13     -31.777   3.373  38.706  1.00 94.40           C  
ATOM     92  CB  ARG A  13     -33.928   4.312  39.576  1.00 94.40           C  
ATOM     93  O   ARG A  13     -31.026   4.340  38.559  1.00 94.40           O  
ATOM     94  CG  ARG A  13     -34.728   3.979  38.327  1.00 94.40           C  
ATOM     95  CD  ARG A  13     -35.916   4.915  38.152  1.00 94.40           C  
ATOM     96  NE  ARG A  13     -35.488   6.275  37.837  1.00 94.40           N  
ATOM     97  NH1 ARG A  13     -37.606   7.190  37.958  1.00 94.40           N  
ATOM     98  NH2 ARG A  13     -35.806   8.518  37.459  1.00 94.40           N  
ATOM     99  CZ  ARG A  13     -36.301   7.325  37.752  1.00 94.40           C  
ATOM    100  N   VAL A  14     -31.749   2.318  37.901  1.00 95.16           N  
ATOM    101  CA  VAL A  14     -30.885   2.236  36.728  1.00 95.16           C  
ATOM    102  C   VAL A  14     -31.730   2.310  35.458  1.00 95.16           C  
ATOM    103  CB  VAL A  14     -30.042   0.942  36.733  1.00 95.16           C  
ATOM    104  O   VAL A  14     -32.567   1.439  35.210  1.00 95.16           O  
ATOM    105  CG1 VAL A  14     -29.138   0.881  35.503  1.00 95.16           C  
ATOM    106  CG2 VAL A  14     -29.214   0.850  38.013  1.00 95.16           C  
ATOM    107  N   ASP A  15     -31.461   3.413  34.646  1.00 94.15           N  
ATOM    108  CA  ASP A  15     -32.197   3.627  33.404  1.00 94.15           C  
ATOM    109  C   ASP A  15     -31.337   3.283  32.190  1.00 94.15           C  
ATOM    110  CB  ASP A  15     -32.684   5.075  33.311  1.00 94.15           C  
ATOM    111  O   ASP A  15     -30.116   3.452  32.219  1.00 94.15           O  
ATOM    112  CG  ASP A  15     -33.762   5.404  34.328  1.00 94.15           C  
ATOM    113  OD1 ASP A  15     -34.364   4.472  34.902  1.00 94.15           O  
ATOM    114  OD2 ASP A  15     -34.015   6.607  34.554  1.00 94.15           O  
ATOM    115  N   GLY A  16     -32.013   2.783  31.089  1.00 89.44           N  
ATOM    116  CA  GLY A  16     -31.268   2.592  29.855  1.00 89.44           C  
ATOM    117  C   GLY A  16     -30.871   1.147  29.615  1.00 89.44           C  
ATOM    118  O   GLY A  16     -30.444   0.789  28.516  1.00 89.44           O  
ATOM    119  N   VAL A  17     -31.096   0.225  30.598  1.00 89.62           N  
ATOM    120  CA  VAL A  17     -30.821  -1.202  30.472  1.00 89.62           C  
ATOM    121  C   VAL A  17     -31.854  -1.999  31.265  1.00 89.62           C  
ATOM    122  CB  VAL A  17     -29.395  -1.550  30.956  1.00 89.62           C  
ATOM    123  O   VAL A  17     -32.482  -1.471  32.186  1.00 89.62           O  
ATOM    124  CG1 VAL A  17     -28.346  -0.916  30.044  1.00 89.62           C  
ATOM    125  CG2 VAL A  17     -29.196  -1.096  32.401  1.00 89.62           C  
ATOM    126  N   GLN A  18     -32.075  -3.299  30.833  1.00 85.48           N  
ATOM    127  CA  GLN A  18     -32.985  -4.196  31.537  1.00 85.48           C  
ATOM    128  C   GLN A  18     -32.352  -5.569  31.745  1.00 85.48           C  
ATOM    129  CB  GLN A  18     -34.301  -4.335  30.771  1.00 85.48           C  
ATOM    130  O   GLN A  18     -31.301  -5.867  31.174  1.00 85.48           O  
ATOM    131  CG  GLN A  18     -35.049  -3.021  30.588  1.00 85.48           C  
ATOM    132  CD  GLN A  18     -36.368  -3.192  29.858  1.00 85.48           C  
ATOM    133  NE2 GLN A  18     -37.074  -2.088  29.642  1.00 85.48           N  
ATOM    134  OE1 GLN A  18     -36.749  -4.308  29.491  1.00 85.48           O  
ATOM    135  N   GLY A  19     -32.922  -6.329  32.633  1.00 85.39           N  
ATOM    136  CA  GLY A  19     -32.544  -7.722  32.804  1.00 85.39           C  
ATOM    137  C   GLY A  19     -31.207  -7.897  33.499  1.00 85.39           C  
ATOM    138  O   GLY A  19     -30.954  -7.277  34.535  1.00 85.39           O  
ATOM    139  N   ASP A  20     -30.314  -8.728  32.925  1.00 86.09           N  
ATOM    140  CA  ASP A  20     -29.038  -9.144  33.500  1.00 86.09           C  
ATOM    141  C   ASP A  20     -28.091  -7.955  33.652  1.00 86.09           C  
ATOM    142  CB  ASP A  20     -28.388 -10.227  32.637  1.00 86.09           C  
ATOM    143  O   ASP A  20     -27.391  -7.838  34.660  1.00 86.09           O  
ATOM    144  CG  ASP A  20     -29.053 -11.584  32.787  1.00 86.09           C  
ATOM    145  OD1 ASP A  20     -29.899 -11.752  33.692  1.00 86.09           O  
ATOM    146  OD2 ASP A  20     -28.727 -12.494  31.995  1.00 86.09           O  
ATOM    147  N   LEU A  21     -28.034  -6.987  32.747  1.00 86.25           N  
ATOM    148  CA  LEU A  21     -27.134  -5.838  32.745  1.00 86.25           C  
ATOM    149  C   LEU A  21     -27.512  -4.850  33.843  1.00 86.25           C  
ATOM    150  CB  LEU A  21     -27.159  -5.140  31.383  1.00 86.25           C  
ATOM    151  O   LEU A  21     -26.638  -4.287  34.506  1.00 86.25           O  
ATOM    152  CG  LEU A  21     -26.164  -3.995  31.190  1.00 86.25           C  
ATOM    153  CD1 LEU A  21     -24.742  -4.476  31.459  1.00 86.25           C  
ATOM    154  CD2 LEU A  21     -26.281  -3.416  29.784  1.00 86.25           C  
ATOM    155  N   GLU A  22     -28.887  -4.704  34.008  1.00 91.08           N  
ATOM    156  CA  GLU A  22     -29.350  -3.859  35.105  1.00 91.08           C  
ATOM    157  C   GLU A  22     -28.908  -4.417  36.455  1.00 91.08           C  
ATOM    158  CB  GLU A  22     -30.873  -3.716  35.068  1.00 91.08           C  
ATOM    159  O   GLU A  22     -28.433  -3.672  37.315  1.00 91.08           O  
ATOM    160  CG  GLU A  22     -31.436  -2.838  36.177  1.00 91.08           C  
ATOM    161  CD  GLU A  22     -32.952  -2.731  36.147  1.00 91.08           C  
ATOM    162  OE1 GLU A  22     -33.543  -2.206  37.117  1.00 91.08           O  
ATOM    163  OE2 GLU A  22     -33.554  -3.177  35.144  1.00 91.08           O  
ATOM    164  N   GLN A  23     -28.985  -5.748  36.666  1.00 90.36           N  
ATOM    165  CA  GLN A  23     -28.594  -6.408  37.907  1.00 90.36           C  
ATOM    166  C   GLN A  23     -27.090  -6.295  38.140  1.00 90.36           C  
ATOM    167  CB  GLN A  23     -29.013  -7.879  37.889  1.00 90.36           C  
ATOM    168  O   GLN A  23     -26.646  -6.067  39.267  1.00 90.36           O  
ATOM    169  CG  GLN A  23     -30.521  -8.089  37.921  1.00 90.36           C  
ATOM    170  CD  GLN A  23     -31.172  -7.479  39.148  1.00 90.36           C  
ATOM    171  NE2 GLN A  23     -32.430  -7.073  39.012  1.00 90.36           N  
ATOM    172  OE1 GLN A  23     -30.550  -7.375  40.210  1.00 90.36           O  
ATOM    173  N   GLN A  24     -26.335  -6.394  37.081  1.00 89.76           N  
ATOM    174  CA  GLN A  24     -24.882  -6.284  37.145  1.00 89.76           C  
ATOM    175  C   GLN A  24     -24.453  -4.874  37.540  1.00 89.76           C  
ATOM    176  CB  GLN A  24     -24.255  -6.667  35.803  1.00 89.76           C  
ATOM    177  O   GLN A  24     -23.520  -4.701  38.327  1.00 89.76           O  
ATOM    178  CG  GLN A  24     -24.332  -8.155  35.490  1.00 89.76           C  
ATOM    179  CD  GLN A  24     -23.776  -8.497  34.121  1.00 89.76           C  
ATOM    180  NE2 GLN A  24     -24.198  -9.633  33.576  1.00 89.76           N  
ATOM    181  OE1 GLN A  24     -22.975  -7.745  33.556  1.00 89.76           O  
ATOM    182  N   ILE A  25     -25.099  -3.862  36.965  1.00 92.27           N  
ATOM    183  CA  ILE A  25     -24.804  -2.467  37.275  1.00 92.27           C  
ATOM    184  C   ILE A  25     -25.129  -2.185  38.740  1.00 92.27           C  
ATOM    185  CB  ILE A  25     -25.591  -1.506  36.357  1.00 92.27           C  
ATOM    186  O   ILE A  25     -24.330  -1.571  39.452  1.00 92.27           O  
ATOM    187  CG1 ILE A  25     -25.096  -1.623  34.911  1.00 92.27           C  
ATOM    188  CG2 ILE A  25     -25.477  -0.064  36.860  1.00 92.27           C  
ATOM    189  CD1 ILE A  25     -25.931  -0.843  33.905  1.00 92.27           C  
ATOM    190  N   ARG A  26     -26.288  -2.670  39.197  1.00 92.67           N  
ATOM    191  CA  ARG A  26     -26.695  -2.468  40.584  1.00 92.67           C  
ATOM    192  C   ARG A  26     -25.700  -3.108  41.546  1.00 92.67           C  
ATOM    193  CB  ARG A  26     -28.095  -3.038  40.822  1.00 92.67           C  
ATOM    194  O   ARG A  26     -25.353  -2.518  42.571  1.00 92.67           O  
ATOM    195  CG  ARG A  26     -29.214  -2.183  40.251  1.00 92.67           C  
ATOM    196  CD  ARG A  26     -30.586  -2.739  40.605  1.00 92.67           C  
ATOM    197  NE  ARG A  26     -31.660  -1.921  40.049  1.00 92.67           N  
ATOM    198  NH1 ARG A  26     -31.905  -0.598  41.927  1.00 92.67           N  
ATOM    199  NH2 ARG A  26     -33.228  -0.243  40.089  1.00 92.67           N  
ATOM    200  CZ  ARG A  26     -32.262  -0.922  40.689  1.00 92.67           C  
ATOM    201  N   ALA A  27     -25.254  -4.325  41.164  1.00 90.89           N  
ATOM    202  CA  ALA A  27     -24.338  -5.092  42.004  1.00 90.89           C  
ATOM    203  C   ALA A  27     -22.964  -4.432  42.061  1.00 90.89           C  
ATOM    204  CB  ALA A  27     -24.216  -6.524  41.490  1.00 90.89           C  
ATOM    205  O   ALA A  27     -22.228  -4.598  43.037  1.00 90.89           O  
ATOM    206  N   SER A  28     -22.584  -3.649  41.099  1.00 90.00           N  
ATOM    207  CA  SER A  28     -21.248  -3.079  40.959  1.00 90.00           C  
ATOM    208  C   SER A  28     -21.171  -1.689  41.580  1.00 90.00           C  
ATOM    209  CB  SER A  28     -20.845  -3.011  39.485  1.00 90.00           C  
ATOM    210  O   SER A  28     -20.084  -1.126  41.724  1.00 90.00           O  
ATOM    211  OG  SER A  28     -21.631  -2.056  38.793  1.00 90.00           O  
ATOM    212  N   LEU A  29     -22.318  -1.095  41.967  1.00 91.80           N  
ATOM    213  CA  LEU A  29     -22.354   0.257  42.513  1.00 91.80           C  
ATOM    214  C   LEU A  29     -21.769   0.290  43.921  1.00 91.80           C  
ATOM    215  CB  LEU A  29     -23.789   0.789  42.532  1.00 91.80           C  
ATOM    216  O   LEU A  29     -22.014  -0.615  44.721  1.00 91.80           O  
ATOM    217  CG  LEU A  29     -24.447   1.014  41.170  1.00 91.80           C  
ATOM    218  CD1 LEU A  29     -25.899   1.446  41.347  1.00 91.80           C  
ATOM    219  CD2 LEU A  29     -23.670   2.050  40.365  1.00 91.80           C  
ATOM    220  N   PRO A  30     -20.961   1.254  44.306  1.00 89.01           N  
ATOM    221  CA  PRO A  30     -20.282   1.391  45.597  1.00 89.01           C  
ATOM    222  C   PRO A  30     -21.222   1.836  46.714  1.00 89.01           C  
ATOM    223  CB  PRO A  30     -19.216   2.455  45.323  1.00 89.01           C  
ATOM    224  O   PRO A  30     -20.835   1.845  47.885  1.00 89.01           O  
ATOM    225  CG  PRO A  30     -19.794   3.304  44.237  1.00 89.01           C  
ATOM    226  CD  PRO A  30     -20.651   2.438  43.359  1.00 89.01           C  
ATOM    227  N   VAL A  31     -22.497   2.132  46.328  1.00 92.36           N  
ATOM    228  CA  VAL A  31     -23.491   2.560  47.306  1.00 92.36           C  
ATOM    229  C   VAL A  31     -24.736   1.683  47.196  1.00 92.36           C  
ATOM    230  CB  VAL A  31     -23.868   4.047  47.119  1.00 92.36           C  
ATOM    231  O   VAL A  31     -25.042   1.161  46.121  1.00 92.36           O  
ATOM    232  CG1 VAL A  31     -22.656   4.946  47.361  1.00 92.36           C  
ATOM    233  CG2 VAL A  31     -24.440   4.280  45.722  1.00 92.36           C  
ATOM    234  N   ARG A  32     -25.379   1.452  48.328  1.00 93.22           N  
ATOM    235  CA  ARG A  32     -26.627   0.698  48.398  1.00 93.22           C  
ATOM    236  C   ARG A  32     -27.772   1.579  48.886  1.00 93.22           C  
ATOM    237  CB  ARG A  32     -26.471  -0.516  49.316  1.00 93.22           C  
ATOM    238  O   ARG A  32     -27.541   2.649  49.453  1.00 93.22           O  
ATOM    239  CG  ARG A  32     -25.336  -1.447  48.919  1.00 93.22           C  
ATOM    240  CD  ARG A  32     -25.644  -2.193  47.628  1.00 93.22           C  
ATOM    241  NE  ARG A  32     -24.555  -3.087  47.249  1.00 93.22           N  
ATOM    242  NH1 ARG A  32     -24.982  -2.985  44.981  1.00 93.22           N  
ATOM    243  NH2 ARG A  32     -23.251  -4.263  45.769  1.00 93.22           N  
ATOM    244  CZ  ARG A  32     -24.265  -3.443  46.001  1.00 93.22           C  
ATOM    245  N   ALA A  33     -29.003   1.094  48.590  1.00 93.10           N  
ATOM    246  CA  ALA A  33     -30.183   1.795  49.091  1.00 93.10           C  
ATOM    247  C   ALA A  33     -30.108   1.983  50.603  1.00 93.10           C  
ATOM    248  CB  ALA A  33     -31.453   1.037  48.714  1.00 93.10           C  
ATOM    249  O   ALA A  33     -29.772   1.049  51.335  1.00 93.10           O  
ATOM    250  N   GLY A  34     -30.290   3.248  51.090  1.00 92.68           N  
ATOM    251  CA  GLY A  34     -30.257   3.519  52.518  1.00 92.68           C  
ATOM    252  C   GLY A  34     -28.939   4.109  52.983  1.00 92.68           C  
ATOM    253  O   GLY A  34     -28.804   4.503  54.143  1.00 92.68           O  
ATOM    254  N   GLN A  35     -27.944   4.153  52.005  1.00 93.52           N  
ATOM    255  CA  GLN A  35     -26.617   4.683  52.302  1.00 93.52           C  
ATOM    256  C   GLN A  35     -26.489   6.133  51.844  1.00 93.52           C  
ATOM    257  CB  GLN A  35     -25.536   3.827  51.641  1.00 93.52           C  
ATOM    258  O   GLN A  35     -27.209   6.571  50.944  1.00 93.52           O  
ATOM    259  CG  GLN A  35     -25.427   2.422  52.218  1.00 93.52           C  
ATOM    260  CD  GLN A  35     -24.326   1.604  51.569  1.00 93.52           C  
ATOM    261  NE2 GLN A  35     -23.825   0.606  52.289  1.00 93.52           N  
ATOM    262  OE1 GLN A  35     -23.929   1.868  50.429  1.00 93.52           O  
ATOM    263  N   ARG A  36     -25.629   6.834  52.495  1.00 94.16           N  
ATOM    264  CA  ARG A  36     -25.327   8.223  52.162  1.00 94.16           C  
ATOM    265  C   ARG A  36     -24.511   8.312  50.877  1.00 94.16           C  
ATOM    266  CB  ARG A  36     -24.574   8.900  53.309  1.00 94.16           C  
ATOM    267  O   ARG A  36     -23.483   7.645  50.741  1.00 94.16           O  
ATOM    268  CG  ARG A  36     -24.380  10.396  53.121  1.00 94.16           C  
ATOM    269  CD  ARG A  36     -23.695  11.032  54.322  1.00 94.16           C  
ATOM    270  NE  ARG A  36     -23.321  12.418  54.058  1.00 94.16           N  
ATOM    271  NH1 ARG A  36     -24.994  13.335  55.361  1.00 94.16           N  
ATOM    272  NH2 ARG A  36     -23.522  14.698  54.252  1.00 94.16           N  
ATOM    273  CZ  ARG A  36     -23.946  13.480  54.558  1.00 94.16           C  
ATOM    274  N   VAL A  37     -25.062   9.117  49.875  1.00 93.97           N  
ATOM    275  CA  VAL A  37     -24.411   9.304  48.582  1.00 93.97           C  
ATOM    276  C   VAL A  37     -23.769  10.688  48.521  1.00 93.97           C  
ATOM    277  CB  VAL A  37     -25.407   9.126  47.414  1.00 93.97           C  
ATOM    278  O   VAL A  37     -24.424  11.695  48.798  1.00 93.97           O  
ATOM    279  CG1 VAL A  37     -24.707   9.332  46.072  1.00 93.97           C  
ATOM    280  CG2 VAL A  37     -26.058   7.745  47.474  1.00 93.97           C  
ATOM    281  N   THR A  38     -22.478  10.672  48.200  1.00 92.89           N  
ATOM    282  CA  THR A  38     -21.741  11.924  48.071  1.00 92.89           C  
ATOM    283  C   THR A  38     -21.428  12.220  46.607  1.00 92.89           C  
ATOM    284  CB  THR A  38     -20.432  11.888  48.881  1.00 92.89           C  
ATOM    285  O   THR A  38     -21.604  11.358  45.743  1.00 92.89           O  
ATOM    286  CG2 THR A  38     -20.695  11.504  50.334  1.00 92.89           C  
ATOM    287  OG1 THR A  38     -19.543  10.928  48.298  1.00 92.89           O  
ATOM    288  N   ASP A  39     -21.008  13.379  46.344  1.00 90.96           N  
ATOM    289  CA  ASP A  39     -20.571  13.768  45.007  1.00 90.96           C  
ATOM    290  C   ASP A  39     -19.435  12.873  44.518  1.00 90.96           C  
ATOM    291  CB  ASP A  39     -20.129  15.233  44.993  1.00 90.96           C  
ATOM    292  O   ASP A  39     -19.345  12.569  43.326  1.00 90.96           O  
ATOM    293  CG  ASP A  39     -21.296  16.205  44.999  1.00 90.96           C  
ATOM    294  OD1 ASP A  39     -22.456  15.765  44.853  1.00 90.96           O  
ATOM    295  OD2 ASP A  39     -21.052  17.422  45.149  1.00 90.96           O  
ATOM    296  N   ASN A  40     -18.548  12.431  45.424  1.00 92.21           N  
ATOM    297  CA  ASN A  40     -17.456  11.521  45.096  1.00 92.21           C  
ATOM    298  C   ASN A  40     -17.977  10.153  44.663  1.00 92.21           C  
ATOM    299  CB  ASN A  40     -16.504  11.374  46.285  1.00 92.21           C  
ATOM    300  O   ASN A  40     -17.427   9.535  43.750  1.00 92.21           O  
ATOM    301  CG  ASN A  40     -15.606  12.582  46.466  1.00 92.21           C  
ATOM    302  ND2 ASN A  40     -15.158  12.809  47.695  1.00 92.21           N  
ATOM    303  OD1 ASN A  40     -15.318  13.306  45.509  1.00 92.21           O  
ATOM    304  N   ASP A  41     -19.006   9.738  45.341  1.00 92.63           N  
ATOM    305  CA  ASP A  41     -19.656   8.477  44.997  1.00 92.63           C  
ATOM    306  C   ASP A  41     -20.240   8.527  43.587  1.00 92.63           C  
ATOM    307  CB  ASP A  41     -20.754   8.146  46.010  1.00 92.63           C  
ATOM    308  O   ASP A  41     -20.095   7.577  42.815  1.00 92.63           O  
ATOM    309  CG  ASP A  41     -20.214   7.881  47.404  1.00 92.63           C  
ATOM    310  OD1 ASP A  41     -19.131   7.270  47.533  1.00 92.63           O  
ATOM    311  OD2 ASP A  41     -20.879   8.283  48.383  1.00 92.63           O  
ATOM    312  N   VAL A  42     -20.915   9.610  43.243  1.00 93.12           N  
ATOM    313  CA  VAL A  42     -21.521   9.797  41.929  1.00 93.12           C  
ATOM    314  C   VAL A  42     -20.432   9.831  40.858  1.00 93.12           C  
ATOM    315  CB  VAL A  42     -22.365  11.090  41.871  1.00 93.12           C  
ATOM    316  O   VAL A  42     -20.550   9.170  39.824  1.00 93.12           O  
ATOM    317  CG1 VAL A  42     -22.812  11.380  40.440  1.00 93.12           C  
ATOM    318  CG2 VAL A  42     -23.573  10.980  42.800  1.00 93.12           C  
ATOM    319  N   ALA A  43     -19.388  10.569  41.116  1.00 93.55           N  
ATOM    320  CA  ALA A  43     -18.259  10.649  40.192  1.00 93.55           C  
ATOM    321  C   ALA A  43     -17.627   9.277  39.979  1.00 93.55           C  
ATOM    322  CB  ALA A  43     -17.217  11.637  40.710  1.00 93.55           C  
ATOM    323  O   ALA A  43     -17.293   8.909  38.850  1.00 93.55           O  
ATOM    324  N   ASN A  44     -17.459   8.529  41.034  1.00 93.62           N  
ATOM    325  CA  ASN A  44     -16.876   7.193  40.963  1.00 93.62           C  
ATOM    326  C   ASN A  44     -17.759   6.238  40.165  1.00 93.62           C  
ATOM    327  CB  ASN A  44     -16.630   6.639  42.368  1.00 93.62           C  
ATOM    328  O   ASN A  44     -17.256   5.402  39.412  1.00 93.62           O  
ATOM    329  CG  ASN A  44     -15.421   7.263  43.037  1.00 93.62           C  
ATOM    330  ND2 ASN A  44     -15.368   7.180  44.361  1.00 93.62           N  
ATOM    331  OD1 ASN A  44     -14.542   7.815  42.370  1.00 93.62           O  
ATOM    332  N   ILE A  45     -19.021   6.303  40.314  1.00 93.25           N  
ATOM    333  CA  ILE A  45     -19.996   5.496  39.589  1.00 93.25           C  
ATOM    334  C   ILE A  45     -19.876   5.766  38.090  1.00 93.25           C  
ATOM    335  CB  ILE A  45     -21.436   5.780  40.071  1.00 93.25           C  
ATOM    336  O   ILE A  45     -19.777   4.833  37.291  1.00 93.25           O  
ATOM    337  CG1 ILE A  45     -21.645   5.223  41.484  1.00 93.25           C  
ATOM    338  CG2 ILE A  45     -22.458   5.192  39.094  1.00 93.25           C  
ATOM    339  CD1 ILE A  45     -22.921   5.707  42.158  1.00 93.25           C  
ATOM    340  N   VAL A  46     -19.942   7.067  37.766  1.00 94.25           N  
ATOM    341  CA  VAL A  46     -19.853   7.450  36.361  1.00 94.25           C  
ATOM    342  C   VAL A  46     -18.519   6.984  35.782  1.00 94.25           C  
ATOM    343  CB  VAL A  46     -20.010   8.976  36.178  1.00 94.25           C  
ATOM    344  O   VAL A  46     -18.480   6.374  34.711  1.00 94.25           O  
ATOM    345  CG1 VAL A  46     -19.712   9.380  34.735  1.00 94.25           C  
ATOM    346  CG2 VAL A  46     -21.416   9.419  36.580  1.00 94.25           C  
ATOM    347  N   ARG A  47     -17.461   7.225  36.484  1.00 93.59           N  
ATOM    348  CA  ARG A  47     -16.122   6.854  36.038  1.00 93.59           C  
ATOM    349  C   ARG A  47     -16.002   5.343  35.867  1.00 93.59           C  
ATOM    350  CB  ARG A  47     -15.067   7.354  37.027  1.00 93.59           C  
ATOM    351  O   ARG A  47     -15.490   4.867  34.851  1.00 93.59           O  
ATOM    352  CG  ARG A  47     -13.636   7.154  36.555  1.00 93.59           C  
ATOM    353  CD  ARG A  47     -12.628   7.588  37.610  1.00 93.59           C  
ATOM    354  NE  ARG A  47     -12.730   9.016  37.898  1.00 93.59           N  
ATOM    355  NH1 ARG A  47     -13.456   8.736  40.073  1.00 93.59           N  
ATOM    356  NH2 ARG A  47     -13.178  10.843  39.215  1.00 93.59           N  
ATOM    357  CZ  ARG A  47     -13.121   9.528  39.062  1.00 93.59           C  
ATOM    358  N   SER A  48     -16.427   4.520  36.839  1.00 92.88           N  
ATOM    359  CA  SER A  48     -16.325   3.064  36.823  1.00 92.88           C  
ATOM    360  C   SER A  48     -17.114   2.467  35.663  1.00 92.88           C  
ATOM    361  CB  SER A  48     -16.823   2.477  38.145  1.00 92.88           C  
ATOM    362  O   SER A  48     -16.647   1.538  35.001  1.00 92.88           O  
ATOM    363  OG  SER A  48     -18.218   2.680  38.291  1.00 92.88           O  
ATOM    364  N   LEU A  49     -18.259   2.967  35.408  1.00 91.96           N  
ATOM    365  CA  LEU A  49     -19.120   2.467  34.342  1.00 91.96           C  
ATOM    366  C   LEU A  49     -18.601   2.901  32.976  1.00 91.96           C  
ATOM    367  CB  LEU A  49     -20.556   2.962  34.537  1.00 91.96           C  
ATOM    368  O   LEU A  49     -18.658   2.133  32.013  1.00 91.96           O  
ATOM    369  CG  LEU A  49     -21.330   2.353  35.707  1.00 91.96           C  
ATOM    370  CD1 LEU A  49     -22.696   3.018  35.842  1.00 91.96           C  
ATOM    371  CD2 LEU A  49     -21.479   0.846  35.524  1.00 91.96           C  
ATOM    372  N   PHE A  50     -18.047   4.124  32.899  1.00 90.37           N  
ATOM    373  CA  PHE A  50     -17.486   4.610  31.644  1.00 90.37           C  
ATOM    374  C   PHE A  50     -16.232   3.827  31.273  1.00 90.37           C  
ATOM    375  CB  PHE A  50     -17.161   6.104  31.741  1.00 90.37           C  
ATOM    376  O   PHE A  50     -16.060   3.432  30.117  1.00 90.37           O  
ATOM    377  CG  PHE A  50     -16.837   6.742  30.418  1.00 90.37           C  
ATOM    378  CD1 PHE A  50     -15.520   7.008  30.062  1.00 90.37           C  
ATOM    379  CD2 PHE A  50     -17.850   7.076  29.528  1.00 90.37           C  
ATOM    380  CE1 PHE A  50     -15.217   7.598  28.838  1.00 90.37           C  
ATOM    381  CE2 PHE A  50     -17.555   7.667  28.302  1.00 90.37           C  
ATOM    382  CZ  PHE A  50     -16.238   7.928  27.960  1.00 90.37           C  
ATOM    383  N   VAL A  51     -15.365   3.525  32.228  1.00 90.47           N  
ATOM    384  CA  VAL A  51     -14.092   2.850  31.999  1.00 90.47           C  
ATOM    385  C   VAL A  51     -14.339   1.389  31.630  1.00 90.47           C  
ATOM    386  CB  VAL A  51     -13.171   2.939  33.237  1.00 90.47           C  
ATOM    387  O   VAL A  51     -13.471   0.733  31.049  1.00 90.47           O  
ATOM    388  CG1 VAL A  51     -11.974   2.003  33.088  1.00 90.47           C  
ATOM    389  CG2 VAL A  51     -12.706   4.378  33.452  1.00 90.47           C  
ATOM    390  N   SER A  52     -15.521   0.883  31.906  1.00 87.71           N  
ATOM    391  CA  SER A  52     -15.888  -0.489  31.573  1.00 87.71           C  
ATOM    392  C   SER A  52     -15.964  -0.691  30.063  1.00 87.71           C  
ATOM    393  CB  SER A  52     -17.228  -0.856  32.213  1.00 87.71           C  
ATOM    394  O   SER A  52     -15.866  -1.820  29.577  1.00 87.71           O  
ATOM    395  OG  SER A  52     -18.300  -0.227  31.531  1.00 87.71           O  
ATOM    396  N   GLY A  53     -16.165   0.436  29.327  1.00 86.05           N  
ATOM    397  CA  GLY A  53     -16.196   0.379  27.874  1.00 86.05           C  
ATOM    398  C   GLY A  53     -17.490  -0.191  27.326  1.00 86.05           C  
ATOM    399  O   GLY A  53     -17.617  -0.408  26.119  1.00 86.05           O  
ATOM    400  N   ARG A  54     -18.537  -0.457  28.068  1.00 87.03           N  
ATOM    401  CA  ARG A  54     -19.790  -1.125  27.730  1.00 87.03           C  
ATOM    402  C   ARG A  54     -20.901  -0.112  27.480  1.00 87.03           C  
ATOM    403  CB  ARG A  54     -20.202  -2.091  28.843  1.00 87.03           C  
ATOM    404  O   ARG A  54     -22.004  -0.480  27.070  1.00 87.03           O  
ATOM    405  CG  ARG A  54     -19.269  -3.281  29.003  1.00 87.03           C  
ATOM    406  CD  ARG A  54     -19.800  -4.281  30.020  1.00 87.03           C  
ATOM    407  NE  ARG A  54     -18.944  -5.461  30.113  1.00 87.03           N  
ATOM    408  NH1 ARG A  54     -20.198  -6.496  31.754  1.00 87.03           N  
ATOM    409  NH2 ARG A  54     -18.311  -7.508  30.939  1.00 87.03           N  
ATOM    410  CZ  ARG A  54     -19.153  -6.485  30.935  1.00 87.03           C  
ATOM    411  N   PHE A  55     -20.604   1.195  27.724  1.00 90.96           N  
ATOM    412  CA  PHE A  55     -21.671   2.184  27.622  1.00 90.96           C  
ATOM    413  C   PHE A  55     -21.236   3.362  26.759  1.00 90.96           C  
ATOM    414  CB  PHE A  55     -22.083   2.677  29.013  1.00 90.96           C  
ATOM    415  O   PHE A  55     -20.089   3.806  26.837  1.00 90.96           O  
ATOM    416  CG  PHE A  55     -22.472   1.572  29.958  1.00 90.96           C  
ATOM    417  CD1 PHE A  55     -23.729   0.983  29.881  1.00 90.96           C  
ATOM    418  CD2 PHE A  55     -21.581   1.122  30.923  1.00 90.96           C  
ATOM    419  CE1 PHE A  55     -24.092  -0.040  30.754  1.00 90.96           C  
ATOM    420  CE2 PHE A  55     -21.937   0.100  31.799  1.00 90.96           C  
ATOM    421  CZ  PHE A  55     -23.193  -0.479  31.713  1.00 90.96           C  
ATOM    422  N   ASP A  56     -22.134   3.793  25.847  1.00 88.59           N  
ATOM    423  CA  ASP A  56     -21.903   4.984  25.035  1.00 88.59           C  
ATOM    424  C   ASP A  56     -22.006   6.252  25.879  1.00 88.59           C  
ATOM    425  CB  ASP A  56     -22.897   5.043  23.873  1.00 88.59           C  
ATOM    426  O   ASP A  56     -21.330   7.246  25.602  1.00 88.59           O  
ATOM    427  CG  ASP A  56     -22.533   4.109  22.733  1.00 88.59           C  
ATOM    428  OD1 ASP A  56     -21.327   3.893  22.483  1.00 88.59           O  
ATOM    429  OD2 ASP A  56     -23.460   3.586  22.077  1.00 88.59           O  
ATOM    430  N   ASP A  57     -22.830   6.175  27.007  1.00 92.67           N  
ATOM    431  CA  ASP A  57     -23.084   7.320  27.875  1.00 92.67           C  
ATOM    432  C   ASP A  57     -23.489   6.868  29.277  1.00 92.67           C  
ATOM    433  CB  ASP A  57     -24.171   8.216  27.277  1.00 92.67           C  
ATOM    434  O   ASP A  57     -24.269   5.926  29.429  1.00 92.67           O  
ATOM    435  CG  ASP A  57     -24.223   9.593  27.917  1.00 92.67           C  
ATOM    436  OD1 ASP A  57     -23.207  10.037  28.493  1.00 92.67           O  
ATOM    437  OD2 ASP A  57     -25.292  10.238  27.847  1.00 92.67           O  
ATOM    438  N   VAL A  58     -22.883   7.569  30.266  1.00 95.12           N  
ATOM    439  CA  VAL A  58     -23.223   7.288  31.657  1.00 95.12           C  
ATOM    440  C   VAL A  58     -23.509   8.595  32.393  1.00 95.12           C  
ATOM    441  CB  VAL A  58     -22.095   6.510  32.371  1.00 95.12           C  
ATOM    442  O   VAL A  58     -22.704   9.528  32.350  1.00 95.12           O  
ATOM    443  CG1 VAL A  58     -22.477   6.212  33.819  1.00 95.12           C  
ATOM    444  CG2 VAL A  58     -21.782   5.217  31.621  1.00 95.12           C  
ATOM    445  N   LYS A  59     -24.696   8.631  33.077  1.00 95.33           N  
ATOM    446  CA  LYS A  59     -25.061   9.762  33.924  1.00 95.33           C  
ATOM    447  C   LYS A  59     -25.607   9.289  35.268  1.00 95.33           C  
ATOM    448  CB  LYS A  59     -26.091  10.649  33.222  1.00 95.33           C  
ATOM    449  O   LYS A  59     -26.284   8.262  35.342  1.00 95.33           O  
ATOM    450  CG  LYS A  59     -25.580  11.299  31.945  1.00 95.33           C  
ATOM    451  CD  LYS A  59     -26.644  12.180  31.303  1.00 95.33           C  
ATOM    452  CE  LYS A  59     -26.146  12.805  30.006  1.00 95.33           C  
ATOM    453  NZ  LYS A  59     -27.198  13.640  29.353  1.00 95.33           N  
ATOM    454  N   ALA A  60     -25.250  10.013  36.223  1.00 94.63           N  
ATOM    455  CA  ALA A  60     -25.796   9.725  37.546  1.00 94.63           C  
ATOM    456  C   ALA A  60     -26.249  11.005  38.243  1.00 94.63           C  
ATOM    457  CB  ALA A  60     -24.764   8.994  38.401  1.00 94.63           C  
ATOM    458  O   ALA A  60     -25.510  11.991  38.285  1.00 94.63           O  
ATOM    459  N   HIS A  61     -27.447  11.010  38.709  1.00 92.65           N  
ATOM    460  CA  HIS A  61     -27.967  12.205  39.364  1.00 92.65           C  
ATOM    461  C   HIS A  61     -29.013  11.848  40.414  1.00 92.65           C  
ATOM    462  CB  HIS A  61     -28.564  13.165  38.333  1.00 92.65           C  
ATOM    463  O   HIS A  61     -29.530  10.728  40.425  1.00 92.65           O  
ATOM    464  CG  HIS A  61     -29.734  12.599  37.593  1.00 92.65           C  
ATOM    465  CD2 HIS A  61     -31.065  12.765  37.775  1.00 92.65           C  
ATOM    466  ND1 HIS A  61     -29.594  11.744  36.522  1.00 92.65           N  
ATOM    467  CE1 HIS A  61     -30.792  11.408  36.075  1.00 92.65           C  
ATOM    468  NE2 HIS A  61     -31.702  12.014  36.818  1.00 92.65           N  
ATOM    469  N   GLN A  62     -29.202  12.828  41.285  1.00 93.95           N  
ATOM    470  CA  GLN A  62     -30.209  12.677  42.330  1.00 93.95           C  
ATOM    471  C   GLN A  62     -31.573  13.170  41.856  1.00 93.95           C  
ATOM    472  CB  GLN A  62     -29.789  13.429  43.594  1.00 93.95           C  
ATOM    473  O   GLN A  62     -31.690  14.282  41.337  1.00 93.95           O  
ATOM    474  CG  GLN A  62     -30.812  13.361  44.719  1.00 93.95           C  
ATOM    475  CD  GLN A  62     -30.447  14.241  45.900  1.00 93.95           C  
ATOM    476  NE2 GLN A  62     -31.156  14.069  47.010  1.00 93.95           N  
ATOM    477  OE1 GLN A  62     -29.533  15.068  45.815  1.00 93.95           O  
ATOM    478  N   GLU A  63     -32.647  12.363  41.979  1.00 93.81           N  
ATOM    479  CA  GLU A  63     -34.054  12.710  41.797  1.00 93.81           C  
ATOM    480  C   GLU A  63     -34.857  12.442  43.067  1.00 93.81           C  
ATOM    481  CB  GLU A  63     -34.652  11.932  40.622  1.00 93.81           C  
ATOM    482  O   GLU A  63     -35.224  11.299  43.345  1.00 93.81           O  
ATOM    483  CG  GLU A  63     -36.023  12.431  40.188  1.00 93.81           C  
ATOM    484  CD  GLU A  63     -36.549  11.733  38.944  1.00 93.81           C  
ATOM    485  OE1 GLU A  63     -37.743  11.906  38.611  1.00 93.81           O  
ATOM    486  OE2 GLU A  63     -35.761  11.006  38.299  1.00 93.81           O  
ATOM    487  N   GLY A  64     -35.225  13.525  43.919  1.00 92.38           N  
ATOM    488  CA  GLY A  64     -35.755  13.331  45.260  1.00 92.38           C  
ATOM    489  C   GLY A  64     -34.818  12.552  46.164  1.00 92.38           C  
ATOM    490  O   GLY A  64     -33.663  12.941  46.353  1.00 92.38           O  
ATOM    491  N   ASP A  65     -35.224  11.419  46.669  1.00 91.92           N  
ATOM    492  CA  ASP A  65     -34.409  10.561  47.523  1.00 91.92           C  
ATOM    493  C   ASP A  65     -33.903   9.342  46.754  1.00 91.92           C  
ATOM    494  CB  ASP A  65     -35.205  10.114  48.751  1.00 91.92           C  
ATOM    495  O   ASP A  65     -33.528   8.334  47.355  1.00 91.92           O  
ATOM    496  CG  ASP A  65     -35.540  11.260  49.689  1.00 91.92           C  
ATOM    497  OD1 ASP A  65     -34.748  12.223  49.783  1.00 91.92           O  
ATOM    498  OD2 ASP A  65     -36.603  11.198  50.343  1.00 91.92           O  
ATOM    499  N   VAL A  66     -33.924   9.425  45.389  1.00 95.19           N  
ATOM    500  CA  VAL A  66     -33.527   8.308  44.537  1.00 95.19           C  
ATOM    501  C   VAL A  66     -32.256   8.670  43.770  1.00 95.19           C  
ATOM    502  CB  VAL A  66     -34.651   7.918  43.552  1.00 95.19           C  
ATOM    503  O   VAL A  66     -32.163   9.753  43.188  1.00 95.19           O  
ATOM    504  CG1 VAL A  66     -34.204   6.768  42.651  1.00 95.19           C  
ATOM    505  CG2 VAL A  66     -35.920   7.541  44.314  1.00 95.19           C  
ATOM    506  N   LEU A  67     -31.247   7.823  43.843  1.00 95.25           N  
ATOM    507  CA  LEU A  67     -30.089   7.911  42.960  1.00 95.25           C  
ATOM    508  C   LEU A  67     -30.383   7.265  41.610  1.00 95.25           C  
ATOM    509  CB  LEU A  67     -28.872   7.242  43.605  1.00 95.25           C  
ATOM    510  O   LEU A  67     -30.682   6.071  41.541  1.00 95.25           O  
ATOM    511  CG  LEU A  67     -27.601   7.185  42.756  1.00 95.25           C  
ATOM    512  CD1 LEU A  67     -27.070   8.592  42.502  1.00 95.25           C  
ATOM    513  CD2 LEU A  67     -26.542   6.323  43.436  1.00 95.25           C  
ATOM    514  N   VAL A  68     -30.397   8.110  40.510  1.00 95.77           N  
ATOM    515  CA  VAL A  68     -30.697   7.628  39.165  1.00 95.77           C  
ATOM    516  C   VAL A  68     -29.402   7.475  38.370  1.00 95.77           C  
ATOM    517  CB  VAL A  68     -31.667   8.576  38.426  1.00 95.77           C  
ATOM    518  O   VAL A  68     -28.638   8.432  38.226  1.00 95.77           O  
ATOM    519  CG1 VAL A  68     -31.981   8.046  37.029  1.00 95.77           C  
ATOM    520  CG2 VAL A  68     -32.951   8.760  39.233  1.00 95.77           C  
ATOM    521  N   VAL A  69     -29.137   6.267  37.959  1.00 96.25           N  
ATOM    522  CA  VAL A  69     -28.019   5.963  37.072  1.00 96.25           C  
ATOM    523  C   VAL A  69     -28.539   5.673  35.666  1.00 96.25           C  
ATOM    524  CB  VAL A  69     -27.190   4.767  37.591  1.00 96.25           C  
ATOM    525  O   VAL A  69     -29.223   4.671  35.445  1.00 96.25           O  
ATOM    526  CG1 VAL A  69     -25.997   4.499  36.677  1.00 96.25           C  
ATOM    527  CG2 VAL A  69     -26.724   5.024  39.023  1.00 96.25           C  
ATOM    528  N   SER A  70     -28.317   6.622  34.745  1.00 96.17           N  
ATOM    529  CA  SER A  70     -28.762   6.479  33.362  1.00 96.17           C  
ATOM    530  C   SER A  70     -27.606   6.090  32.447  1.00 96.17           C  
ATOM    531  CB  SER A  70     -29.401   7.777  32.867  1.00 96.17           C  
ATOM    532  O   SER A  70     -26.565   6.750  32.438  1.00 96.17           O  
ATOM    533  OG  SER A  70     -30.491   8.148  33.693  1.00 96.17           O  
ATOM    534  N   VAL A  71     -27.786   4.967  31.704  1.00 94.79           N  
ATOM    535  CA  VAL A  71     -26.717   4.483  30.837  1.00 94.79           C  
ATOM    536  C   VAL A  71     -27.253   4.272  29.423  1.00 94.79           C  
ATOM    537  CB  VAL A  71     -26.100   3.172  31.375  1.00 94.79           C  
ATOM    538  O   VAL A  71     -28.443   4.006  29.237  1.00 94.79           O  
ATOM    539  CG1 VAL A  71     -25.478   3.393  32.752  1.00 94.79           C  
ATOM    540  CG2 VAL A  71     -27.157   2.070  31.432  1.00 94.79           C  
ATOM    541  N   VAL A  72     -26.428   4.521  28.420  1.00 92.37           N  
ATOM    542  CA  VAL A  72     -26.649   4.068  27.050  1.00 92.37           C  
ATOM    543  C   VAL A  72     -25.686   2.930  26.721  1.00 92.37           C  
ATOM    544  CB  VAL A  72     -26.478   5.222  26.036  1.00 92.37           C  
ATOM    545  O   VAL A  72     -24.500   3.163  26.476  1.00 92.37           O  
ATOM    546  CG1 VAL A  72     -26.754   4.736  24.615  1.00 92.37           C  
ATOM    547  CG2 VAL A  72     -27.398   6.387  26.395  1.00 92.37           C  
ATOM    548  N   ALA A  73     -26.258   1.708  26.817  1.00 91.23           N  
ATOM    549  CA  ALA A  73     -25.417   0.520  26.695  1.00 91.23           C  
ATOM    550  C   ALA A  73     -25.015   0.278  25.243  1.00 91.23           C  
ATOM    551  CB  ALA A  73     -26.141  -0.703  27.254  1.00 91.23           C  
ATOM    552  O   ALA A  73     -25.802   0.523  24.326  1.00 91.23           O  
ATOM    553  N   LYS A  74     -23.734  -0.076  25.128  1.00 91.53           N  
ATOM    554  CA  LYS A  74     -23.301  -0.547  23.816  1.00 91.53           C  
ATOM    555  C   LYS A  74     -23.897  -1.915  23.499  1.00 91.53           C  
ATOM    556  CB  LYS A  74     -21.775  -0.610  23.744  1.00 91.53           C  
ATOM    557  O   LYS A  74     -24.113  -2.728  24.400  1.00 91.53           O  
ATOM    558  CG  LYS A  74     -21.093   0.746  23.851  1.00 91.53           C  
ATOM    559  CD  LYS A  74     -19.582   0.625  23.703  1.00 91.53           C  
ATOM    560  CE  LYS A  74     -18.910   1.991  23.684  1.00 91.53           C  
ATOM    561  NZ  LYS A  74     -17.450   1.886  23.388  1.00 91.53           N  
ATOM    562  N   SER A  75     -24.239  -2.161  22.227  1.00 93.16           N  
ATOM    563  CA  SER A  75     -24.805  -3.439  21.806  1.00 93.16           C  
ATOM    564  C   SER A  75     -23.761  -4.549  21.852  1.00 93.16           C  
ATOM    565  CB  SER A  75     -25.384  -3.330  20.395  1.00 93.16           C  
ATOM    566  O   SER A  75     -22.589  -4.318  21.547  1.00 93.16           O  
ATOM    567  OG  SER A  75     -26.455  -2.401  20.361  1.00 93.16           O  
ATOM    568  N   ILE A  76     -24.209  -5.711  22.263  1.00 93.00           N  
ATOM    569  CA  ILE A  76     -23.394  -6.921  22.223  1.00 93.00           C  
ATOM    570  C   ILE A  76     -23.688  -7.698  20.941  1.00 93.00           C  
ATOM    571  CB  ILE A  76     -23.644  -7.813  23.460  1.00 93.00           C  
ATOM    572  O   ILE A  76     -24.851  -7.884  20.574  1.00 93.00           O  
ATOM    573  CG1 ILE A  76     -23.350  -7.034  24.747  1.00 93.00           C  
ATOM    574  CG2 ILE A  76     -22.799  -9.088  23.385  1.00 93.00           C  
ATOM    575  CD1 ILE A  76     -21.889  -6.638  24.911  1.00 93.00           C  
ATOM    576  N   ILE A  77     -22.607  -8.090  20.310  1.00 96.28           N  
ATOM    577  CA  ILE A  77     -22.746  -8.756  19.019  1.00 96.28           C  
ATOM    578  C   ILE A  77     -23.351 -10.144  19.217  1.00 96.28           C  
ATOM    579  CB  ILE A  77     -21.388  -8.862  18.289  1.00 96.28           C  
ATOM    580  O   ILE A  77     -22.785 -10.979  19.927  1.00 96.28           O  
ATOM    581  CG1 ILE A  77     -20.806  -7.466  18.039  1.00 96.28           C  
ATOM    582  CG2 ILE A  77     -21.541  -9.635  16.976  1.00 96.28           C  
ATOM    583  CD1 ILE A  77     -19.373  -7.476  17.525  1.00 96.28           C  
ATOM    584  N   SER A  78     -24.539 -10.371  18.570  1.00 96.21           N  
ATOM    585  CA  SER A  78     -25.255 -11.639  18.666  1.00 96.21           C  
ATOM    586  C   SER A  78     -24.947 -12.539  17.475  1.00 96.21           C  
ATOM    587  CB  SER A  78     -26.762 -11.398  18.758  1.00 96.21           C  
ATOM    588  O   SER A  78     -24.949 -13.766  17.600  1.00 96.21           O  
ATOM    589  OG  SER A  78     -27.100 -10.792  19.994  1.00 96.21           O  
ATOM    590  N   ASP A  79     -24.655 -11.910  16.333  1.00 96.73           N  
ATOM    591  CA  ASP A  79     -24.363 -12.622  15.093  1.00 96.73           C  
ATOM    592  C   ASP A  79     -23.684 -11.705  14.079  1.00 96.73           C  
ATOM    593  CB  ASP A  79     -25.644 -13.209  14.496  1.00 96.73           C  
ATOM    594  O   ASP A  79     -23.940 -10.499  14.055  1.00 96.73           O  
ATOM    595  CG  ASP A  79     -25.377 -14.302  13.477  1.00 96.73           C  
ATOM    596  OD1 ASP A  79     -24.305 -14.942  13.536  1.00 96.73           O  
ATOM    597  OD2 ASP A  79     -26.246 -14.524  12.606  1.00 96.73           O  
ATOM    598  N   VAL A  80     -22.804 -12.307  13.268  1.00 96.54           N  
ATOM    599  CA  VAL A  80     -22.173 -11.604  12.155  1.00 96.54           C  
ATOM    600  C   VAL A  80     -22.379 -12.392  10.864  1.00 96.54           C  
ATOM    601  CB  VAL A  80     -20.665 -11.379  12.408  1.00 96.54           C  
ATOM    602  O   VAL A  80     -21.979 -13.554  10.767  1.00 96.54           O  
ATOM    603  CG1 VAL A  80     -20.036 -10.596  11.257  1.00 96.54           C  
ATOM    604  CG2 VAL A  80     -20.449 -10.652  13.734  1.00 96.54           C  
ATOM    605  N   LYS A  81     -23.108 -11.731   9.923  1.00 96.70           N  
ATOM    606  CA  LYS A  81     -23.344 -12.346   8.619  1.00 96.70           C  
ATOM    607  C   LYS A  81     -22.657 -11.558   7.508  1.00 96.70           C  
ATOM    608  CB  LYS A  81     -24.844 -12.449   8.338  1.00 96.70           C  
ATOM    609  O   LYS A  81     -22.623 -10.326   7.542  1.00 96.70           O  
ATOM    610  CG  LYS A  81     -25.589 -13.379   9.284  1.00 96.70           C  
ATOM    611  CD  LYS A  81     -27.069 -13.464   8.934  1.00 96.70           C  
ATOM    612  CE  LYS A  81     -27.824 -14.358   9.908  1.00 96.70           C  
ATOM    613  NZ  LYS A  81     -29.281 -14.422   9.586  1.00 96.70           N  
ATOM    614  N   ILE A  82     -22.068 -12.316   6.550  1.00 97.10           N  
ATOM    615  CA  ILE A  82     -21.436 -11.702   5.387  1.00 97.10           C  
ATOM    616  C   ILE A  82     -22.107 -12.203   4.110  1.00 97.10           C  
ATOM    617  CB  ILE A  82     -19.920 -11.995   5.347  1.00 97.10           C  
ATOM    618  O   ILE A  82     -22.227 -13.412   3.898  1.00 97.10           O  
ATOM    619  CG1 ILE A  82     -19.251 -11.527   6.644  1.00 97.10           C  
ATOM    620  CG2 ILE A  82     -19.274 -11.332   4.127  1.00 97.10           C  
ATOM    621  CD1 ILE A  82     -17.828 -12.037   6.826  1.00 97.10           C  
ATOM    622  N   LYS A  83     -22.575 -11.228   3.248  1.00 96.92           N  
ATOM    623  CA  LYS A  83     -23.216 -11.569   1.981  1.00 96.92           C  
ATOM    624  C   LYS A  83     -22.573 -10.817   0.820  1.00 96.92           C  
ATOM    625  CB  LYS A  83     -24.714 -11.264   2.038  1.00 96.92           C  
ATOM    626  O   LYS A  83     -22.136  -9.675   0.979  1.00 96.92           O  
ATOM    627  CG  LYS A  83     -25.488 -12.143   3.009  1.00 96.92           C  
ATOM    628  CD  LYS A  83     -26.992 -11.961   2.850  1.00 96.92           C  
ATOM    629  CE  LYS A  83     -27.769 -12.905   3.758  1.00 96.92           C  
ATOM    630  NZ  LYS A  83     -29.245 -12.738   3.598  1.00 96.92           N  
ATOM    631  N   GLY A  84     -22.547 -11.533  -0.338  1.00 94.48           N  
ATOM    632  CA  GLY A  84     -22.176 -10.799  -1.537  1.00 94.48           C  
ATOM    633  C   GLY A  84     -20.693 -10.869  -1.846  1.00 94.48           C  
ATOM    634  O   GLY A  84     -20.210 -10.191  -2.755  1.00 94.48           O  
ATOM    635  N   ASN A  85     -19.933 -11.776  -1.005  1.00 93.66           N  
ATOM    636  CA  ASN A  85     -18.495 -11.927  -1.203  1.00 93.66           C  
ATOM    637  C   ASN A  85     -18.162 -13.235  -1.915  1.00 93.66           C  
ATOM    638  CB  ASN A  85     -17.758 -11.848   0.136  1.00 93.66           C  
ATOM    639  O   ASN A  85     -18.585 -14.308  -1.481  1.00 93.66           O  
ATOM    640  CG  ASN A  85     -18.167 -12.950   1.093  1.00 93.66           C  
ATOM    641  ND2 ASN A  85     -17.256 -13.883   1.347  1.00 93.66           N  
ATOM    642  OD1 ASN A  85     -19.291 -12.964   1.600  1.00 93.66           O  
ATOM    643  N   SER A  86     -17.777 -13.219  -3.098  1.00 91.59           N  
ATOM    644  CA  SER A  86     -17.353 -14.417  -3.814  1.00 91.59           C  
ATOM    645  C   SER A  86     -15.849 -14.406  -4.070  1.00 91.59           C  
ATOM    646  CB  SER A  86     -18.102 -14.542  -5.141  1.00 91.59           C  
ATOM    647  O   SER A  86     -15.222 -15.463  -4.163  1.00 91.59           O  
ATOM    648  OG  SER A  86     -17.846 -13.423  -5.972  1.00 91.59           O  
ATOM    649  N   ILE A  87     -15.245 -13.275  -4.176  1.00 88.03           N  
ATOM    650  CA  ILE A  87     -13.831 -13.092  -4.489  1.00 88.03           C  
ATOM    651  C   ILE A  87     -12.992 -13.324  -3.234  1.00 88.03           C  
ATOM    652  CB  ILE A  87     -13.557 -11.685  -5.064  1.00 88.03           C  
ATOM    653  O   ILE A  87     -11.951 -13.984  -3.290  1.00 88.03           O  
ATOM    654  CG1 ILE A  87     -14.327 -11.485  -6.375  1.00 88.03           C  
ATOM    655  CG2 ILE A  87     -12.056 -11.469  -5.272  1.00 88.03           C  
ATOM    656  CD1 ILE A  87     -13.954 -12.476  -7.469  1.00 88.03           C  
ATOM    657  N   ILE A  88     -13.419 -12.696  -2.081  1.00 90.50           N  
ATOM    658  CA  ILE A  88     -12.770 -12.930  -0.795  1.00 90.50           C  
ATOM    659  C   ILE A  88     -13.520 -14.018  -0.030  1.00 90.50           C  
ATOM    660  CB  ILE A  88     -12.699 -11.635   0.046  1.00 90.50           C  
ATOM    661  O   ILE A  88     -14.723 -13.900   0.212  1.00 90.50           O  
ATOM    662  CG1 ILE A  88     -12.024 -10.515  -0.754  1.00 90.50           C  
ATOM    663  CG2 ILE A  88     -11.962 -11.888   1.364  1.00 90.50           C  
ATOM    664  CD1 ILE A  88     -12.073  -9.154  -0.075  1.00 90.50           C  
ATOM    665  N   PRO A  89     -12.784 -15.061   0.242  1.00 93.47           N  
ATOM    666  CA  PRO A  89     -13.436 -16.144   0.982  1.00 93.47           C  
ATOM    667  C   PRO A  89     -14.058 -15.672   2.294  1.00 93.47           C  
ATOM    668  CB  PRO A  89     -12.295 -17.131   1.242  1.00 93.47           C  
ATOM    669  O   PRO A  89     -13.441 -14.896   3.029  1.00 93.47           O  
ATOM    670  CG  PRO A  89     -11.294 -16.848   0.169  1.00 93.47           C  
ATOM    671  CD  PRO A  89     -11.330 -15.379  -0.143  1.00 93.47           C  
ATOM    672  N   THR A  90     -15.307 -16.116   2.544  1.00 94.20           N  
ATOM    673  CA  THR A  90     -16.060 -15.731   3.732  1.00 94.20           C  
ATOM    674  C   THR A  90     -15.277 -16.059   5.000  1.00 94.20           C  
ATOM    675  CB  THR A  90     -17.431 -16.432   3.776  1.00 94.20           C  
ATOM    676  O   THR A  90     -15.278 -15.281   5.956  1.00 94.20           O  
ATOM    677  CG2 THR A  90     -18.208 -16.042   5.029  1.00 94.20           C  
ATOM    678  OG1 THR A  90     -18.190 -16.057   2.621  1.00 94.20           O  
ATOM    679  N   GLU A  91     -14.531 -17.097   5.020  1.00 93.11           N  
ATOM    680  CA  GLU A  91     -13.745 -17.517   6.176  1.00 93.11           C  
ATOM    681  C   GLU A  91     -12.659 -16.497   6.506  1.00 93.11           C  
ATOM    682  CB  GLU A  91     -13.117 -18.891   5.928  1.00 93.11           C  
ATOM    683  O   GLU A  91     -12.420 -16.194   7.677  1.00 93.11           O  
ATOM    684  CG  GLU A  91     -14.116 -20.038   5.956  1.00 93.11           C  
ATOM    685  CD  GLU A  91     -14.964 -20.064   7.218  1.00 93.11           C  
ATOM    686  OE1 GLU A  91     -16.205 -20.190   7.114  1.00 93.11           O  
ATOM    687  OE2 GLU A  91     -14.382 -19.957   8.321  1.00 93.11           O  
ATOM    688  N   ALA A  92     -12.020 -16.049   5.509  1.00 93.13           N  
ATOM    689  CA  ALA A  92     -10.977 -15.039   5.664  1.00 93.13           C  
ATOM    690  C   ALA A  92     -11.542 -13.753   6.261  1.00 93.13           C  
ATOM    691  CB  ALA A  92     -10.311 -14.750   4.321  1.00 93.13           C  
ATOM    692  O   ALA A  92     -10.931 -13.152   7.148  1.00 93.13           O  
ATOM    693  N   LEU A  93     -12.715 -13.300   5.791  1.00 93.81           N  
ATOM    694  CA  LEU A  93     -13.379 -12.104   6.298  1.00 93.81           C  
ATOM    695  C   LEU A  93     -13.818 -12.297   7.746  1.00 93.81           C  
ATOM    696  CB  LEU A  93     -14.589 -11.753   5.428  1.00 93.81           C  
ATOM    697  O   LEU A  93     -13.659 -11.397   8.573  1.00 93.81           O  
ATOM    698  CG  LEU A  93     -14.286 -11.226   4.025  1.00 93.81           C  
ATOM    699  CD1 LEU A  93     -15.572 -11.111   3.213  1.00 93.81           C  
ATOM    700  CD2 LEU A  93     -13.573  -9.880   4.101  1.00 93.81           C  
ATOM    701  N   LYS A  94     -14.268 -13.472   8.010  1.00 93.48           N  
ATOM    702  CA  LYS A  94     -14.705 -13.792   9.366  1.00 93.48           C  
ATOM    703  C   LYS A  94     -13.526 -13.803  10.335  1.00 93.48           C  
ATOM    704  CB  LYS A  94     -15.419 -15.144   9.395  1.00 93.48           C  
ATOM    705  O   LYS A  94     -13.638 -13.319  11.463  1.00 93.48           O  
ATOM    706  CG  LYS A  94     -16.851 -15.098   8.883  1.00 93.48           C  
ATOM    707  CD  LYS A  94     -17.593 -16.395   9.180  1.00 93.48           C  
ATOM    708  CE  LYS A  94     -19.053 -16.316   8.755  1.00 93.48           C  
ATOM    709  NZ  LYS A  94     -19.799 -17.563   9.100  1.00 93.48           N  
ATOM    710  N   GLN A  95     -12.455 -14.408   9.893  1.00 91.90           N  
ATOM    711  CA  GLN A  95     -11.250 -14.421  10.715  1.00 91.90           C  
ATOM    712  C   GLN A  95     -10.776 -13.002  11.019  1.00 91.90           C  
ATOM    713  CB  GLN A  95     -10.136 -15.209  10.024  1.00 91.90           C  
ATOM    714  O   GLN A  95     -10.391 -12.700  12.151  1.00 91.90           O  
ATOM    715  CG  GLN A  95      -8.888 -15.388  10.878  1.00 91.90           C  
ATOM    716  CD  GLN A  95      -7.809 -16.194  10.179  1.00 91.90           C  
ATOM    717  NE2 GLN A  95      -6.873 -16.729  10.954  1.00 91.90           N  
ATOM    718  OE1 GLN A  95      -7.818 -16.335   8.952  1.00 91.90           O  
ATOM    719  N   ASN A  96     -10.744 -12.148  10.051  1.00 89.63           N  
ATOM    720  CA  ASN A  96     -10.344 -10.754  10.209  1.00 89.63           C  
ATOM    721  C   ASN A  96     -11.289 -10.001  11.141  1.00 89.63           C  
ATOM    722  CB  ASN A  96     -10.275 -10.058   8.848  1.00 89.63           C  
ATOM    723  O   ASN A  96     -10.846  -9.213  11.977  1.00 89.63           O  
ATOM    724  CG  ASN A  96      -9.675  -8.669   8.932  1.00 89.63           C  
ATOM    725  ND2 ASN A  96      -8.379  -8.564   8.659  1.00 89.63           N  
ATOM    726  OD1 ASN A  96     -10.369  -7.697   9.241  1.00 89.63           O  
ATOM    727  N   LEU A  97     -12.601 -10.234  10.956  1.00 92.68           N  
ATOM    728  CA  LEU A  97     -13.606  -9.630  11.825  1.00 92.68           C  
ATOM    729  C   LEU A  97     -13.390 -10.046  13.276  1.00 92.68           C  
ATOM    730  CB  LEU A  97     -15.014 -10.025  11.372  1.00 92.68           C  
ATOM    731  O   LEU A  97     -13.415  -9.206  14.177  1.00 92.68           O  
ATOM    732  CG  LEU A  97     -15.600  -9.227  10.206  1.00 92.68           C  
ATOM    733  CD1 LEU A  97     -16.821  -9.941   9.637  1.00 92.68           C  
ATOM    734  CD2 LEU A  97     -15.960  -7.814  10.653  1.00 92.68           C  
ATOM    735  N   ASP A  98     -13.116 -11.368  13.490  1.00 91.86           N  
ATOM    736  CA  ASP A  98     -12.865 -11.893  14.829  1.00 91.86           C  
ATOM    737  C   ASP A  98     -11.621 -11.256  15.444  1.00 91.86           C  
ATOM    738  CB  ASP A  98     -12.711 -13.415  14.788  1.00 91.86           C  
ATOM    739  O   ASP A  98     -11.625 -10.882  16.619  1.00 91.86           O  
ATOM    740  CG  ASP A  98     -14.029 -14.138  14.570  1.00 91.86           C  
ATOM    741  OD1 ASP A  98     -15.093 -13.483  14.580  1.00 91.86           O  
ATOM    742  OD2 ASP A  98     -14.002 -15.375  14.388  1.00 91.86           O  
ATOM    743  N   ALA A  99     -10.603 -11.100  14.655  1.00 90.37           N  
ATOM    744  CA  ALA A  99      -9.335 -10.539  15.111  1.00 90.37           C  
ATOM    745  C   ALA A  99      -9.481  -9.059  15.454  1.00 90.37           C  
ATOM    746  CB  ALA A  99      -8.255 -10.732  14.050  1.00 90.37           C  
ATOM    747  O   ALA A  99      -8.683  -8.510  16.217  1.00 90.37           O  
ATOM    748  N   ASN A 100     -10.572  -8.434  15.031  1.00 88.27           N  
ATOM    749  CA  ASN A 100     -10.727  -6.992  15.190  1.00 88.27           C  
ATOM    750  C   ASN A 100     -11.913  -6.651  16.088  1.00 88.27           C  
ATOM    751  CB  ASN A 100     -10.881  -6.315  13.827  1.00 88.27           C  
ATOM    752  O   ASN A 100     -12.495  -5.572  15.971  1.00 88.27           O  
ATOM    753  CG  ASN A 100      -9.570  -6.214  13.073  1.00 88.27           C  
ATOM    754  ND2 ASN A 100      -9.357  -7.123  12.129  1.00 88.27           N  
ATOM    755  OD1 ASN A 100      -8.754  -5.327  13.338  1.00 88.27           O  
ATOM    756  N   GLY A 101     -12.344  -7.682  16.902  1.00 91.29           N  
ATOM    757  CA  GLY A 101     -13.252  -7.383  17.998  1.00 91.29           C  
ATOM    758  C   GLY A 101     -14.714  -7.495  17.610  1.00 91.29           C  
ATOM    759  O   GLY A 101     -15.557  -6.758  18.127  1.00 91.29           O  
ATOM    760  N   PHE A 102     -15.020  -8.326  16.603  1.00 94.92           N  
ATOM    761  CA  PHE A 102     -16.405  -8.482  16.176  1.00 94.92           C  
ATOM    762  C   PHE A 102     -16.857  -9.930  16.323  1.00 94.92           C  
ATOM    763  CB  PHE A 102     -16.576  -8.024  14.724  1.00 94.92           C  
ATOM    764  O   PHE A 102     -17.633 -10.430  15.506  1.00 94.92           O  
ATOM    765  CG  PHE A 102     -16.367  -6.547  14.526  1.00 94.92           C  
ATOM    766  CD1 PHE A 102     -17.393  -5.645  14.778  1.00 94.92           C  
ATOM    767  CD2 PHE A 102     -15.143  -6.060  14.086  1.00 94.92           C  
ATOM    768  CE1 PHE A 102     -17.202  -4.277  14.595  1.00 94.92           C  
ATOM    769  CE2 PHE A 102     -14.944  -4.695  13.900  1.00 94.92           C  
ATOM    770  CZ  PHE A 102     -15.975  -3.805  14.155  1.00 94.92           C  
ATOM    771  N   LYS A 103     -16.324 -10.596  17.310  1.00 94.68           N  
ATOM    772  CA  LYS A 103     -16.758 -11.942  17.674  1.00 94.68           C  
ATOM    773  C   LYS A 103     -18.069 -11.905  18.455  1.00 94.68           C  
ATOM    774  CB  LYS A 103     -15.679 -12.651  18.494  1.00 94.68           C  
ATOM    775  O   LYS A 103     -18.349 -10.934  19.160  1.00 94.68           O  
ATOM    776  CG  LYS A 103     -14.418 -12.976  17.708  1.00 94.68           C  
ATOM    777  CD  LYS A 103     -13.408 -13.735  18.560  1.00 94.68           C  
ATOM    778  CE  LYS A 103     -12.117 -13.998  17.797  1.00 94.68           C  
ATOM    779  NZ  LYS A 103     -11.146 -14.791  18.608  1.00 94.68           N  
ATOM    780  N   VAL A 104     -18.858 -12.913  18.252  1.00 94.88           N  
ATOM    781  CA  VAL A 104     -20.075 -13.031  19.048  1.00 94.88           C  
ATOM    782  C   VAL A 104     -19.744 -12.866  20.529  1.00 94.88           C  
ATOM    783  CB  VAL A 104     -20.781 -14.385  18.807  1.00 94.88           C  
ATOM    784  O   VAL A 104     -18.804 -13.485  21.034  1.00 94.88           O  
ATOM    785  CG1 VAL A 104     -21.950 -14.564  19.775  1.00 94.88           C  
ATOM    786  CG2 VAL A 104     -21.261 -14.486  17.361  1.00 94.88           C  
ATOM    787  N   GLY A 105     -20.504 -11.873  21.188  1.00 92.92           N  
ATOM    788  CA  GLY A 105     -20.270 -11.596  22.597  1.00 92.92           C  
ATOM    789  C   GLY A 105     -19.482 -10.321  22.832  1.00 92.92           C  
ATOM    790  O   GLY A 105     -19.485  -9.779  23.939  1.00 92.92           O  
ATOM    791  N   ASP A 106     -18.808  -9.868  21.798  1.00 93.81           N  
ATOM    792  CA  ASP A 106     -18.037  -8.631  21.883  1.00 93.81           C  
ATOM    793  C   ASP A 106     -18.956  -7.411  21.894  1.00 93.81           C  
ATOM    794  CB  ASP A 106     -17.047  -8.534  20.721  1.00 93.81           C  
ATOM    795  O   ASP A 106     -20.060  -7.455  21.348  1.00 93.81           O  
ATOM    796  CG  ASP A 106     -15.841  -9.440  20.893  1.00 93.81           C  
ATOM    797  OD1 ASP A 106     -15.619  -9.956  22.009  1.00 93.81           O  
ATOM    798  OD2 ASP A 106     -15.103  -9.638  19.903  1.00 93.81           O  
ATOM    799  N   VAL A 107     -18.470  -6.318  22.456  1.00 93.03           N  
ATOM    800  CA  VAL A 107     -19.163  -5.035  22.410  1.00 93.03           C  
ATOM    801  C   VAL A 107     -19.025  -4.422  21.018  1.00 93.03           C  
ATOM    802  CB  VAL A 107     -18.621  -4.058  23.478  1.00 93.03           C  
ATOM    803  O   VAL A 107     -17.932  -4.403  20.447  1.00 93.03           O  
ATOM    804  CG1 VAL A 107     -19.259  -2.679  23.322  1.00 93.03           C  
ATOM    805  CG2 VAL A 107     -18.870  -4.610  24.880  1.00 93.03           C  
ATOM    806  N   LEU A 108     -20.170  -4.067  20.421  1.00 94.10           N  
ATOM    807  CA  LEU A 108     -20.156  -3.473  19.088  1.00 94.10           C  
ATOM    808  C   LEU A 108     -19.645  -2.037  19.138  1.00 94.10           C  
ATOM    809  CB  LEU A 108     -21.556  -3.508  18.471  1.00 94.10           C  
ATOM    810  O   LEU A 108     -20.237  -1.186  19.806  1.00 94.10           O  
ATOM    811  CG  LEU A 108     -21.728  -2.774  17.140  1.00 94.10           C  
ATOM    812  CD1 LEU A 108     -20.868  -3.424  16.061  1.00 94.10           C  
ATOM    813  CD2 LEU A 108     -23.195  -2.758  16.724  1.00 94.10           C  
ATOM    814  N   ILE A 109     -18.507  -1.834  18.423  1.00 91.69           N  
ATOM    815  CA  ILE A 109     -17.950  -0.502  18.212  1.00 91.69           C  
ATOM    816  C   ILE A 109     -18.124  -0.096  16.750  1.00 91.69           C  
ATOM    817  CB  ILE A 109     -16.459  -0.443  18.611  1.00 91.69           C  
ATOM    818  O   ILE A 109     -17.410  -0.589  15.874  1.00 91.69           O  
ATOM    819  CG1 ILE A 109     -16.279  -0.876  20.070  1.00 91.69           C  
ATOM    820  CG2 ILE A 109     -15.894   0.962  18.383  1.00 91.69           C  
ATOM    821  CD1 ILE A 109     -14.825  -0.989  20.508  1.00 91.69           C  
ATOM    822  N   ARG A 110     -19.081   0.901  16.491  1.00 91.04           N  
ATOM    823  CA  ARG A 110     -19.496   1.261  15.138  1.00 91.04           C  
ATOM    824  C   ARG A 110     -18.332   1.850  14.348  1.00 91.04           C  
ATOM    825  CB  ARG A 110     -20.658   2.255  15.179  1.00 91.04           C  
ATOM    826  O   ARG A 110     -18.182   1.573  13.156  1.00 91.04           O  
ATOM    827  CG  ARG A 110     -21.992   1.629  15.551  1.00 91.04           C  
ATOM    828  CD  ARG A 110     -23.143   2.611  15.385  1.00 91.04           C  
ATOM    829  NE  ARG A 110     -24.404   2.051  15.863  1.00 91.04           N  
ATOM    830  NH1 ARG A 110     -25.624   3.986  15.543  1.00 91.04           N  
ATOM    831  NH2 ARG A 110     -26.641   2.109  16.379  1.00 91.04           N  
ATOM    832  CZ  ARG A 110     -25.553   2.716  15.927  1.00 91.04           C  
ATOM    833  N   GLU A 111     -17.554   2.569  14.949  1.00 90.93           N  
ATOM    834  CA  GLU A 111     -16.399   3.189  14.306  1.00 90.93           C  
ATOM    835  C   GLU A 111     -15.426   2.135  13.785  1.00 90.93           C  
ATOM    836  CB  GLU A 111     -15.684   4.132  15.277  1.00 90.93           C  
ATOM    837  O   GLU A 111     -14.890   2.268  12.683  1.00 90.93           O  
ATOM    838  CG  GLU A 111     -16.507   5.350  15.669  1.00 90.93           C  
ATOM    839  CD  GLU A 111     -17.535   5.058  16.750  1.00 90.93           C  
ATOM    840  OE1 GLU A 111     -18.437   5.896  16.973  1.00 90.93           O  
ATOM    841  OE2 GLU A 111     -17.436   3.981  17.381  1.00 90.93           O  
ATOM    842  N   LYS A 112     -15.178   1.116  14.560  1.00 92.68           N  
ATOM    843  CA  LYS A 112     -14.294   0.023  14.165  1.00 92.68           C  
ATOM    844  C   LYS A 112     -14.897  -0.786  13.021  1.00 92.68           C  
ATOM    845  CB  LYS A 112     -14.004  -0.890  15.358  1.00 92.68           C  
ATOM    846  O   LYS A 112     -14.178  -1.244  12.131  1.00 92.68           O  
ATOM    847  CG  LYS A 112     -13.052  -0.287  16.381  1.00 92.68           C  
ATOM    848  CD  LYS A 112     -12.615  -1.319  17.413  1.00 92.68           C  
ATOM    849  CE  LYS A 112     -11.577  -0.749  18.370  1.00 92.68           C  
ATOM    850  NZ  LYS A 112     -11.129  -1.764  19.370  1.00 92.68           N  
ATOM    851  N   LEU A 113     -16.218  -0.975  13.091  1.00 94.60           N  
ATOM    852  CA  LEU A 113     -16.933  -1.681  12.033  1.00 94.60           C  
ATOM    853  C   LEU A 113     -16.831  -0.928  10.711  1.00 94.60           C  
ATOM    854  CB  LEU A 113     -18.404  -1.870  12.415  1.00 94.60           C  
ATOM    855  O   LEU A 113     -16.591  -1.533   9.664  1.00 94.60           O  
ATOM    856  CG  LEU A 113     -19.263  -2.666  11.431  1.00 94.60           C  
ATOM    857  CD1 LEU A 113     -18.699  -4.072  11.253  1.00 94.60           C  
ATOM    858  CD2 LEU A 113     -20.710  -2.722  11.908  1.00 94.60           C  
ATOM    859  N   ASN A 114     -16.967   0.407  10.730  1.00 94.42           N  
ATOM    860  CA  ASN A 114     -16.826   1.239   9.540  1.00 94.42           C  
ATOM    861  C   ASN A 114     -15.401   1.198   8.994  1.00 94.42           C  
ATOM    862  CB  ASN A 114     -17.238   2.681   9.842  1.00 94.42           C  
ATOM    863  O   ASN A 114     -15.198   1.184   7.778  1.00 94.42           O  
ATOM    864  CG  ASN A 114     -18.734   2.834  10.030  1.00 94.42           C  
ATOM    865  ND2 ASN A 114     -19.136   3.842  10.795  1.00 94.42           N  
ATOM    866  OD1 ASN A 114     -19.523   2.052   9.492  1.00 94.42           O  
ATOM    867  N   GLU A 115     -14.477   1.198   9.856  1.00 93.62           N  
ATOM    868  CA  GLU A 115     -13.080   1.088   9.446  1.00 93.62           C  
ATOM    869  C   GLU A 115     -12.808  -0.250   8.766  1.00 93.62           C  
ATOM    870  CB  GLU A 115     -12.151   1.265  10.650  1.00 93.62           C  
ATOM    871  O   GLU A 115     -12.064  -0.314   7.786  1.00 93.62           O  
ATOM    872  CG  GLU A 115     -12.055   2.700  11.147  1.00 93.62           C  
ATOM    873  CD  GLU A 115     -11.159   2.855  12.365  1.00 93.62           C  
ATOM    874  OE1 GLU A 115     -10.938   4.002  12.815  1.00 93.62           O  
ATOM    875  OE2 GLU A 115     -10.673   1.820  12.874  1.00 93.62           O  
ATOM    876  N   PHE A 116     -13.383  -1.271   9.375  1.00 93.61           N  
ATOM    877  CA  PHE A 116     -13.272  -2.588   8.759  1.00 93.61           C  
ATOM    878  C   PHE A 116     -13.846  -2.576   7.347  1.00 93.61           C  
ATOM    879  CB  PHE A 116     -13.991  -3.641   9.608  1.00 93.61           C  
ATOM    880  O   PHE A 116     -13.216  -3.073   6.412  1.00 93.61           O  
ATOM    881  CG  PHE A 116     -14.056  -4.999   8.964  1.00 93.61           C  
ATOM    882  CD1 PHE A 116     -15.190  -5.400   8.268  1.00 93.61           C  
ATOM    883  CD2 PHE A 116     -12.982  -5.876   9.053  1.00 93.61           C  
ATOM    884  CE1 PHE A 116     -15.253  -6.657   7.671  1.00 93.61           C  
ATOM    885  CE2 PHE A 116     -13.038  -7.133   8.458  1.00 93.61           C  
ATOM    886  CZ  PHE A 116     -14.175  -7.522   7.769  1.00 93.61           C  
ATOM    887  N   ALA A 117     -15.100  -2.085   7.170  1.00 94.94           N  
ATOM    888  CA  ALA A 117     -15.753  -1.981   5.867  1.00 94.94           C  
ATOM    889  C   ALA A 117     -14.880  -1.217   4.875  1.00 94.94           C  
ATOM    890  CB  ALA A 117     -17.113  -1.302   6.007  1.00 94.94           C  
ATOM    891  O   ALA A 117     -14.749  -1.619   3.717  1.00 94.94           O  
ATOM    892  N   LYS A 118     -14.297  -0.124   5.278  1.00 94.93           N  
ATOM    893  CA  LYS A 118     -13.401   0.670   4.443  1.00 94.93           C  
ATOM    894  C   LYS A 118     -12.199  -0.152   3.988  1.00 94.93           C  
ATOM    895  CB  LYS A 118     -12.929   1.915   5.196  1.00 94.93           C  
ATOM    896  O   LYS A 118     -11.793  -0.079   2.826  1.00 94.93           O  
ATOM    897  CG  LYS A 118     -12.100   2.872   4.351  1.00 94.93           C  
ATOM    898  CD  LYS A 118     -11.677   4.099   5.149  1.00 94.93           C  
ATOM    899  CE  LYS A 118     -10.779   5.017   4.331  1.00 94.93           C  
ATOM    900  NZ  LYS A 118     -10.287   6.174   5.138  1.00 94.93           N  
ATOM    901  N   SER A 119     -11.654  -0.868   4.903  1.00 93.16           N  
ATOM    902  CA  SER A 119     -10.495  -1.697   4.587  1.00 93.16           C  
ATOM    903  C   SER A 119     -10.842  -2.758   3.548  1.00 93.16           C  
ATOM    904  CB  SER A 119      -9.953  -2.367   5.850  1.00 93.16           C  
ATOM    905  O   SER A 119     -10.034  -3.060   2.667  1.00 93.16           O  
ATOM    906  OG  SER A 119     -10.797  -3.429   6.258  1.00 93.16           O  
ATOM    907  N   VAL A 120     -11.972  -3.378   3.725  1.00 93.07           N  
ATOM    908  CA  VAL A 120     -12.441  -4.380   2.774  1.00 93.07           C  
ATOM    909  C   VAL A 120     -12.679  -3.730   1.413  1.00 93.07           C  
ATOM    910  CB  VAL A 120     -13.732  -5.070   3.267  1.00 93.07           C  
ATOM    911  O   VAL A 120     -12.309  -4.289   0.377  1.00 93.07           O  
ATOM    912  CG1 VAL A 120     -14.278  -6.020   2.202  1.00 93.07           C  
ATOM    913  CG2 VAL A 120     -13.471  -5.820   4.572  1.00 93.07           C  
ATOM    914  N   LYS A 121     -13.349  -2.556   1.403  1.00 93.83           N  
ATOM    915  CA  LYS A 121     -13.548  -1.790   0.176  1.00 93.83           C  
ATOM    916  C   LYS A 121     -12.216  -1.483  -0.503  1.00 93.83           C  
ATOM    917  CB  LYS A 121     -14.299  -0.491   0.469  1.00 93.83           C  
ATOM    918  O   LYS A 121     -12.092  -1.605  -1.723  1.00 93.83           O  
ATOM    919  CG  LYS A 121     -14.691   0.292  -0.775  1.00 93.83           C  
ATOM    920  CD  LYS A 121     -15.483   1.544  -0.422  1.00 93.83           C  
ATOM    921  CE  LYS A 121     -15.822   2.361  -1.661  1.00 93.83           C  
ATOM    922  NZ  LYS A 121     -16.598   3.591  -1.319  1.00 93.83           N  
ATOM    923  N   GLU A 122     -11.202  -1.090   0.196  1.00 90.95           N  
ATOM    924  CA  GLU A 122      -9.872  -0.787  -0.324  1.00 90.95           C  
ATOM    925  C   GLU A 122      -9.213  -2.031  -0.913  1.00 90.95           C  
ATOM    926  CB  GLU A 122      -8.987  -0.193   0.775  1.00 90.95           C  
ATOM    927  O   GLU A 122      -8.494  -1.945  -1.911  1.00 90.95           O  
ATOM    928  CG  GLU A 122      -9.350   1.236   1.152  1.00 90.95           C  
ATOM    929  CD  GLU A 122      -8.604   1.741   2.377  1.00 90.95           C  
ATOM    930  OE1 GLU A 122      -8.741   2.938   2.720  1.00 90.95           O  
ATOM    931  OE2 GLU A 122      -7.877   0.935   2.998  1.00 90.95           O  
ATOM    932  N   HIS A 123      -9.401  -3.118  -0.274  1.00 90.65           N  
ATOM    933  CA  HIS A 123      -8.881  -4.371  -0.810  1.00 90.65           C  
ATOM    934  C   HIS A 123      -9.484  -4.679  -2.176  1.00 90.65           C  
ATOM    935  CB  HIS A 123      -9.157  -5.523   0.158  1.00 90.65           C  
ATOM    936  O   HIS A 123      -8.768  -5.060  -3.104  1.00 90.65           O  
ATOM    937  CG  HIS A 123      -8.608  -6.836  -0.300  1.00 90.65           C  
ATOM    938  CD2 HIS A 123      -9.232  -7.969  -0.702  1.00 90.65           C  
ATOM    939  ND1 HIS A 123      -7.256  -7.091  -0.379  1.00 90.65           N  
ATOM    940  CE1 HIS A 123      -7.072  -8.327  -0.811  1.00 90.65           C  
ATOM    941  NE2 HIS A 123      -8.255  -8.882  -1.014  1.00 90.65           N  
ATOM    942  N   TYR A 124     -10.799  -4.564  -2.273  1.00 91.02           N  
ATOM    943  CA  TYR A 124     -11.456  -4.770  -3.559  1.00 91.02           C  
ATOM    944  C   TYR A 124     -10.917  -3.805  -4.608  1.00 91.02           C  
ATOM    945  CB  TYR A 124     -12.972  -4.597  -3.421  1.00 91.02           C  
ATOM    946  O   TYR A 124     -10.713  -4.185  -5.763  1.00 91.02           O  
ATOM    947  CG  TYR A 124     -13.684  -5.841  -2.947  1.00 91.02           C  
ATOM    948  CD1 TYR A 124     -13.745  -6.980  -3.747  1.00 91.02           C  
ATOM    949  CD2 TYR A 124     -14.297  -5.880  -1.700  1.00 91.02           C  
ATOM    950  CE1 TYR A 124     -14.402  -8.128  -3.316  1.00 91.02           C  
ATOM    951  CE2 TYR A 124     -14.956  -7.023  -1.258  1.00 91.02           C  
ATOM    952  OH  TYR A 124     -15.654  -9.273  -1.639  1.00 91.02           O  
ATOM    953  CZ  TYR A 124     -15.003  -8.140  -2.071  1.00 91.02           C  
ATOM    954  N   ALA A 125     -10.732  -2.593  -4.203  1.00 89.44           N  
ATOM    955  CA  ALA A 125     -10.169  -1.603  -5.117  1.00 89.44           C  
ATOM    956  C   ALA A 125      -8.782  -2.024  -5.596  1.00 89.44           C  
ATOM    957  CB  ALA A 125     -10.103  -0.234  -4.444  1.00 89.44           C  
ATOM    958  O   ALA A 125      -8.422  -1.796  -6.753  1.00 89.44           O  
ATOM    959  N   SER A 126      -8.034  -2.631  -4.752  1.00 83.93           N  
ATOM    960  CA  SER A 126      -6.671  -3.030  -5.087  1.00 83.93           C  
ATOM    961  C   SER A 126      -6.660  -4.126  -6.148  1.00 83.93           C  
ATOM    962  CB  SER A 126      -5.930  -3.511  -3.838  1.00 83.93           C  
ATOM    963  O   SER A 126      -5.652  -4.329  -6.827  1.00 83.93           O  
ATOM    964  OG  SER A 126      -6.373  -4.802  -3.457  1.00 83.93           O  
ATOM    965  N   VAL A 127      -7.717  -4.814  -6.266  1.00 84.54           N  
ATOM    966  CA  VAL A 127      -7.755  -5.898  -7.242  1.00 84.54           C  
ATOM    967  C   VAL A 127      -8.586  -5.475  -8.452  1.00 84.54           C  
ATOM    968  CB  VAL A 127      -8.330  -7.194  -6.628  1.00 84.54           C  
ATOM    969  O   VAL A 127      -8.989  -6.315  -9.260  1.00 84.54           O  
ATOM    970  CG1 VAL A 127      -7.411  -7.724  -5.528  1.00 84.54           C  
ATOM    971  CG2 VAL A 127      -9.735  -6.948  -6.082  1.00 84.54           C  
ATOM    972  N   GLY A 128      -8.885  -4.178  -8.441  1.00 86.06           N  
ATOM    973  CA  GLY A 128      -9.452  -3.663  -9.677  1.00 86.06           C  
ATOM    974  C   GLY A 128     -10.959  -3.497  -9.618  1.00 86.06           C  
ATOM    975  O   GLY A 128     -11.590  -3.155 -10.620  1.00 86.06           O  
ATOM    976  N   ARG A 129     -11.620  -3.727  -8.473  1.00 90.19           N  
ATOM    977  CA  ARG A 129     -13.057  -3.564  -8.272  1.00 90.19           C  
ATOM    978  C   ARG A 129     -13.364  -2.253  -7.557  1.00 90.19           C  
ATOM    979  CB  ARG A 129     -13.626  -4.741  -7.476  1.00 90.19           C  
ATOM    980  O   ARG A 129     -13.711  -2.251  -6.374  1.00 90.19           O  
ATOM    981  CG  ARG A 129     -13.529  -6.076  -8.197  1.00 90.19           C  
ATOM    982  CD  ARG A 129     -14.183  -7.196  -7.400  1.00 90.19           C  
ATOM    983  NE  ARG A 129     -14.087  -8.478  -8.092  1.00 90.19           N  
ATOM    984  NH1 ARG A 129     -15.834  -8.059  -9.545  1.00 90.19           N  
ATOM    985  NH2 ARG A 129     -14.698 -10.048  -9.653  1.00 90.19           N  
ATOM    986  CZ  ARG A 129     -14.873  -8.859  -9.095  1.00 90.19           C  
ATOM    987  N   TYR A 130     -13.280  -1.173  -8.183  1.00 90.69           N  
ATOM    988  CA  TYR A 130     -13.329   0.178  -7.635  1.00 90.69           C  
ATOM    989  C   TYR A 130     -14.758   0.571  -7.280  1.00 90.69           C  
ATOM    990  CB  TYR A 130     -12.743   1.184  -8.631  1.00 90.69           C  
ATOM    991  O   TYR A 130     -14.977   1.492  -6.489  1.00 90.69           O  
ATOM    992  CG  TYR A 130     -11.272   0.983  -8.902  1.00 90.69           C  
ATOM    993  CD1 TYR A 130     -10.310   1.419  -7.994  1.00 90.69           C  
ATOM    994  CD2 TYR A 130     -10.841   0.357 -10.067  1.00 90.69           C  
ATOM    995  CE1 TYR A 130      -8.953   1.238  -8.241  1.00 90.69           C  
ATOM    996  CE2 TYR A 130      -9.487   0.170 -10.324  1.00 90.69           C  
ATOM    997  OH  TYR A 130      -7.210   0.431  -9.656  1.00 90.69           O  
ATOM    998  CZ  TYR A 130      -8.552   0.613  -9.407  1.00 90.69           C  
ATOM    999  N   ASN A 131     -15.731  -0.142  -7.892  1.00 91.31           N  
ATOM   1000  CA  ASN A 131     -17.133   0.168  -7.633  1.00 91.31           C  
ATOM   1001  C   ASN A 131     -17.726  -0.759  -6.577  1.00 91.31           C  
ATOM   1002  CB  ASN A 131     -17.947   0.090  -8.926  1.00 91.31           C  
ATOM   1003  O   ASN A 131     -18.944  -0.800  -6.394  1.00 91.31           O  
ATOM   1004  CG  ASN A 131     -17.889  -1.281  -9.572  1.00 91.31           C  
ATOM   1005  ND2 ASN A 131     -18.729  -1.499 -10.576  1.00 91.31           N  
ATOM   1006  OD1 ASN A 131     -17.096  -2.136  -9.170  1.00 91.31           O  
ATOM   1007  N   ALA A 132     -16.820  -1.582  -5.925  1.00 94.15           N  
ATOM   1008  CA  ALA A 132     -17.294  -2.468  -4.865  1.00 94.15           C  
ATOM   1009  C   ALA A 132     -17.841  -1.670  -3.686  1.00 94.15           C  
ATOM   1010  CB  ALA A 132     -16.171  -3.393  -4.402  1.00 94.15           C  
ATOM   1011  O   ALA A 132     -17.315  -0.606  -3.351  1.00 94.15           O  
ATOM   1012  N   THR A 133     -18.965  -2.093  -3.141  1.00 95.30           N  
ATOM   1013  CA  THR A 133     -19.530  -1.478  -1.945  1.00 95.30           C  
ATOM   1014  C   THR A 133     -19.530  -2.463  -0.779  1.00 95.30           C  
ATOM   1015  CB  THR A 133     -20.964  -0.978  -2.198  1.00 95.30           C  
ATOM   1016  O   THR A 133     -19.698  -3.668  -0.978  1.00 95.30           O  
ATOM   1017  CG2 THR A 133     -21.004   0.010  -3.360  1.00 95.30           C  
ATOM   1018  OG1 THR A 133     -21.806  -2.095  -2.506  1.00 95.30           O  
ATOM   1019  N   VAL A 134     -19.105  -1.959   0.326  1.00 96.64           N  
ATOM   1020  CA  VAL A 134     -19.147  -2.712   1.575  1.00 96.64           C  
ATOM   1021  C   VAL A 134     -19.972  -1.949   2.610  1.00 96.64           C  
ATOM   1022  CB  VAL A 134     -17.728  -2.986   2.121  1.00 96.64           C  
ATOM   1023  O   VAL A 134     -19.558  -0.888   3.082  1.00 96.64           O  
ATOM   1024  CG1 VAL A 134     -17.791  -3.853   3.377  1.00 96.64           C  
ATOM   1025  CG2 VAL A 134     -16.865  -3.651   1.051  1.00 96.64           C  
ATOM   1026  N   GLU A 135     -21.151  -2.476   2.872  1.00 96.86           N  
ATOM   1027  CA  GLU A 135     -22.073  -1.789   3.770  1.00 96.86           C  
ATOM   1028  C   GLU A 135     -22.326  -2.606   5.033  1.00 96.86           C  
ATOM   1029  CB  GLU A 135     -23.397  -1.495   3.060  1.00 96.86           C  
ATOM   1030  O   GLU A 135     -22.851  -3.720   4.963  1.00 96.86           O  
ATOM   1031  CG  GLU A 135     -24.347  -0.620   3.866  1.00 96.86           C  
ATOM   1032  CD  GLU A 135     -25.626  -0.277   3.119  1.00 96.86           C  
ATOM   1033  OE1 GLU A 135     -26.477   0.453   3.676  1.00 96.86           O  
ATOM   1034  OE2 GLU A 135     -25.778  -0.741   1.967  1.00 96.86           O  
ATOM   1035  N   PRO A 136     -21.874  -2.023   6.162  1.00 96.81           N  
ATOM   1036  CA  PRO A 136     -22.232  -2.681   7.421  1.00 96.81           C  
ATOM   1037  C   PRO A 136     -23.635  -2.313   7.901  1.00 96.81           C  
ATOM   1038  CB  PRO A 136     -21.170  -2.172   8.399  1.00 96.81           C  
ATOM   1039  O   PRO A 136     -23.961  -1.129   8.017  1.00 96.81           O  
ATOM   1040  CG  PRO A 136     -20.728  -0.861   7.834  1.00 96.81           C  
ATOM   1041  CD  PRO A 136     -20.930  -0.890   6.346  1.00 96.81           C  
ATOM   1042  N   ILE A 137     -24.507  -3.251   8.041  1.00 96.79           N  
ATOM   1043  CA  ILE A 137     -25.865  -3.044   8.532  1.00 96.79           C  
ATOM   1044  C   ILE A 137     -25.995  -3.609   9.945  1.00 96.79           C  
ATOM   1045  CB  ILE A 137     -26.910  -3.692   7.597  1.00 96.79           C  
ATOM   1046  O   ILE A 137     -25.693  -4.782  10.181  1.00 96.79           O  
ATOM   1047  CG1 ILE A 137     -26.787  -3.120   6.180  1.00 96.79           C  
ATOM   1048  CG2 ILE A 137     -28.325  -3.493   8.147  1.00 96.79           C  
ATOM   1049  CD1 ILE A 137     -27.542  -3.914   5.124  1.00 96.79           C  
ATOM   1050  N   VAL A 138     -26.389  -2.727  10.938  1.00 96.56           N  
ATOM   1051  CA  VAL A 138     -26.554  -3.146  12.326  1.00 96.56           C  
ATOM   1052  C   VAL A 138     -28.040  -3.252  12.661  1.00 96.56           C  
ATOM   1053  CB  VAL A 138     -25.856  -2.172  13.301  1.00 96.56           C  
ATOM   1054  O   VAL A 138     -28.764  -2.254  12.621  1.00 96.56           O  
ATOM   1055  CG1 VAL A 138     -26.074  -2.608  14.749  1.00 96.56           C  
ATOM   1056  CG2 VAL A 138     -24.364  -2.080  12.986  1.00 96.56           C  
ATOM   1057  N   ASN A 139     -28.515  -4.500  12.853  1.00 95.79           N  
ATOM   1058  CA  ASN A 139     -29.884  -4.736  13.301  1.00 95.79           C  
ATOM   1059  C   ASN A 139     -29.965  -4.842  14.822  1.00 95.79           C  
ATOM   1060  CB  ASN A 139     -30.452  -5.998  12.650  1.00 95.79           C  
ATOM   1061  O   ASN A 139     -29.312  -5.695  15.424  1.00 95.79           O  
ATOM   1062  CG  ASN A 139     -30.537  -5.888  11.140  1.00 95.79           C  
ATOM   1063  ND2 ASN A 139     -30.289  -6.996  10.451  1.00 95.79           N  
ATOM   1064  OD1 ASN A 139     -30.822  -4.817  10.598  1.00 95.79           O  
ATOM   1065  N   THR A 140     -30.754  -3.908  15.496  1.00 92.86           N  
ATOM   1066  CA  THR A 140     -30.875  -3.891  16.949  1.00 92.86           C  
ATOM   1067  C   THR A 140     -31.803  -5.005  17.427  1.00 92.86           C  
ATOM   1068  CB  THR A 140     -31.399  -2.533  17.451  1.00 92.86           C  
ATOM   1069  O   THR A 140     -32.870  -5.221  16.850  1.00 92.86           O  
ATOM   1070  CG2 THR A 140     -30.380  -1.425  17.203  1.00 92.86           C  
ATOM   1071  OG1 THR A 140     -32.614  -2.212  16.762  1.00 92.86           O  
ATOM   1072  N   LEU A 141     -31.311  -5.706  18.406  1.00 92.53           N  
ATOM   1073  CA  LEU A 141     -32.087  -6.779  19.018  1.00 92.53           C  
ATOM   1074  C   LEU A 141     -32.433  -6.442  20.465  1.00 92.53           C  
ATOM   1075  CB  LEU A 141     -31.314  -8.099  18.960  1.00 92.53           C  
ATOM   1076  O   LEU A 141     -31.845  -5.532  21.053  1.00 92.53           O  
ATOM   1077  CG  LEU A 141     -30.871  -8.565  17.573  1.00 92.53           C  
ATOM   1078  CD1 LEU A 141     -29.929  -9.759  17.690  1.00 92.53           C  
ATOM   1079  CD2 LEU A 141     -32.082  -8.914  16.714  1.00 92.53           C  
ATOM   1080  N   PRO A 142     -33.427  -7.124  21.060  1.00 88.04           N  
ATOM   1081  CA  PRO A 142     -33.718  -6.907  22.479  1.00 88.04           C  
ATOM   1082  C   PRO A 142     -32.514  -7.181  23.377  1.00 88.04           C  
ATOM   1083  CB  PRO A 142     -34.848  -7.901  22.762  1.00 88.04           C  
ATOM   1084  O   PRO A 142     -31.608  -7.924  22.992  1.00 88.04           O  
ATOM   1085  CG  PRO A 142     -35.506  -8.118  21.438  1.00 88.04           C  
ATOM   1086  CD  PRO A 142     -34.457  -8.045  20.366  1.00 88.04           C  
ATOM   1087  N   ASN A 143     -32.419  -6.530  24.557  1.00 84.58           N  
ATOM   1088  CA  ASN A 143     -31.416  -6.752  25.593  1.00 84.58           C  
ATOM   1089  C   ASN A 143     -30.039  -6.264  25.153  1.00 84.58           C  
ATOM   1090  CB  ASN A 143     -31.357  -8.233  25.974  1.00 84.58           C  
ATOM   1091  O   ASN A 143     -29.031  -6.930  25.400  1.00 84.58           O  
ATOM   1092  CG  ASN A 143     -32.651  -8.729  26.589  1.00 84.58           C  
ATOM   1093  ND2 ASN A 143     -32.925 -10.019  26.434  1.00 84.58           N  
ATOM   1094  OD1 ASN A 143     -33.399  -7.959  27.197  1.00 84.58           O  
ATOM   1095  N   ASN A 144     -30.031  -5.116  24.344  1.00 88.00           N  
ATOM   1096  CA  ASN A 144     -28.814  -4.415  23.948  1.00 88.00           C  
ATOM   1097  C   ASN A 144     -27.913  -5.299  23.090  1.00 88.00           C  
ATOM   1098  CB  ASN A 144     -28.054  -3.920  25.180  1.00 88.00           C  
ATOM   1099  O   ASN A 144     -26.692  -5.293  23.255  1.00 88.00           O  
ATOM   1100  CG  ASN A 144     -28.871  -2.961  26.023  1.00 88.00           C  
ATOM   1101  ND2 ASN A 144     -28.213  -1.950  26.578  1.00 88.00           N  
ATOM   1102  OD1 ASN A 144     -30.084  -3.128  26.176  1.00 88.00           O  
ATOM   1103  N   ARG A 145     -28.560  -6.131  22.283  1.00 92.21           N  
ATOM   1104  CA  ARG A 145     -27.864  -6.994  21.334  1.00 92.21           C  
ATOM   1105  C   ARG A 145     -28.029  -6.484  19.906  1.00 92.21           C  
ATOM   1106  CB  ARG A 145     -28.377  -8.432  21.439  1.00 92.21           C  
ATOM   1107  O   ARG A 145     -28.976  -5.752  19.609  1.00 92.21           O  
ATOM   1108  CG  ARG A 145     -28.111  -9.084  22.787  1.00 92.21           C  
ATOM   1109  CD  ARG A 145     -28.252 -10.598  22.718  1.00 92.21           C  
ATOM   1110  NE  ARG A 145     -29.571 -10.996  22.236  1.00 92.21           N  
ATOM   1111  NH1 ARG A 145     -30.023 -12.404  24.011  1.00 92.21           N  
ATOM   1112  NH2 ARG A 145     -31.562 -12.137  22.333  1.00 92.21           N  
ATOM   1113  CZ  ARG A 145     -30.383 -11.845  22.861  1.00 92.21           C  
ATOM   1114  N   ALA A 146     -27.062  -6.894  19.087  1.00 95.46           N  
ATOM   1115  CA  ALA A 146     -27.109  -6.469  17.690  1.00 95.46           C  
ATOM   1116  C   ALA A 146     -26.582  -7.563  16.766  1.00 95.46           C  
ATOM   1117  CB  ALA A 146     -26.310  -5.183  17.498  1.00 95.46           C  
ATOM   1118  O   ALA A 146     -25.671  -8.309  17.133  1.00 95.46           O  
ATOM   1119  N   GLU A 147     -27.315  -7.669  15.698  1.00 97.50           N  
ATOM   1120  CA  GLU A 147     -26.823  -8.480  14.588  1.00 97.50           C  
ATOM   1121  C   GLU A 147     -26.123  -7.616  13.542  1.00 97.50           C  
ATOM   1122  CB  GLU A 147     -27.970  -9.262  13.943  1.00 97.50           C  
ATOM   1123  O   GLU A 147     -26.628  -6.556  13.166  1.00 97.50           O  
ATOM   1124  CG  GLU A 147     -27.521 -10.232  12.860  1.00 97.50           C  
ATOM   1125  CD  GLU A 147     -28.668 -11.017  12.244  1.00 97.50           C  
ATOM   1126  OE1 GLU A 147     -28.559 -12.258  12.125  1.00 97.50           O  
ATOM   1127  OE2 GLU A 147     -29.684 -10.385  11.877  1.00 97.50           O  
ATOM   1128  N   ILE A 148     -24.927  -8.091  13.077  1.00 97.46           N  
ATOM   1129  CA  ILE A 148     -24.171  -7.370  12.059  1.00 97.46           C  
ATOM   1130  C   ILE A 148     -24.294  -8.090  10.718  1.00 97.46           C  
ATOM   1131  CB  ILE A 148     -22.685  -7.225  12.455  1.00 97.46           C  
ATOM   1132  O   ILE A 148     -24.062  -9.298  10.631  1.00 97.46           O  
ATOM   1133  CG1 ILE A 148     -22.557  -6.455  13.775  1.00 97.46           C  
ATOM   1134  CG2 ILE A 148     -21.894  -6.535  11.340  1.00 97.46           C  
ATOM   1135  CD1 ILE A 148     -21.168  -6.518  14.395  1.00 97.46           C  
ATOM   1136  N   LEU A 149     -24.801  -7.373   9.680  1.00 97.37           N  
ATOM   1137  CA  LEU A 149     -24.753  -7.850   8.302  1.00 97.37           C  
ATOM   1138  C   LEU A 149     -23.775  -7.022   7.474  1.00 97.37           C  
ATOM   1139  CB  LEU A 149     -26.145  -7.801   7.668  1.00 97.37           C  
ATOM   1140  O   LEU A 149     -23.926  -5.803   7.364  1.00 97.37           O  
ATOM   1141  CG  LEU A 149     -26.225  -8.143   6.179  1.00 97.37           C  
ATOM   1142  CD1 LEU A 149     -25.831  -9.598   5.948  1.00 97.37           C  
ATOM   1143  CD2 LEU A 149     -27.626  -7.872   5.642  1.00 97.37           C  
ATOM   1144  N   ILE A 150     -22.701  -7.686   7.011  1.00 97.33           N  
ATOM   1145  CA  ILE A 150     -21.803  -7.036   6.063  1.00 97.33           C  
ATOM   1146  C   ILE A 150     -22.249  -7.346   4.635  1.00 97.33           C  
ATOM   1147  CB  ILE A 150     -20.339  -7.481   6.275  1.00 97.33           C  
ATOM   1148  O   ILE A 150     -22.111  -8.478   4.167  1.00 97.33           O  
ATOM   1149  CG1 ILE A 150     -19.926  -7.279   7.737  1.00 97.33           C  
ATOM   1150  CG2 ILE A 150     -19.402  -6.722   5.331  1.00 97.33           C  
ATOM   1151  CD1 ILE A 150     -19.904  -5.822   8.179  1.00 97.33           C  
ATOM   1152  N   GLN A 151     -22.892  -6.362   3.998  1.00 97.50           N  
ATOM   1153  CA  GLN A 151     -23.375  -6.517   2.630  1.00 97.50           C  
ATOM   1154  C   GLN A 151     -22.339  -6.028   1.622  1.00 97.50           C  
ATOM   1155  CB  GLN A 151     -24.691  -5.763   2.437  1.00 97.50           C  
ATOM   1156  O   GLN A 151     -22.006  -4.842   1.591  1.00 97.50           O  
ATOM   1157  CG  GLN A 151     -25.324  -5.971   1.067  1.00 97.50           C  
ATOM   1158  CD  GLN A 151     -26.129  -7.254   0.982  1.00 97.50           C  
ATOM   1159  NE2 GLN A 151     -26.237  -7.807  -0.221  1.00 97.50           N  
ATOM   1160  OE1 GLN A 151     -26.650  -7.744   1.989  1.00 97.50           O  
ATOM   1161  N   ILE A 152     -21.822  -7.027   0.796  1.00 97.26           N  
ATOM   1162  CA  ILE A 152     -20.782  -6.697  -0.172  1.00 97.26           C  
ATOM   1163  C   ILE A 152     -21.343  -6.801  -1.588  1.00 97.26           C  
ATOM   1164  CB  ILE A 152     -19.551  -7.617  -0.014  1.00 97.26           C  
ATOM   1165  O   ILE A 152     -21.958  -7.808  -1.946  1.00 97.26           O  
ATOM   1166  CG1 ILE A 152     -18.963  -7.486   1.396  1.00 97.26           C  
ATOM   1167  CG2 ILE A 152     -18.497  -7.297  -1.078  1.00 97.26           C  
ATOM   1168  CD1 ILE A 152     -17.898  -8.524   1.722  1.00 97.26           C  
ATOM   1169  N   ASN A 153     -21.255  -5.710  -2.289  1.00 95.66           N  
ATOM   1170  CA  ASN A 153     -21.429  -5.708  -3.738  1.00 95.66           C  
ATOM   1171  C   ASN A 153     -20.096  -5.547  -4.462  1.00 95.66           C  
ATOM   1172  CB  ASN A 153     -22.400  -4.603  -4.160  1.00 95.66           C  
ATOM   1173  O   ASN A 153     -19.515  -4.461  -4.468  1.00 95.66           O  
ATOM   1174  CG  ASN A 153     -22.806  -4.708  -5.617  1.00 95.66           C  
ATOM   1175  ND2 ASN A 153     -23.832  -3.958  -6.002  1.00 95.66           N  
ATOM   1176  OD1 ASN A 153     -22.204  -5.458  -6.389  1.00 95.66           O  
ATOM   1177  N   GLU A 154     -19.694  -6.723  -5.095  1.00 90.97           N  
ATOM   1178  CA  GLU A 154     -18.340  -6.790  -5.637  1.00 90.97           C  
ATOM   1179  C   GLU A 154     -18.251  -6.090  -6.990  1.00 90.97           C  
ATOM   1180  CB  GLU A 154     -17.884  -8.246  -5.768  1.00 90.97           C  
ATOM   1181  O   GLU A 154     -17.193  -5.579  -7.362  1.00 90.97           O  
ATOM   1182  CG  GLU A 154     -17.657  -8.942  -4.433  1.00 90.97           C  
ATOM   1183  CD  GLU A 154     -17.258 -10.401  -4.578  1.00 90.97           C  
ATOM   1184  OE1 GLU A 154     -16.885 -11.032  -3.563  1.00 90.97           O  
ATOM   1185  OE2 GLU A 154     -17.317 -10.918  -5.716  1.00 90.97           O  
ATOM   1186  N   ASP A 155     -19.287  -5.858  -7.676  1.00 89.29           N  
ATOM   1187  CA  ASP A 155     -19.340  -5.250  -9.002  1.00 89.29           C  
ATOM   1188  C   ASP A 155     -18.165  -5.707  -9.863  1.00 89.29           C  
ATOM   1189  CB  ASP A 155     -19.350  -3.724  -8.893  1.00 89.29           C  
ATOM   1190  O   ASP A 155     -17.406  -6.595  -9.467  1.00 89.29           O  
ATOM   1191  CG  ASP A 155     -20.736  -3.157  -8.643  1.00 89.29           C  
ATOM   1192  OD1 ASP A 155     -21.715  -3.649  -9.245  1.00 89.29           O  
ATOM   1193  OD2 ASP A 155     -20.851  -2.206  -7.838  1.00 89.29           O  
ATOM   1194  N   ASP A 156     -18.045  -5.321 -11.102  1.00 85.70           N  
ATOM   1195  CA  ASP A 156     -17.036  -5.767 -12.057  1.00 85.70           C  
ATOM   1196  C   ASP A 156     -15.750  -4.956 -11.916  1.00 85.70           C  
ATOM   1197  CB  ASP A 156     -17.567  -5.665 -13.488  1.00 85.70           C  
ATOM   1198  O   ASP A 156     -15.762  -3.855 -11.363  1.00 85.70           O  
ATOM   1199  CG  ASP A 156     -18.719  -6.616 -13.762  1.00 85.70           C  
ATOM   1200  OD1 ASP A 156     -18.702  -7.757 -13.254  1.00 85.70           O  
ATOM   1201  OD2 ASP A 156     -19.651  -6.221 -14.496  1.00 85.70           O  
ATOM   1202  N   LYS A 157     -14.716  -5.588 -12.335  1.00 85.92           N  
ATOM   1203  CA  LYS A 157     -13.458  -4.852 -12.414  1.00 85.92           C  
ATOM   1204  C   LYS A 157     -13.565  -3.682 -13.388  1.00 85.92           C  
ATOM   1205  CB  LYS A 157     -12.318  -5.781 -12.835  1.00 85.92           C  
ATOM   1206  O   LYS A 157     -14.289  -3.761 -14.383  1.00 85.92           O  
ATOM   1207  CG  LYS A 157     -11.953  -6.825 -11.790  1.00 85.92           C  
ATOM   1208  CD  LYS A 157     -10.730  -7.631 -12.208  1.00 85.92           C  
ATOM   1209  CE  LYS A 157     -10.354  -8.666 -11.156  1.00 85.92           C  
ATOM   1210  NZ  LYS A 157      -9.144  -9.445 -11.554  1.00 85.92           N  
ATOM   1211  N   ALA A 158     -12.881  -2.587 -13.026  1.00 88.04           N  
ATOM   1212  CA  ALA A 158     -12.837  -1.451 -13.943  1.00 88.04           C  
ATOM   1213  C   ALA A 158     -12.036  -1.789 -15.197  1.00 88.04           C  
ATOM   1214  CB  ALA A 158     -12.243  -0.229 -13.248  1.00 88.04           C  
ATOM   1215  O   ALA A 158     -11.024  -2.490 -15.124  1.00 88.04           O  
ATOM   1216  N   LYS A 159     -12.499  -1.341 -16.290  1.00 88.46           N  
ATOM   1217  CA  LYS A 159     -11.826  -1.576 -17.564  1.00 88.46           C  
ATOM   1218  C   LYS A 159     -10.920  -0.404 -17.932  1.00 88.46           C  
ATOM   1219  CB  LYS A 159     -12.848  -1.816 -18.676  1.00 88.46           C  
ATOM   1220  O   LYS A 159     -11.239   0.750 -17.637  1.00 88.46           O  
ATOM   1221  CG  LYS A 159     -13.711  -3.052 -18.467  1.00 88.46           C  
ATOM   1222  CD  LYS A 159     -14.696  -3.246 -19.612  1.00 88.46           C  
ATOM   1223  CE  LYS A 159     -15.575  -4.470 -19.393  1.00 88.46           C  
ATOM   1224  NZ  LYS A 159     -16.586  -4.629 -20.482  1.00 88.46           N  
ATOM   1225  N   LEU A 160      -9.750  -0.759 -18.456  1.00 89.02           N  
ATOM   1226  CA  LEU A 160      -8.871   0.291 -18.959  1.00 89.02           C  
ATOM   1227  C   LEU A 160      -9.441   0.916 -20.227  1.00 89.02           C  
ATOM   1228  CB  LEU A 160      -7.472  -0.268 -19.235  1.00 89.02           C  
ATOM   1229  O   LEU A 160      -9.474   0.275 -21.280  1.00 89.02           O  
ATOM   1230  CG  LEU A 160      -6.429   0.732 -19.736  1.00 89.02           C  
ATOM   1231  CD1 LEU A 160      -6.158   1.792 -18.674  1.00 89.02           C  
ATOM   1232  CD2 LEU A 160      -5.141   0.013 -20.122  1.00 89.02           C  
ATOM   1233  N   ALA A 161      -9.928   2.172 -20.129  1.00 88.77           N  
ATOM   1234  CA  ALA A 161     -10.594   2.862 -21.231  1.00 88.77           C  
ATOM   1235  C   ALA A 161      -9.576   3.492 -22.178  1.00 88.77           C  
ATOM   1236  CB  ALA A 161     -11.547   3.927 -20.695  1.00 88.77           C  
ATOM   1237  O   ALA A 161      -9.707   3.386 -23.400  1.00 88.77           O  
ATOM   1238  N   SER A 162      -8.581   4.152 -21.688  1.00 89.82           N  
ATOM   1239  CA  SER A 162      -7.558   4.802 -22.500  1.00 89.82           C  
ATOM   1240  C   SER A 162      -6.214   4.827 -21.779  1.00 89.82           C  
ATOM   1241  CB  SER A 162      -7.982   6.228 -22.855  1.00 89.82           C  
ATOM   1242  O   SER A 162      -6.165   4.835 -20.547  1.00 89.82           O  
ATOM   1243  OG  SER A 162      -8.014   7.047 -21.699  1.00 89.82           O  
ATOM   1244  N   LEU A 163      -5.181   4.770 -22.633  1.00 92.87           N  
ATOM   1245  CA  LEU A 163      -3.799   4.865 -22.175  1.00 92.87           C  
ATOM   1246  C   LEU A 163      -3.020   5.880 -23.005  1.00 92.87           C  
ATOM   1247  CB  LEU A 163      -3.116   3.497 -22.248  1.00 92.87           C  
ATOM   1248  O   LEU A 163      -2.932   5.751 -24.228  1.00 92.87           O  
ATOM   1249  CG  LEU A 163      -1.651   3.446 -21.810  1.00 92.87           C  
ATOM   1250  CD1 LEU A 163      -1.531   3.769 -20.324  1.00 92.87           C  
ATOM   1251  CD2 LEU A 163      -1.048   2.080 -22.116  1.00 92.87           C  
ATOM   1252  N   THR A 164      -2.517   6.864 -22.280  1.00 94.83           N  
ATOM   1253  CA  THR A 164      -1.786   7.929 -22.959  1.00 94.83           C  
ATOM   1254  C   THR A 164      -0.380   8.071 -22.384  1.00 94.83           C  
ATOM   1255  CB  THR A 164      -2.527   9.274 -22.848  1.00 94.83           C  
ATOM   1256  O   THR A 164      -0.196   8.046 -21.165  1.00 94.83           O  
ATOM   1257  CG2 THR A 164      -1.793  10.371 -23.611  1.00 94.83           C  
ATOM   1258  OG1 THR A 164      -3.847   9.132 -23.388  1.00 94.83           O  
ATOM   1259  N   PHE A 165       0.582   8.145 -23.367  1.00 97.16           N  
ATOM   1260  CA  PHE A 165       1.956   8.440 -22.976  1.00 97.16           C  
ATOM   1261  C   PHE A 165       2.332   9.867 -23.354  1.00 97.16           C  
ATOM   1262  CB  PHE A 165       2.926   7.451 -23.630  1.00 97.16           C  
ATOM   1263  O   PHE A 165       2.096  10.298 -24.484  1.00 97.16           O  
ATOM   1264  CG  PHE A 165       2.707   6.021 -23.213  1.00 97.16           C  
ATOM   1265  CD1 PHE A 165       3.287   5.525 -22.052  1.00 97.16           C  
ATOM   1266  CD2 PHE A 165       1.922   5.173 -23.984  1.00 97.16           C  
ATOM   1267  CE1 PHE A 165       3.086   4.202 -21.664  1.00 97.16           C  
ATOM   1268  CE2 PHE A 165       1.718   3.850 -23.603  1.00 97.16           C  
ATOM   1269  CZ  PHE A 165       2.301   3.366 -22.443  1.00 97.16           C  
ATOM   1270  N   LYS A 166       2.941  10.608 -22.341  1.00 97.52           N  
ATOM   1271  CA  LYS A 166       3.445  11.956 -22.588  1.00 97.52           C  
ATOM   1272  C   LYS A 166       4.952  12.030 -22.357  1.00 97.52           C  
ATOM   1273  CB  LYS A 166       2.728  12.969 -21.695  1.00 97.52           C  
ATOM   1274  O   LYS A 166       5.457  11.524 -21.353  1.00 97.52           O  
ATOM   1275  CG  LYS A 166       1.240  13.106 -21.985  1.00 97.52           C  
ATOM   1276  CD  LYS A 166       0.603  14.199 -21.136  1.00 97.52           C  
ATOM   1277  CE  LYS A 166      -0.886  14.335 -21.424  1.00 97.52           C  
ATOM   1278  NZ  LYS A 166      -1.518  15.394 -20.581  1.00 97.52           N  
ATOM   1279  N   GLY A 167       5.678  12.674 -23.305  1.00 95.83           N  
ATOM   1280  CA  GLY A 167       7.101  12.868 -23.079  1.00 95.83           C  
ATOM   1281  C   GLY A 167       7.964  11.853 -23.804  1.00 95.83           C  
ATOM   1282  O   GLY A 167       9.193  11.936 -23.767  1.00 95.83           O  
ATOM   1283  N   ASN A 168       7.293  10.787 -24.471  1.00 96.07           N  
ATOM   1284  CA  ASN A 168       7.986   9.765 -25.249  1.00 96.07           C  
ATOM   1285  C   ASN A 168       8.212  10.214 -26.689  1.00 96.07           C  
ATOM   1286  CB  ASN A 168       7.207   8.448 -25.219  1.00 96.07           C  
ATOM   1287  O   ASN A 168       7.314  10.106 -27.526  1.00 96.07           O  
ATOM   1288  CG  ASN A 168       5.824   8.574 -25.825  1.00 96.07           C  
ATOM   1289  ND2 ASN A 168       5.611   7.917 -26.960  1.00 96.07           N  
ATOM   1290  OD1 ASN A 168       4.953   9.257 -25.280  1.00 96.07           O  
ATOM   1291  N   GLU A 169       9.276  10.935 -26.969  1.00 95.20           N  
ATOM   1292  CA  GLU A 169       9.579  11.525 -28.269  1.00 95.20           C  
ATOM   1293  C   GLU A 169      10.393  10.568 -29.134  1.00 95.20           C  
ATOM   1294  CB  GLU A 169      10.330  12.848 -28.098  1.00 95.20           C  
ATOM   1295  O   GLU A 169      10.201  10.505 -30.350  1.00 95.20           O  
ATOM   1296  CG  GLU A 169       9.520  13.929 -27.398  1.00 95.20           C  
ATOM   1297  CD  GLU A 169      10.266  15.248 -27.266  1.00 95.20           C  
ATOM   1298  OE1 GLU A 169       9.713  16.202 -26.673  1.00 95.20           O  
ATOM   1299  OE2 GLU A 169      11.412  15.328 -27.761  1.00 95.20           O  
ATOM   1300  N   SER A 170      11.278   9.836 -28.497  1.00 95.75           N  
ATOM   1301  CA  SER A 170      12.199   8.939 -29.187  1.00 95.75           C  
ATOM   1302  C   SER A 170      11.608   7.540 -29.327  1.00 95.75           C  
ATOM   1303  CB  SER A 170      13.534   8.866 -28.445  1.00 95.75           C  
ATOM   1304  O   SER A 170      11.885   6.839 -30.302  1.00 95.75           O  
ATOM   1305  OG  SER A 170      14.152  10.140 -28.395  1.00 95.75           O  
ATOM   1306  N   VAL A 171      10.768   7.088 -28.394  1.00 96.71           N  
ATOM   1307  CA  VAL A 171      10.091   5.796 -28.375  1.00 96.71           C  
ATOM   1308  C   VAL A 171       8.593   5.995 -28.598  1.00 96.71           C  
ATOM   1309  CB  VAL A 171      10.337   5.046 -27.048  1.00 96.71           C  
ATOM   1310  O   VAL A 171       7.963   6.815 -27.926  1.00 96.71           O  
ATOM   1311  CG1 VAL A 171       9.629   3.692 -27.053  1.00 96.71           C  
ATOM   1312  CG2 VAL A 171      11.835   4.867 -26.807  1.00 96.71           C  
ATOM   1313  N   SER A 172       8.043   5.251 -29.541  1.00 96.70           N  
ATOM   1314  CA  SER A 172       6.637   5.416 -29.896  1.00 96.70           C  
ATOM   1315  C   SER A 172       5.723   4.902 -28.789  1.00 96.70           C  
ATOM   1316  CB  SER A 172       6.325   4.689 -31.205  1.00 96.70           C  
ATOM   1317  O   SER A 172       6.086   3.982 -28.054  1.00 96.70           O  
ATOM   1318  OG  SER A 172       6.399   3.285 -31.030  1.00 96.70           O  
ATOM   1319  N   SER A 173       4.553   5.476 -28.673  1.00 95.37           N  
ATOM   1320  CA  SER A 173       3.538   5.058 -27.711  1.00 95.37           C  
ATOM   1321  C   SER A 173       3.140   3.602 -27.925  1.00 95.37           C  
ATOM   1322  CB  SER A 173       2.302   5.954 -27.813  1.00 95.37           C  
ATOM   1323  O   SER A 173       2.901   2.870 -26.962  1.00 95.37           O  
ATOM   1324  OG  SER A 173       2.617   7.289 -27.458  1.00 95.37           O  
ATOM   1325  N   SER A 174       3.101   3.116 -29.094  1.00 93.08           N  
ATOM   1326  CA  SER A 174       2.768   1.732 -29.413  1.00 93.08           C  
ATOM   1327  C   SER A 174       3.813   0.770 -28.860  1.00 93.08           C  
ATOM   1328  CB  SER A 174       2.642   1.546 -30.926  1.00 93.08           C  
ATOM   1329  O   SER A 174       3.474  -0.311 -28.372  1.00 93.08           O  
ATOM   1330  OG  SER A 174       3.886   1.777 -31.566  1.00 93.08           O  
ATOM   1331  N   THR A 175       5.106   1.152 -29.018  1.00 94.48           N  
ATOM   1332  CA  THR A 175       6.207   0.364 -28.476  1.00 94.48           C  
ATOM   1333  C   THR A 175       6.094   0.247 -26.959  1.00 94.48           C  
ATOM   1334  CB  THR A 175       7.569   0.980 -28.846  1.00 94.48           C  
ATOM   1335  O   THR A 175       6.291  -0.832 -26.398  1.00 94.48           O  
ATOM   1336  CG2 THR A 175       8.717   0.175 -28.246  1.00 94.48           C  
ATOM   1337  OG1 THR A 175       7.708   0.998 -30.272  1.00 94.48           O  
ATOM   1338  N   LEU A 176       5.810   1.354 -26.314  1.00 95.17           N  
ATOM   1339  CA  LEU A 176       5.638   1.340 -24.865  1.00 95.17           C  
ATOM   1340  C   LEU A 176       4.419   0.512 -24.471  1.00 95.17           C  
ATOM   1341  CB  LEU A 176       5.496   2.767 -24.329  1.00 95.17           C  
ATOM   1342  O   LEU A 176       4.463  -0.237 -23.492  1.00 95.17           O  
ATOM   1343  CG  LEU A 176       6.714   3.678 -24.495  1.00 95.17           C  
ATOM   1344  CD1 LEU A 176       6.439   5.046 -23.880  1.00 95.17           C  
ATOM   1345  CD2 LEU A 176       7.948   3.041 -23.866  1.00 95.17           C  
ATOM   1346  N   GLN A 177       3.376   0.634 -25.161  1.00 92.39           N  
ATOM   1347  CA  GLN A 177       2.161  -0.136 -24.913  1.00 92.39           C  
ATOM   1348  C   GLN A 177       2.423  -1.634 -25.045  1.00 92.39           C  
ATOM   1349  CB  GLN A 177       1.049   0.289 -25.873  1.00 92.39           C  
ATOM   1350  O   GLN A 177       1.851  -2.437 -24.305  1.00 92.39           O  
ATOM   1351  CG  GLN A 177      -0.285  -0.396 -25.610  1.00 92.39           C  
ATOM   1352  CD  GLN A 177      -1.423   0.209 -26.411  1.00 92.39           C  
ATOM   1353  NE2 GLN A 177      -2.589  -0.425 -26.356  1.00 92.39           N  
ATOM   1354  OE1 GLN A 177      -1.256   1.238 -27.073  1.00 92.39           O  
ATOM   1355  N   GLU A 178       3.231  -2.105 -25.952  1.00 91.98           N  
ATOM   1356  CA  GLU A 178       3.572  -3.508 -26.166  1.00 91.98           C  
ATOM   1357  C   GLU A 178       4.311  -4.085 -24.962  1.00 91.98           C  
ATOM   1358  CB  GLU A 178       4.421  -3.668 -27.430  1.00 91.98           C  
ATOM   1359  O   GLU A 178       4.337  -5.303 -24.769  1.00 91.98           O  
ATOM   1360  CG  GLU A 178       3.632  -3.519 -28.723  1.00 91.98           C  
ATOM   1361  CD  GLU A 178       4.501  -3.593 -29.968  1.00 91.98           C  
ATOM   1362  OE1 GLU A 178       3.974  -3.411 -31.089  1.00 91.98           O  
ATOM   1363  OE2 GLU A 178       5.720  -3.837 -29.822  1.00 91.98           O  
ATOM   1364  N   GLN A 179       4.907  -3.170 -24.230  1.00 93.44           N  
ATOM   1365  CA  GLN A 179       5.636  -3.614 -23.047  1.00 93.44           C  
ATOM   1366  C   GLN A 179       4.685  -3.896 -21.888  1.00 93.44           C  
ATOM   1367  CB  GLN A 179       6.675  -2.570 -22.633  1.00 93.44           C  
ATOM   1368  O   GLN A 179       5.070  -4.525 -20.900  1.00 93.44           O  
ATOM   1369  CG  GLN A 179       7.669  -2.222 -23.732  1.00 93.44           C  
ATOM   1370  CD  GLN A 179       8.264  -3.450 -24.396  1.00 93.44           C  
ATOM   1371  NE2 GLN A 179       8.197  -3.498 -25.722  1.00 93.44           N  
ATOM   1372  OE1 GLN A 179       8.781  -4.347 -23.722  1.00 93.44           O  
ATOM   1373  N   MET A 180       3.443  -3.412 -22.056  1.00 92.26           N  
ATOM   1374  CA  MET A 180       2.459  -3.532 -20.984  1.00 92.26           C  
ATOM   1375  C   MET A 180       1.540  -4.726 -21.220  1.00 92.26           C  
ATOM   1376  CB  MET A 180       1.631  -2.251 -20.868  1.00 92.26           C  
ATOM   1377  O   MET A 180       1.233  -5.063 -22.365  1.00 92.26           O  
ATOM   1378  CG  MET A 180       2.457  -1.015 -20.549  1.00 92.26           C  
ATOM   1379  SD  MET A 180       1.449   0.519 -20.535  1.00 92.26           S  
ATOM   1380  CE  MET A 180       0.433   0.221 -19.061  1.00 92.26           C  
ATOM   1381  N   GLU A 181       1.144  -5.308 -20.066  1.00 88.08           N  
ATOM   1382  CA  GLU A 181       0.131  -6.356 -20.128  1.00 88.08           C  
ATOM   1383  C   GLU A 181      -1.274  -5.763 -20.192  1.00 88.08           C  
ATOM   1384  CB  GLU A 181       0.251  -7.293 -18.923  1.00 88.08           C  
ATOM   1385  O   GLU A 181      -2.166  -6.332 -20.824  1.00 88.08           O  
ATOM   1386  CG  GLU A 181       1.468  -8.206 -18.974  1.00 88.08           C  
ATOM   1387  CD  GLU A 181       1.480  -9.250 -17.868  1.00 88.08           C  
ATOM   1388  OE1 GLU A 181       2.505  -9.952 -17.708  1.00 88.08           O  
ATOM   1389  OE2 GLU A 181       0.457  -9.369 -17.158  1.00 88.08           O  
ATOM   1390  N   LEU A 182      -1.445  -4.568 -19.532  1.00 85.71           N  
ATOM   1391  CA  LEU A 182      -2.708  -3.840 -19.605  1.00 85.71           C  
ATOM   1392  C   LEU A 182      -2.923  -3.262 -20.999  1.00 85.71           C  
ATOM   1393  CB  LEU A 182      -2.741  -2.718 -18.564  1.00 85.71           C  
ATOM   1394  O   LEU A 182      -2.027  -2.622 -21.555  1.00 85.71           O  
ATOM   1395  CG  LEU A 182      -2.832  -3.154 -17.100  1.00 85.71           C  
ATOM   1396  CD1 LEU A 182      -2.568  -1.969 -16.177  1.00 85.71           C  
ATOM   1397  CD2 LEU A 182      -4.195  -3.771 -16.809  1.00 85.71           C  
ATOM   1398  N   GLN A 183      -4.054  -3.595 -21.571  1.00 79.27           N  
ATOM   1399  CA  GLN A 183      -4.329  -3.112 -22.920  1.00 79.27           C  
ATOM   1400  C   GLN A 183      -5.706  -2.460 -23.002  1.00 79.27           C  
ATOM   1401  CB  GLN A 183      -4.229  -4.256 -23.931  1.00 79.27           C  
ATOM   1402  O   GLN A 183      -6.657  -2.924 -22.368  1.00 79.27           O  
ATOM   1403  CG  GLN A 183      -2.876  -4.956 -23.936  1.00 79.27           C  
ATOM   1404  CD  GLN A 183      -1.771  -4.092 -24.512  1.00 79.27           C  
ATOM   1405  NE2 GLN A 183      -0.696  -3.917 -23.750  1.00 79.27           N  
ATOM   1406  OE1 GLN A 183      -1.880  -3.586 -25.634  1.00 79.27           O  
ATOM   1407  N   PRO A 184      -5.808  -1.226 -23.739  1.00 72.30           N  
ATOM   1408  CA  PRO A 184      -7.120  -0.599 -23.913  1.00 72.30           C  
ATOM   1409  C   PRO A 184      -8.017  -1.366 -24.883  1.00 72.30           C  
ATOM   1410  CB  PRO A 184      -6.778   0.787 -24.465  1.00 72.30           C  
ATOM   1411  O   PRO A 184      -7.529  -2.194 -25.656  1.00 72.30           O  
ATOM   1412  CG  PRO A 184      -5.405   0.642 -25.038  1.00 72.30           C  
ATOM   1413  CD  PRO A 184      -4.727  -0.515 -24.362  1.00 72.30           C  
ATOM   1414  N   ASP A 185      -9.300  -1.294 -24.723  1.00 59.89           N  
ATOM   1415  CA  ASP A 185     -10.515  -1.876 -25.283  1.00 59.89           C  
ATOM   1416  C   ASP A 185     -10.420  -1.989 -26.803  1.00 59.89           C  
ATOM   1417  CB  ASP A 185     -11.738  -1.043 -24.894  1.00 59.89           C  
ATOM   1418  O   ASP A 185     -10.929  -2.945 -27.393  1.00 59.89           O  
ATOM   1419  CG  ASP A 185     -12.692  -1.785 -23.973  1.00 59.89           C  
ATOM   1420  OD1 ASP A 185     -12.403  -2.942 -23.600  1.00 59.89           O  
ATOM   1421  OD2 ASP A 185     -13.743  -1.207 -23.621  1.00 59.89           O  
ATOM   1422  N   SER A 186      -9.233  -1.718 -27.460  1.00 54.89           N  
ATOM   1423  CA  SER A 186      -9.292  -1.836 -28.913  1.00 54.89           C  
ATOM   1424  C   SER A 186      -8.088  -2.600 -29.455  1.00 54.89           C  
ATOM   1425  CB  SER A 186      -9.362  -0.453 -29.561  1.00 54.89           C  
ATOM   1426  O   SER A 186      -8.000  -2.858 -30.657  1.00 54.89           O  
ATOM   1427  OG  SER A 186     -10.660   0.101 -29.426  1.00 54.89           O  
ATOM   1428  N   TRP A 187      -7.364  -3.488 -28.744  1.00 47.58           N  
ATOM   1429  CA  TRP A 187      -6.174  -4.038 -29.386  1.00 47.58           C  
ATOM   1430  C   TRP A 187      -6.254  -5.558 -29.470  1.00 47.58           C  
ATOM   1431  CB  TRP A 187      -4.912  -3.621 -28.627  1.00 47.58           C  
ATOM   1432  O   TRP A 187      -5.624  -6.172 -30.334  1.00 47.58           O  
ATOM   1433  CG  TRP A 187      -4.788  -4.238 -27.266  1.00 47.58           C  
ATOM   1434  CD1 TRP A 187      -5.388  -3.816 -26.112  1.00 47.58           C  
ATOM   1435  CD2 TRP A 187      -4.011  -5.388 -26.917  1.00 47.58           C  
ATOM   1436  CE2 TRP A 187      -4.187  -5.607 -25.533  1.00 47.58           C  
ATOM   1437  CE3 TRP A 187      -3.183  -6.255 -27.641  1.00 47.58           C  
ATOM   1438  NE1 TRP A 187      -5.031  -4.635 -25.066  1.00 47.58           N  
ATOM   1439  CH2 TRP A 187      -2.759  -7.493 -25.590  1.00 47.58           C  
ATOM   1440  CZ2 TRP A 187      -3.564  -6.659 -24.858  1.00 47.58           C  
ATOM   1441  CZ3 TRP A 187      -2.563  -7.302 -26.968  1.00 47.58           C  
ATOM   1442  N   TRP A 188      -7.515  -6.294 -29.496  1.00 46.23           N  
ATOM   1443  CA  TRP A 188      -7.739  -7.616 -30.073  1.00 46.23           C  
ATOM   1444  C   TRP A 188      -8.677  -8.441 -29.199  1.00 46.23           C  
ATOM   1445  CB  TRP A 188      -6.410  -8.354 -30.257  1.00 46.23           C  
ATOM   1446  O   TRP A 188      -8.338  -8.781 -28.063  1.00 46.23           O  
ATOM   1447  CG  TRP A 188      -5.500  -8.276 -29.068  1.00 46.23           C  
ATOM   1448  CD1 TRP A 188      -4.843  -7.170 -28.605  1.00 46.23           C  
ATOM   1449  CD2 TRP A 188      -5.144  -9.351 -28.194  1.00 46.23           C  
ATOM   1450  CE2 TRP A 188      -4.266  -8.824 -27.221  1.00 46.23           C  
ATOM   1451  CE3 TRP A 188      -5.482 -10.709 -28.138  1.00 46.23           C  
ATOM   1452  NE1 TRP A 188      -4.099  -7.493 -27.494  1.00 46.23           N  
ATOM   1453  CH2 TRP A 188      -4.069 -10.935 -26.170  1.00 46.23           C  
ATOM   1454  CZ2 TRP A 188      -3.722  -9.610 -26.202  1.00 46.23           C  
ATOM   1455  CZ3 TRP A 188      -4.939 -11.490 -27.123  1.00 46.23           C  
ATOM   1456  N   LYS A 189      -9.986  -7.946 -28.735  1.00 50.10           N  
ATOM   1457  CA  LYS A 189     -11.217  -8.564 -28.250  1.00 50.10           C  
ATOM   1458  C   LYS A 189     -11.002 -10.041 -27.934  1.00 50.10           C  
ATOM   1459  CB  LYS A 189     -12.339  -8.404 -29.276  1.00 50.10           C  
ATOM   1460  O   LYS A 189     -11.955 -10.824 -27.923  1.00 50.10           O  
ATOM   1461  CG  LYS A 189     -12.994  -7.031 -29.269  1.00 50.10           C  
ATOM   1462  CD  LYS A 189     -14.275  -7.019 -30.094  1.00 50.10           C  
ATOM   1463  CE  LYS A 189     -14.893  -5.628 -30.147  1.00 50.10           C  
ATOM   1464  NZ  LYS A 189     -16.059  -5.575 -31.079  1.00 50.10           N  
ATOM   1465  N   LEU A 190      -9.854 -10.511 -27.096  1.00 43.33           N  
ATOM   1466  CA  LEU A 190      -9.784 -11.858 -26.539  1.00 43.33           C  
ATOM   1467  C   LEU A 190      -8.915 -11.883 -25.286  1.00 43.33           C  
ATOM   1468  CB  LEU A 190      -9.233 -12.839 -27.577  1.00 43.33           C  
ATOM   1469  O   LEU A 190      -9.119 -12.717 -24.401  1.00 43.33           O  
ATOM   1470  CG  LEU A 190     -10.152 -13.168 -28.754  1.00 43.33           C  
ATOM   1471  CD1 LEU A 190      -9.437 -14.078 -29.747  1.00 43.33           C  
ATOM   1472  CD2 LEU A 190     -11.442 -13.815 -28.261  1.00 43.33           C  
ATOM   1473  N   TRP A 191      -8.603 -10.679 -24.451  1.00 48.22           N  
ATOM   1474  CA  TRP A 191      -7.917 -10.860 -23.176  1.00 48.22           C  
ATOM   1475  C   TRP A 191      -7.825  -9.542 -22.414  1.00 48.22           C  
ATOM   1476  CB  TRP A 191      -6.515 -11.435 -23.396  1.00 48.22           C  
ATOM   1477  O   TRP A 191      -7.376  -8.532 -22.962  1.00 48.22           O  
ATOM   1478  CG  TRP A 191      -6.508 -12.820 -23.971  1.00 48.22           C  
ATOM   1479  CD1 TRP A 191      -7.595 -13.578 -24.307  1.00 48.22           C  
ATOM   1480  CD2 TRP A 191      -5.356 -13.613 -24.273  1.00 48.22           C  
ATOM   1481  CE2 TRP A 191      -5.820 -14.843 -24.790  1.00 48.22           C  
ATOM   1482  CE3 TRP A 191      -3.976 -13.404 -24.157  1.00 48.22           C  
ATOM   1483  NE1 TRP A 191      -7.188 -14.796 -24.800  1.00 48.22           N  
ATOM   1484  CH2 TRP A 191      -3.605 -15.629 -25.068  1.00 48.22           C  
ATOM   1485  CZ2 TRP A 191      -4.950 -15.860 -25.192  1.00 48.22           C  
ATOM   1486  CZ3 TRP A 191      -3.112 -14.417 -24.557  1.00 48.22           C  
ATOM   1487  N   GLY A 192      -8.809  -8.977 -21.725  1.00 53.48           N  
ATOM   1488  CA  GLY A 192      -8.765  -8.546 -20.337  1.00 53.48           C  
ATOM   1489  C   GLY A 192      -8.390  -7.084 -20.178  1.00 53.48           C  
ATOM   1490  O   GLY A 192      -7.208  -6.746 -20.099  1.00 53.48           O  
ATOM   1491  N   ASN A 193      -9.259  -6.293 -20.520  1.00 71.04           N  
ATOM   1492  CA  ASN A 193      -9.437  -4.846 -20.468  1.00 71.04           C  
ATOM   1493  C   ASN A 193      -9.609  -4.354 -19.033  1.00 71.04           C  
ATOM   1494  CB  ASN A 193     -10.634  -4.420 -21.321  1.00 71.04           C  
ATOM   1495  O   ASN A 193     -10.037  -3.221 -18.808  1.00 71.04           O  
ATOM   1496  CG  ASN A 193     -11.933  -5.050 -20.860  1.00 71.04           C  
ATOM   1497  ND2 ASN A 193     -13.041  -4.630 -21.460  1.00 71.04           N  
ATOM   1498  OD1 ASN A 193     -11.942  -5.905 -19.972  1.00 71.04           O  
ATOM   1499  N   LYS A 194      -9.238  -5.312 -18.086  1.00 82.79           N  
ATOM   1500  CA  LYS A 194      -9.488  -4.899 -16.708  1.00 82.79           C  
ATOM   1501  C   LYS A 194      -8.270  -4.196 -16.115  1.00 82.79           C  
ATOM   1502  CB  LYS A 194      -9.868  -6.104 -15.847  1.00 82.79           C  
ATOM   1503  O   LYS A 194      -7.131  -4.579 -16.389  1.00 82.79           O  
ATOM   1504  CG  LYS A 194     -11.131  -6.819 -16.306  1.00 82.79           C  
ATOM   1505  CD  LYS A 194     -11.398  -8.069 -15.477  1.00 82.79           C  
ATOM   1506  CE  LYS A 194     -12.621  -8.824 -15.981  1.00 82.79           C  
ATOM   1507  NZ  LYS A 194     -12.854 -10.079 -15.207  1.00 82.79           N  
ATOM   1508  N   PHE A 195      -8.592  -3.116 -15.551  1.00 87.12           N  
ATOM   1509  CA  PHE A 195      -7.526  -2.374 -14.888  1.00 87.12           C  
ATOM   1510  C   PHE A 195      -7.309  -2.890 -13.470  1.00 87.12           C  
ATOM   1511  CB  PHE A 195      -7.850  -0.877 -14.857  1.00 87.12           C  
ATOM   1512  O   PHE A 195      -8.243  -2.928 -12.668  1.00 87.12           O  
ATOM   1513  CG  PHE A 195      -6.795  -0.042 -14.184  1.00 87.12           C  
ATOM   1514  CD1 PHE A 195      -6.890   0.267 -12.833  1.00 87.12           C  
ATOM   1515  CD2 PHE A 195      -5.707   0.436 -14.904  1.00 87.12           C  
ATOM   1516  CE1 PHE A 195      -5.915   1.040 -12.207  1.00 87.12           C  
ATOM   1517  CE2 PHE A 195      -4.728   1.209 -14.285  1.00 87.12           C  
ATOM   1518  CZ  PHE A 195      -4.835   1.511 -12.937  1.00 87.12           C  
ATOM   1519  N   GLU A 196      -6.085  -3.408 -13.309  1.00 85.84           N  
ATOM   1520  CA  GLU A 196      -5.644  -3.806 -11.976  1.00 85.84           C  
ATOM   1521  C   GLU A 196      -4.405  -3.025 -11.549  1.00 85.84           C  
ATOM   1522  CB  GLU A 196      -5.359  -5.310 -11.931  1.00 85.84           C  
ATOM   1523  O   GLU A 196      -3.425  -2.949 -12.293  1.00 85.84           O  
ATOM   1524  CG  GLU A 196      -6.589  -6.176 -12.161  1.00 85.84           C  
ATOM   1525  CD  GLU A 196      -6.285  -7.665 -12.147  1.00 85.84           C  
ATOM   1526  OE1 GLU A 196      -7.197  -8.473 -12.436  1.00 85.84           O  
ATOM   1527  OE2 GLU A 196      -5.127  -8.027 -11.844  1.00 85.84           O  
ATOM   1528  N   GLY A 197      -4.525  -2.363 -10.375  1.00 86.82           N  
ATOM   1529  CA  GLY A 197      -3.425  -1.552  -9.876  1.00 86.82           C  
ATOM   1530  C   GLY A 197      -2.111  -2.306  -9.809  1.00 86.82           C  
ATOM   1531  O   GLY A 197      -1.072  -1.792 -10.228  1.00 86.82           O  
ATOM   1532  N   ALA A 198      -2.124  -3.491  -9.312  1.00 87.55           N  
ATOM   1533  CA  ALA A 198      -0.920  -4.307  -9.175  1.00 87.55           C  
ATOM   1534  C   ALA A 198      -0.287  -4.583 -10.535  1.00 87.55           C  
ATOM   1535  CB  ALA A 198      -1.245  -5.620  -8.466  1.00 87.55           C  
ATOM   1536  O   ALA A 198       0.935  -4.509 -10.685  1.00 87.55           O  
ATOM   1537  N   GLN A 199      -1.093  -4.948 -11.434  1.00 89.62           N  
ATOM   1538  CA  GLN A 199      -0.600  -5.185 -12.787  1.00 89.62           C  
ATOM   1539  C   GLN A 199      -0.036  -3.906 -13.399  1.00 89.62           C  
ATOM   1540  CB  GLN A 199      -1.712  -5.745 -13.674  1.00 89.62           C  
ATOM   1541  O   GLN A 199       0.962  -3.945 -14.121  1.00 89.62           O  
ATOM   1542  CG  GLN A 199      -1.238  -6.179 -15.055  1.00 89.62           C  
ATOM   1543  CD  GLN A 199      -0.167  -7.253 -14.997  1.00 89.62           C  
ATOM   1544  NE2 GLN A 199       0.966  -6.995 -15.640  1.00 89.62           N  
ATOM   1545  OE1 GLN A 199      -0.357  -8.304 -14.378  1.00 89.62           O  
ATOM   1546  N   PHE A 200      -0.657  -2.788 -13.290  1.00 92.68           N  
ATOM   1547  CA  PHE A 200      -0.192  -1.491 -13.768  1.00 92.68           C  
ATOM   1548  C   PHE A 200       1.212  -1.196 -13.255  1.00 92.68           C  
ATOM   1549  CB  PHE A 200      -1.154  -0.381 -13.333  1.00 92.68           C  
ATOM   1550  O   PHE A 200       2.069  -0.730 -14.009  1.00 92.68           O  
ATOM   1551  CG  PHE A 200      -0.762   0.988 -13.821  1.00 92.68           C  
ATOM   1552  CD1 PHE A 200      -0.521   2.019 -12.922  1.00 92.68           C  
ATOM   1553  CD2 PHE A 200      -0.633   1.243 -15.180  1.00 92.68           C  
ATOM   1554  CE1 PHE A 200      -0.158   3.287 -13.371  1.00 92.68           C  
ATOM   1555  CE2 PHE A 200      -0.270   2.507 -15.637  1.00 92.68           C  
ATOM   1556  CZ  PHE A 200      -0.034   3.528 -14.730  1.00 92.68           C  
ATOM   1557  N   GLU A 201       1.474  -1.469 -11.989  1.00 93.03           N  
ATOM   1558  CA  GLU A 201       2.797  -1.279 -11.401  1.00 93.03           C  
ATOM   1559  C   GLU A 201       3.840  -2.147 -12.098  1.00 93.03           C  
ATOM   1560  CB  GLU A 201       2.769  -1.593  -9.902  1.00 93.03           C  
ATOM   1561  O   GLU A 201       4.958  -1.695 -12.356  1.00 93.03           O  
ATOM   1562  CG  GLU A 201       2.039  -0.549  -9.069  1.00 93.03           C  
ATOM   1563  CD  GLU A 201       2.631   0.845  -9.202  1.00 93.03           C  
ATOM   1564  OE1 GLU A 201       1.862   1.833  -9.216  1.00 93.03           O  
ATOM   1565  OE2 GLU A 201       3.875   0.951  -9.293  1.00 93.03           O  
ATOM   1566  N   LYS A 202       3.496  -3.331 -12.329  1.00 94.35           N  
ATOM   1567  CA  LYS A 202       4.378  -4.231 -13.067  1.00 94.35           C  
ATOM   1568  C   LYS A 202       4.664  -3.695 -14.467  1.00 94.35           C  
ATOM   1569  CB  LYS A 202       3.767  -5.630 -13.156  1.00 94.35           C  
ATOM   1570  O   LYS A 202       5.799  -3.763 -14.944  1.00 94.35           O  
ATOM   1571  CG  LYS A 202       3.739  -6.378 -11.831  1.00 94.35           C  
ATOM   1572  CD  LYS A 202       3.161  -7.778 -11.993  1.00 94.35           C  
ATOM   1573  CE  LYS A 202       3.061  -8.500 -10.656  1.00 94.35           C  
ATOM   1574  NZ  LYS A 202       2.404  -9.835 -10.795  1.00 94.35           N  
ATOM   1575  N   ASP A 203       3.611  -3.195 -15.090  1.00 94.68           N  
ATOM   1576  CA  ASP A 203       3.749  -2.613 -16.421  1.00 94.68           C  
ATOM   1577  C   ASP A 203       4.697  -1.417 -16.402  1.00 94.68           C  
ATOM   1578  CB  ASP A 203       2.383  -2.193 -16.968  1.00 94.68           C  
ATOM   1579  O   ASP A 203       5.499  -1.239 -17.321  1.00 94.68           O  
ATOM   1580  CG  ASP A 203       1.525  -3.372 -17.390  1.00 94.68           C  
ATOM   1581  OD1 ASP A 203       2.061  -4.490 -17.551  1.00 94.68           O  
ATOM   1582  OD2 ASP A 203       0.302  -3.182 -17.567  1.00 94.68           O  
ATOM   1583  N   LEU A 204       4.572  -0.565 -15.410  1.00 96.89           N  
ATOM   1584  CA  LEU A 204       5.470   0.578 -15.279  1.00 96.89           C  
ATOM   1585  C   LEU A 204       6.923   0.123 -15.209  1.00 96.89           C  
ATOM   1586  CB  LEU A 204       5.118   1.396 -14.033  1.00 96.89           C  
ATOM   1587  O   LEU A 204       7.806   0.756 -15.793  1.00 96.89           O  
ATOM   1588  CG  LEU A 204       3.771   2.118 -14.054  1.00 96.89           C  
ATOM   1589  CD1 LEU A 204       3.537   2.843 -12.733  1.00 96.89           C  
ATOM   1590  CD2 LEU A 204       3.705   3.094 -15.224  1.00 96.89           C  
ATOM   1591  N   GLN A 205       7.110  -0.951 -14.501  1.00 96.38           N  
ATOM   1592  CA  GLN A 205       8.455  -1.512 -14.419  1.00 96.38           C  
ATOM   1593  C   GLN A 205       8.933  -1.996 -15.784  1.00 96.38           C  
ATOM   1594  CB  GLN A 205       8.497  -2.661 -13.410  1.00 96.38           C  
ATOM   1595  O   GLN A 205      10.099  -1.810 -16.141  1.00 96.38           O  
ATOM   1596  CG  GLN A 205       9.899  -3.184 -13.131  1.00 96.38           C  
ATOM   1597  CD  GLN A 205      10.814  -2.125 -12.543  1.00 96.38           C  
ATOM   1598  NE2 GLN A 205      12.112  -2.258 -12.794  1.00 96.38           N  
ATOM   1599  OE1 GLN A 205      10.358  -1.195 -11.871  1.00 96.38           O  
ATOM   1600  N   SER A 206       8.125  -2.663 -16.468  1.00 96.55           N  
ATOM   1601  CA  SER A 206       8.451  -3.132 -17.811  1.00 96.55           C  
ATOM   1602  C   SER A 206       8.842  -1.973 -18.722  1.00 96.55           C  
ATOM   1603  CB  SER A 206       7.269  -3.890 -18.417  1.00 96.55           C  
ATOM   1604  O   SER A 206       9.781  -2.086 -19.512  1.00 96.55           O  
ATOM   1605  OG  SER A 206       7.011  -5.080 -17.691  1.00 96.55           O  
ATOM   1606  N   ILE A 207       8.100  -0.914 -18.649  1.00 97.20           N  
ATOM   1607  CA  ILE A 207       8.402   0.288 -19.418  1.00 97.20           C  
ATOM   1608  C   ILE A 207       9.779   0.819 -19.024  1.00 97.20           C  
ATOM   1609  CB  ILE A 207       7.327   1.378 -19.209  1.00 97.20           C  
ATOM   1610  O   ILE A 207      10.589   1.162 -19.889  1.00 97.20           O  
ATOM   1611  CG1 ILE A 207       6.008   0.961 -19.869  1.00 97.20           C  
ATOM   1612  CG2 ILE A 207       7.811   2.725 -19.754  1.00 97.20           C  
ATOM   1613  CD1 ILE A 207       4.838   1.883 -19.551  1.00 97.20           C  
ATOM   1614  N   ARG A 208      10.013   0.946 -17.742  1.00 96.90           N  
ATOM   1615  CA  ARG A 208      11.315   1.381 -17.249  1.00 96.90           C  
ATOM   1616  C   ARG A 208      12.429   0.484 -17.780  1.00 96.90           C  
ATOM   1617  CB  ARG A 208      11.336   1.392 -15.719  1.00 96.90           C  
ATOM   1618  O   ARG A 208      13.456   0.975 -18.254  1.00 96.90           O  
ATOM   1619  CG  ARG A 208      12.561   2.068 -15.125  1.00 96.90           C  
ATOM   1620  CD  ARG A 208      12.509   2.093 -13.603  1.00 96.90           C  
ATOM   1621  NE  ARG A 208      11.570   3.097 -13.113  1.00 96.90           N  
ATOM   1622  NH1 ARG A 208      10.171   1.580 -12.074  1.00 96.90           N  
ATOM   1623  NH2 ARG A 208       9.695   3.822 -12.002  1.00 96.90           N  
ATOM   1624  CZ  ARG A 208      10.481   2.831 -12.397  1.00 96.90           C  
ATOM   1625  N   ASP A 209      12.222  -0.800 -17.685  1.00 96.88           N  
ATOM   1626  CA  ASP A 209      13.205  -1.773 -18.151  1.00 96.88           C  
ATOM   1627  C   ASP A 209      13.479  -1.607 -19.644  1.00 96.88           C  
ATOM   1628  CB  ASP A 209      12.731  -3.198 -17.858  1.00 96.88           C  
ATOM   1629  O   ASP A 209      14.624  -1.713 -20.086  1.00 96.88           O  
ATOM   1630  CG  ASP A 209      12.801  -3.556 -16.384  1.00 96.88           C  
ATOM   1631  OD1 ASP A 209      13.470  -2.835 -15.613  1.00 96.88           O  
ATOM   1632  OD2 ASP A 209      12.185  -4.570 -15.991  1.00 96.88           O  
ATOM   1633  N   TYR A 210      12.367  -1.422 -20.378  1.00 97.63           N  
ATOM   1634  CA  TYR A 210      12.519  -1.198 -21.811  1.00 97.63           C  
ATOM   1635  C   TYR A 210      13.476  -0.043 -22.084  1.00 97.63           C  
ATOM   1636  CB  TYR A 210      11.160  -0.915 -22.458  1.00 97.63           C  
ATOM   1637  O   TYR A 210      14.408  -0.176 -22.880  1.00 97.63           O  
ATOM   1638  CG  TYR A 210      11.247  -0.564 -23.923  1.00 97.63           C  
ATOM   1639  CD1 TYR A 210      11.352   0.763 -24.337  1.00 97.63           C  
ATOM   1640  CD2 TYR A 210      11.224  -1.556 -24.897  1.00 97.63           C  
ATOM   1641  CE1 TYR A 210      11.430   1.091 -25.686  1.00 97.63           C  
ATOM   1642  CE2 TYR A 210      11.302  -1.239 -26.249  1.00 97.63           C  
ATOM   1643  OH  TYR A 210      11.482   0.405 -27.971  1.00 97.63           O  
ATOM   1644  CZ  TYR A 210      11.405   0.085 -26.633  1.00 97.63           C  
ATOM   1645  N   TYR A 211      13.247   1.069 -21.487  1.00 97.93           N  
ATOM   1646  CA  TYR A 211      14.090   2.240 -21.701  1.00 97.93           C  
ATOM   1647  C   TYR A 211      15.531   1.957 -21.293  1.00 97.93           C  
ATOM   1648  CB  TYR A 211      13.552   3.440 -20.915  1.00 97.93           C  
ATOM   1649  O   TYR A 211      16.466   2.281 -22.030  1.00 97.93           O  
ATOM   1650  CG  TYR A 211      12.462   4.197 -21.635  1.00 97.93           C  
ATOM   1651  CD1 TYR A 211      12.744   4.945 -22.776  1.00 97.93           C  
ATOM   1652  CD2 TYR A 211      11.150   4.168 -21.176  1.00 97.93           C  
ATOM   1653  CE1 TYR A 211      11.744   5.646 -23.442  1.00 97.93           C  
ATOM   1654  CE2 TYR A 211      10.142   4.865 -21.833  1.00 97.93           C  
ATOM   1655  OH  TYR A 211       9.454   6.292 -23.618  1.00 97.93           O  
ATOM   1656  CZ  TYR A 211      10.448   5.600 -22.964  1.00 97.93           C  
ATOM   1657  N   LEU A 212      15.741   1.381 -20.106  1.00 96.88           N  
ATOM   1658  CA  LEU A 212      17.070   1.127 -19.561  1.00 96.88           C  
ATOM   1659  C   LEU A 212      17.816   0.096 -20.402  1.00 96.88           C  
ATOM   1660  CB  LEU A 212      16.972   0.645 -18.111  1.00 96.88           C  
ATOM   1661  O   LEU A 212      19.048   0.083 -20.427  1.00 96.88           O  
ATOM   1662  CG  LEU A 212      16.492   1.674 -17.086  1.00 96.88           C  
ATOM   1663  CD1 LEU A 212      16.383   1.035 -15.705  1.00 96.88           C  
ATOM   1664  CD2 LEU A 212      17.433   2.874 -17.052  1.00 96.88           C  
ATOM   1665  N   ASN A 213      17.096  -0.698 -21.132  1.00 97.14           N  
ATOM   1666  CA  ASN A 213      17.730  -1.721 -21.958  1.00 97.14           C  
ATOM   1667  C   ASN A 213      17.895  -1.253 -23.401  1.00 97.14           C  
ATOM   1668  CB  ASN A 213      16.928  -3.023 -21.909  1.00 97.14           C  
ATOM   1669  O   ASN A 213      18.431  -1.982 -24.237  1.00 97.14           O  
ATOM   1670  CG  ASN A 213      17.112  -3.774 -20.605  1.00 97.14           C  
ATOM   1671  ND2 ASN A 213      16.063  -4.456 -20.162  1.00 97.14           N  
ATOM   1672  OD1 ASN A 213      18.187  -3.740 -20.001  1.00 97.14           O  
ATOM   1673  N   ASN A 214      17.464  -0.076 -23.644  1.00 96.90           N  
ATOM   1674  CA  ASN A 214      17.583   0.450 -24.999  1.00 96.90           C  
ATOM   1675  C   ASN A 214      18.350   1.769 -25.023  1.00 96.90           C  
ATOM   1676  CB  ASN A 214      16.201   0.629 -25.630  1.00 96.90           C  
ATOM   1677  O   ASN A 214      18.158   2.589 -25.923  1.00 96.90           O  
ATOM   1678  CG  ASN A 214      15.618  -0.675 -26.139  1.00 96.90           C  
ATOM   1679  ND2 ASN A 214      14.760  -1.294 -25.337  1.00 96.90           N  
ATOM   1680  OD1 ASN A 214      15.937  -1.122 -27.244  1.00 96.90           O  
ATOM   1681  N   GLY A 215      19.185   1.983 -23.953  1.00 96.47           N  
ATOM   1682  CA  GLY A 215      20.173   3.043 -24.071  1.00 96.47           C  
ATOM   1683  C   GLY A 215      19.741   4.339 -23.412  1.00 96.47           C  
ATOM   1684  O   GLY A 215      20.480   5.325 -23.425  1.00 96.47           O  
ATOM   1685  N   TYR A 216      18.526   4.361 -22.825  1.00 97.46           N  
ATOM   1686  CA  TYR A 216      18.022   5.532 -22.116  1.00 97.46           C  
ATOM   1687  C   TYR A 216      18.289   5.422 -20.620  1.00 97.46           C  
ATOM   1688  CB  TYR A 216      16.522   5.708 -22.367  1.00 97.46           C  
ATOM   1689  O   TYR A 216      17.382   5.117 -19.842  1.00 97.46           O  
ATOM   1690  CG  TYR A 216      16.170   5.922 -23.820  1.00 97.46           C  
ATOM   1691  CD1 TYR A 216      16.173   7.199 -24.377  1.00 97.46           C  
ATOM   1692  CD2 TYR A 216      15.834   4.848 -24.637  1.00 97.46           C  
ATOM   1693  CE1 TYR A 216      15.848   7.401 -25.714  1.00 97.46           C  
ATOM   1694  CE2 TYR A 216      15.507   5.038 -25.976  1.00 97.46           C  
ATOM   1695  OH  TYR A 216      15.194   6.510 -27.829  1.00 97.46           O  
ATOM   1696  CZ  TYR A 216      15.517   6.316 -26.505  1.00 97.46           C  
ATOM   1697  N   ALA A 217      19.480   5.655 -20.181  1.00 95.50           N  
ATOM   1698  CA  ALA A 217      19.960   5.419 -18.821  1.00 95.50           C  
ATOM   1699  C   ALA A 217      19.338   6.410 -17.841  1.00 95.50           C  
ATOM   1700  CB  ALA A 217      21.483   5.510 -18.771  1.00 95.50           C  
ATOM   1701  O   ALA A 217      19.257   6.137 -16.641  1.00 95.50           O  
ATOM   1702  N   LYS A 218      18.812   7.489 -18.336  1.00 95.91           N  
ATOM   1703  CA  LYS A 218      18.245   8.525 -17.478  1.00 95.91           C  
ATOM   1704  C   LYS A 218      16.724   8.561 -17.591  1.00 95.91           C  
ATOM   1705  CB  LYS A 218      18.829   9.894 -17.832  1.00 95.91           C  
ATOM   1706  O   LYS A 218      16.082   9.494 -17.105  1.00 95.91           O  
ATOM   1707  CG  LYS A 218      20.309  10.037 -17.510  1.00 95.91           C  
ATOM   1708  CD  LYS A 218      20.819  11.435 -17.836  1.00 95.91           C  
ATOM   1709  CE  LYS A 218      22.278  11.607 -17.435  1.00 95.91           C  
ATOM   1710  NZ  LYS A 218      22.780  12.980 -17.742  1.00 95.91           N  
ATOM   1711  N   ALA A 219      16.168   7.575 -18.275  1.00 97.20           N  
ATOM   1712  CA  ALA A 219      14.719   7.556 -18.452  1.00 97.20           C  
ATOM   1713  C   ALA A 219      14.004   7.434 -17.110  1.00 97.20           C  
ATOM   1714  CB  ALA A 219      14.311   6.409 -19.375  1.00 97.20           C  
ATOM   1715  O   ALA A 219      14.422   6.662 -16.244  1.00 97.20           O  
ATOM   1716  N   GLN A 220      12.977   8.241 -17.025  1.00 96.78           N  
ATOM   1717  CA  GLN A 220      12.185   8.195 -15.801  1.00 96.78           C  
ATOM   1718  C   GLN A 220      10.705   8.423 -16.095  1.00 96.78           C  
ATOM   1719  CB  GLN A 220      12.686   9.235 -14.797  1.00 96.78           C  
ATOM   1720  O   GLN A 220      10.354   9.237 -16.951  1.00 96.78           O  
ATOM   1721  CG  GLN A 220      14.136   9.034 -14.377  1.00 96.78           C  
ATOM   1722  CD  GLN A 220      14.627  10.113 -13.430  1.00 96.78           C  
ATOM   1723  NE2 GLN A 220      15.941  10.181 -13.239  1.00 96.78           N  
ATOM   1724  OE1 GLN A 220      13.834  10.880 -12.876  1.00 96.78           O  
ATOM   1725  N   ILE A 221       9.970   7.606 -15.353  1.00 97.28           N  
ATOM   1726  CA  ILE A 221       8.548   7.931 -15.312  1.00 97.28           C  
ATOM   1727  C   ILE A 221       8.305   9.055 -14.307  1.00 97.28           C  
ATOM   1728  CB  ILE A 221       7.696   6.694 -14.949  1.00 97.28           C  
ATOM   1729  O   ILE A 221       8.554   8.891 -13.111  1.00 97.28           O  
ATOM   1730  CG1 ILE A 221       7.854   5.605 -16.017  1.00 97.28           C  
ATOM   1731  CG2 ILE A 221       6.225   7.083 -14.776  1.00 97.28           C  
ATOM   1732  CD1 ILE A 221       7.236   4.268 -15.633  1.00 97.28           C  
ATOM   1733  N   THR A 222       7.840  10.239 -14.726  1.00 97.05           N  
ATOM   1734  CA  THR A 222       7.784  11.443 -13.904  1.00 97.05           C  
ATOM   1735  C   THR A 222       6.431  11.560 -13.208  1.00 97.05           C  
ATOM   1736  CB  THR A 222       8.043  12.706 -14.745  1.00 97.05           C  
ATOM   1737  O   THR A 222       6.342  12.085 -12.097  1.00 97.05           O  
ATOM   1738  CG2 THR A 222       9.471  12.729 -15.279  1.00 97.05           C  
ATOM   1739  OG1 THR A 222       7.130  12.733 -15.850  1.00 97.05           O  
ATOM   1740  N   LYS A 223       5.412  11.006 -13.867  1.00 96.38           N  
ATOM   1741  CA  LYS A 223       4.067  11.134 -13.312  1.00 96.38           C  
ATOM   1742  C   LYS A 223       3.136  10.066 -13.878  1.00 96.38           C  
ATOM   1743  CB  LYS A 223       3.500  12.526 -13.593  1.00 96.38           C  
ATOM   1744  O   LYS A 223       3.225   9.719 -15.057  1.00 96.38           O  
ATOM   1745  CG  LYS A 223       2.139  12.779 -12.963  1.00 96.38           C  
ATOM   1746  CD  LYS A 223       1.629  14.180 -13.278  1.00 96.38           C  
ATOM   1747  CE  LYS A 223       0.239  14.412 -12.701  1.00 96.38           C  
ATOM   1748  NZ  LYS A 223      -0.242  15.802 -12.957  1.00 96.38           N  
ATOM   1749  N   THR A 224       2.236   9.531 -12.965  1.00 96.46           N  
ATOM   1750  CA  THR A 224       1.141   8.663 -13.385  1.00 96.46           C  
ATOM   1751  C   THR A 224      -0.202   9.236 -12.942  1.00 96.46           C  
ATOM   1752  CB  THR A 224       1.308   7.241 -12.818  1.00 96.46           C  
ATOM   1753  O   THR A 224      -0.380   9.583 -11.773  1.00 96.46           O  
ATOM   1754  CG2 THR A 224       2.603   6.602 -13.309  1.00 96.46           C  
ATOM   1755  OG1 THR A 224       1.330   7.302 -11.387  1.00 96.46           O  
ATOM   1756  N   ASP A 225      -1.047   9.418 -13.919  1.00 95.13           N  
ATOM   1757  CA  ASP A 225      -2.389   9.919 -13.640  1.00 95.13           C  
ATOM   1758  C   ASP A 225      -3.447   8.867 -13.964  1.00 95.13           C  
ATOM   1759  CB  ASP A 225      -2.659  11.199 -14.435  1.00 95.13           C  
ATOM   1760  O   ASP A 225      -3.679   8.551 -15.132  1.00 95.13           O  
ATOM   1761  CG  ASP A 225      -3.991  11.841 -14.089  1.00 95.13           C  
ATOM   1762  OD1 ASP A 225      -4.512  11.605 -12.978  1.00 95.13           O  
ATOM   1763  OD2 ASP A 225      -4.527  12.587 -14.937  1.00 95.13           O  
ATOM   1764  N   VAL A 226      -4.141   8.339 -12.903  1.00 93.32           N  
ATOM   1765  CA  VAL A 226      -5.179   7.322 -13.035  1.00 93.32           C  
ATOM   1766  C   VAL A 226      -6.534   7.915 -12.657  1.00 93.32           C  
ATOM   1767  CB  VAL A 226      -4.875   6.085 -12.159  1.00 93.32           C  
ATOM   1768  O   VAL A 226      -6.756   8.288 -11.503  1.00 93.32           O  
ATOM   1769  CG1 VAL A 226      -5.964   5.027 -12.324  1.00 93.32           C  
ATOM   1770  CG2 VAL A 226      -3.506   5.507 -12.510  1.00 93.32           C  
ATOM   1771  N   GLN A 227      -7.380   7.991 -13.663  1.00 93.48           N  
ATOM   1772  CA  GLN A 227      -8.679   8.616 -13.438  1.00 93.48           C  
ATOM   1773  C   GLN A 227      -9.815   7.625 -13.679  1.00 93.48           C  
ATOM   1774  CB  GLN A 227      -8.850   9.840 -14.339  1.00 93.48           C  
ATOM   1775  O   GLN A 227      -9.883   6.996 -14.736  1.00 93.48           O  
ATOM   1776  CG  GLN A 227      -7.874  10.968 -14.036  1.00 93.48           C  
ATOM   1777  CD  GLN A 227      -8.140  12.212 -14.862  1.00 93.48           C  
ATOM   1778  NE2 GLN A 227      -7.357  13.260 -14.626  1.00 93.48           N  
ATOM   1779  OE1 GLN A 227      -9.041  12.232 -15.706  1.00 93.48           O  
ATOM   1780  N   LEU A 228     -10.694   7.549 -12.666  1.00 91.23           N  
ATOM   1781  CA  LEU A 228     -11.880   6.709 -12.792  1.00 91.23           C  
ATOM   1782  C   LEU A 228     -13.079   7.527 -13.258  1.00 91.23           C  
ATOM   1783  CB  LEU A 228     -12.198   6.028 -11.458  1.00 91.23           C  
ATOM   1784  O   LEU A 228     -13.229   8.690 -12.876  1.00 91.23           O  
ATOM   1785  CG  LEU A 228     -11.257   4.902 -11.030  1.00 91.23           C  
ATOM   1786  CD1 LEU A 228     -11.230   4.783  -9.509  1.00 91.23           C  
ATOM   1787  CD2 LEU A 228     -11.678   3.582 -11.667  1.00 91.23           C  
ATOM   1788  N   ASN A 229     -13.887   6.902 -14.091  1.00 91.32           N  
ATOM   1789  CA  ASN A 229     -15.130   7.577 -14.448  1.00 91.32           C  
ATOM   1790  C   ASN A 229     -16.105   7.616 -13.274  1.00 91.32           C  
ATOM   1791  CB  ASN A 229     -15.781   6.900 -15.656  1.00 91.32           C  
ATOM   1792  O   ASN A 229     -15.850   7.012 -12.231  1.00 91.32           O  
ATOM   1793  CG  ASN A 229     -16.349   5.535 -15.325  1.00 91.32           C  
ATOM   1794  ND2 ASN A 229     -17.310   5.083 -16.122  1.00 91.32           N  
ATOM   1795  OD1 ASN A 229     -15.929   4.892 -14.359  1.00 91.32           O  
ATOM   1796  N   ASP A 230     -17.152   8.377 -13.304  1.00 89.62           N  
ATOM   1797  CA  ASP A 230     -18.089   8.590 -12.205  1.00 89.62           C  
ATOM   1798  C   ASP A 230     -18.627   7.263 -11.677  1.00 89.62           C  
ATOM   1799  CB  ASP A 230     -19.245   9.486 -12.652  1.00 89.62           C  
ATOM   1800  O   ASP A 230     -18.759   7.078 -10.465  1.00 89.62           O  
ATOM   1801  CG  ASP A 230     -18.828  10.930 -12.868  1.00 89.62           C  
ATOM   1802  OD1 ASP A 230     -17.742  11.328 -12.395  1.00 89.62           O  
ATOM   1803  OD2 ASP A 230     -19.593  11.677 -13.516  1.00 89.62           O  
ATOM   1804  N   GLU A 231     -18.812   6.361 -12.544  1.00 87.51           N  
ATOM   1805  CA  GLU A 231     -19.398   5.064 -12.219  1.00 87.51           C  
ATOM   1806  C   GLU A 231     -18.330   4.074 -11.765  1.00 87.51           C  
ATOM   1807  CB  GLU A 231     -20.160   4.502 -13.422  1.00 87.51           C  
ATOM   1808  O   GLU A 231     -18.647   2.958 -11.347  1.00 87.51           O  
ATOM   1809  CG  GLU A 231     -21.374   5.328 -13.822  1.00 87.51           C  
ATOM   1810  CD  GLU A 231     -21.020   6.545 -14.662  1.00 87.51           C  
ATOM   1811  OE1 GLU A 231     -21.830   7.498 -14.721  1.00 87.51           O  
ATOM   1812  OE2 GLU A 231     -19.925   6.545 -15.267  1.00 87.51           O  
ATOM   1813  N   LYS A 232     -17.004   4.462 -11.857  1.00 88.50           N  
ATOM   1814  CA  LYS A 232     -15.854   3.672 -11.427  1.00 88.50           C  
ATOM   1815  C   LYS A 232     -15.756   2.369 -12.215  1.00 88.50           C  
ATOM   1816  CB  LYS A 232     -15.937   3.374  -9.929  1.00 88.50           C  
ATOM   1817  O   LYS A 232     -15.340   1.341 -11.676  1.00 88.50           O  
ATOM   1818  CG  LYS A 232     -15.900   4.614  -9.048  1.00 88.50           C  
ATOM   1819  CD  LYS A 232     -15.867   4.248  -7.570  1.00 88.50           C  
ATOM   1820  CE  LYS A 232     -15.828   5.488  -6.687  1.00 88.50           C  
ATOM   1821  NZ  LYS A 232     -15.758   5.135  -5.237  1.00 88.50           N  
ATOM   1822  N   THR A 233     -16.219   2.365 -13.370  1.00 87.14           N  
ATOM   1823  CA  THR A 233     -16.212   1.179 -14.219  1.00 87.14           C  
ATOM   1824  C   THR A 233     -15.121   1.282 -15.282  1.00 87.14           C  
ATOM   1825  CB  THR A 233     -17.577   0.970 -14.900  1.00 87.14           C  
ATOM   1826  O   THR A 233     -14.743   0.278 -15.889  1.00 87.14           O  
ATOM   1827  CG2 THR A 233     -18.679   0.753 -13.867  1.00 87.14           C  
ATOM   1828  OG1 THR A 233     -17.895   2.126 -15.684  1.00 87.14           O  
ATOM   1829  N   LYS A 234     -14.628   2.445 -15.569  1.00 89.64           N  
ATOM   1830  CA  LYS A 234     -13.579   2.675 -16.559  1.00 89.64           C  
ATOM   1831  C   LYS A 234     -12.438   3.498 -15.968  1.00 89.64           C  
ATOM   1832  CB  LYS A 234     -14.150   3.379 -17.791  1.00 89.64           C  
ATOM   1833  O   LYS A 234     -12.669   4.399 -15.159  1.00 89.64           O  
ATOM   1834  CG  LYS A 234     -15.195   2.565 -18.540  1.00 89.64           C  
ATOM   1835  CD  LYS A 234     -15.727   3.319 -19.752  1.00 89.64           C  
ATOM   1836  CE  LYS A 234     -16.808   2.527 -20.474  1.00 89.64           C  
ATOM   1837  NZ  LYS A 234     -17.370   3.284 -21.632  1.00 89.64           N  
ATOM   1838  N   VAL A 235     -11.239   3.162 -16.493  1.00 91.74           N  
ATOM   1839  CA  VAL A 235     -10.056   3.869 -16.012  1.00 91.74           C  
ATOM   1840  C   VAL A 235      -9.310   4.490 -17.191  1.00 91.74           C  
ATOM   1841  CB  VAL A 235      -9.117   2.931 -15.221  1.00 91.74           C  
ATOM   1842  O   VAL A 235      -9.064   3.822 -18.198  1.00 91.74           O  
ATOM   1843  CG1 VAL A 235      -7.875   3.684 -14.749  1.00 91.74           C  
ATOM   1844  CG2 VAL A 235      -9.855   2.314 -14.034  1.00 91.74           C  
ATOM   1845  N   ASN A 236      -8.980   5.801 -17.088  1.00 92.32           N  
ATOM   1846  CA  ASN A 236      -8.078   6.493 -18.003  1.00 92.32           C  
ATOM   1847  C   ASN A 236      -6.709   6.726 -17.371  1.00 92.32           C  
ATOM   1848  CB  ASN A 236      -8.688   7.822 -18.455  1.00 92.32           C  
ATOM   1849  O   ASN A 236      -6.612   7.286 -16.278  1.00 92.32           O  
ATOM   1850  CG  ASN A 236      -9.994   7.641 -19.203  1.00 92.32           C  
ATOM   1851  ND2 ASN A 236     -11.071   8.192 -18.657  1.00 92.32           N  
ATOM   1852  OD1 ASN A 236     -10.035   7.010 -20.262  1.00 92.32           O  
ATOM   1853  N   VAL A 237      -5.714   6.262 -18.113  1.00 94.41           N  
ATOM   1854  CA  VAL A 237      -4.370   6.343 -17.550  1.00 94.41           C  
ATOM   1855  C   VAL A 237      -3.496   7.237 -18.427  1.00 94.41           C  
ATOM   1856  CB  VAL A 237      -3.728   4.945 -17.409  1.00 94.41           C  
ATOM   1857  O   VAL A 237      -3.495   7.105 -19.653  1.00 94.41           O  
ATOM   1858  CG1 VAL A 237      -2.290   5.059 -16.908  1.00 94.41           C  
ATOM   1859  CG2 VAL A 237      -4.557   4.071 -16.469  1.00 94.41           C  
ATOM   1860  N   THR A 238      -2.773   8.172 -17.783  1.00 96.62           N  
ATOM   1861  CA  THR A 238      -1.725   8.956 -18.427  1.00 96.62           C  
ATOM   1862  C   THR A 238      -0.378   8.718 -17.752  1.00 96.62           C  
ATOM   1863  CB  THR A 238      -2.057  10.460 -18.401  1.00 96.62           C  
ATOM   1864  O   THR A 238      -0.252   8.870 -16.535  1.00 96.62           O  
ATOM   1865  CG2 THR A 238      -0.992  11.271 -19.132  1.00 96.62           C  
ATOM   1866  OG1 THR A 238      -3.324  10.675 -19.034  1.00 96.62           O  
ATOM   1867  N   ILE A 239       0.596   8.348 -18.606  1.00 97.67           N  
ATOM   1868  CA  ILE A 239       1.946   8.122 -18.102  1.00 97.67           C  
ATOM   1869  C   ILE A 239       2.899   9.155 -18.699  1.00 97.67           C  
ATOM   1870  CB  ILE A 239       2.437   6.692 -18.423  1.00 97.67           C  
ATOM   1871  O   ILE A 239       3.094   9.199 -19.916  1.00 97.67           O  
ATOM   1872  CG1 ILE A 239       1.469   5.653 -17.845  1.00 97.67           C  
ATOM   1873  CG2 ILE A 239       3.856   6.476 -17.889  1.00 97.67           C  
ATOM   1874  CD1 ILE A 239       1.770   4.223 -18.271  1.00 97.67           C  
ATOM   1875  N   ASP A 240       3.486  10.013 -17.817  1.00 97.87           N  
ATOM   1876  CA  ASP A 240       4.487  10.989 -18.235  1.00 97.87           C  
ATOM   1877  C   ASP A 240       5.897  10.414 -18.121  1.00 97.87           C  
ATOM   1878  CB  ASP A 240       4.371  12.267 -17.400  1.00 97.87           C  
ATOM   1879  O   ASP A 240       6.274   9.884 -17.074  1.00 97.87           O  
ATOM   1880  CG  ASP A 240       3.080  13.025 -17.652  1.00 97.87           C  
ATOM   1881  OD1 ASP A 240       2.280  12.599 -18.513  1.00 97.87           O  
ATOM   1882  OD2 ASP A 240       2.861  14.060 -16.986  1.00 97.87           O  
ATOM   1883  N   VAL A 241       6.580  10.533 -19.249  1.00 97.66           N  
ATOM   1884  CA  VAL A 241       7.925   9.968 -19.265  1.00 97.66           C  
ATOM   1885  C   VAL A 241       8.933  11.044 -19.661  1.00 97.66           C  
ATOM   1886  CB  VAL A 241       8.023   8.764 -20.228  1.00 97.66           C  
ATOM   1887  O   VAL A 241       8.653  11.877 -20.526  1.00 97.66           O  
ATOM   1888  CG1 VAL A 241       9.440   8.193 -20.236  1.00 97.66           C  
ATOM   1889  CG2 VAL A 241       7.012   7.687 -19.839  1.00 97.66           C  
ATOM   1890  N   ASN A 242       9.990  11.101 -18.918  1.00 97.52           N  
ATOM   1891  CA  ASN A 242      11.217  11.750 -19.366  1.00 97.52           C  
ATOM   1892  C   ASN A 242      12.234  10.734 -19.879  1.00 97.52           C  
ATOM   1893  CB  ASN A 242      11.825  12.585 -18.237  1.00 97.52           C  
ATOM   1894  O   ASN A 242      12.837  10.001 -19.092  1.00 97.52           O  
ATOM   1895  CG  ASN A 242      13.045  13.368 -18.682  1.00 97.52           C  
ATOM   1896  ND2 ASN A 242      13.463  14.329 -17.866  1.00 97.52           N  
ATOM   1897  OD1 ASN A 242      13.607  13.112 -19.750  1.00 97.52           O  
ATOM   1898  N   GLU A 243      12.396  10.771 -21.292  1.00 95.66           N  
ATOM   1899  CA  GLU A 243      13.155   9.698 -21.928  1.00 95.66           C  
ATOM   1900  C   GLU A 243      14.655   9.893 -21.732  1.00 95.66           C  
ATOM   1901  CB  GLU A 243      12.825   9.618 -23.420  1.00 95.66           C  
ATOM   1902  O   GLU A 243      15.391   8.925 -21.528  1.00 95.66           O  
ATOM   1903  CG  GLU A 243      11.433   9.077 -23.714  1.00 95.66           C  
ATOM   1904  CD  GLU A 243      11.114   9.018 -25.200  1.00 95.66           C  
ATOM   1905  OE1 GLU A 243      10.482   8.033 -25.646  1.00 95.66           O  
ATOM   1906  OE2 GLU A 243      11.499   9.964 -25.923  1.00 95.66           O  
ATOM   1907  N   GLY A 244      15.089  11.201 -21.638  1.00 95.26           N  
ATOM   1908  CA  GLY A 244      16.515  11.485 -21.636  1.00 95.26           C  
ATOM   1909  C   GLY A 244      17.200  11.110 -22.937  1.00 95.26           C  
ATOM   1910  O   GLY A 244      16.535  10.842 -23.940  1.00 95.26           O  
ATOM   1911  N   LEU A 245      18.538  11.142 -22.987  1.00 96.22           N  
ATOM   1912  CA  LEU A 245      19.322  10.825 -24.176  1.00 96.22           C  
ATOM   1913  C   LEU A 245      19.619   9.331 -24.248  1.00 96.22           C  
ATOM   1914  CB  LEU A 245      20.631  11.618 -24.182  1.00 96.22           C  
ATOM   1915  O   LEU A 245      19.651   8.649 -23.221  1.00 96.22           O  
ATOM   1916  CG  LEU A 245      20.501  13.142 -24.179  1.00 96.22           C  
ATOM   1917  CD1 LEU A 245      21.864  13.791 -23.965  1.00 96.22           C  
ATOM   1918  CD2 LEU A 245      19.870  13.628 -25.480  1.00 96.22           C  
ATOM   1919  N   GLN A 246      19.791   8.907 -25.458  1.00 97.03           N  
ATOM   1920  CA  GLN A 246      20.258   7.541 -25.670  1.00 97.03           C  
ATOM   1921  C   GLN A 246      21.779   7.460 -25.582  1.00 97.03           C  
ATOM   1922  CB  GLN A 246      19.781   7.014 -27.024  1.00 97.03           C  
ATOM   1923  O   GLN A 246      22.486   8.228 -26.237  1.00 97.03           O  
ATOM   1924  CG  GLN A 246      19.992   5.518 -27.211  1.00 97.03           C  
ATOM   1925  CD  GLN A 246      19.423   5.003 -28.519  1.00 97.03           C  
ATOM   1926  NE2 GLN A 246      19.049   3.728 -28.542  1.00 97.03           N  
ATOM   1927  OE1 GLN A 246      19.319   5.745 -29.501  1.00 97.03           O  
ATOM   1928  N   TYR A 247      22.351   6.459 -24.758  1.00 97.97           N  
ATOM   1929  CA  TYR A 247      23.783   6.372 -24.496  1.00 97.97           C  
ATOM   1930  C   TYR A 247      24.359   5.070 -25.039  1.00 97.97           C  
ATOM   1931  CB  TYR A 247      24.062   6.480 -22.993  1.00 97.97           C  
ATOM   1932  O   TYR A 247      23.708   4.024 -24.981  1.00 97.97           O  
ATOM   1933  CG  TYR A 247      23.728   7.831 -22.410  1.00 97.97           C  
ATOM   1934  CD1 TYR A 247      24.676   8.852 -22.380  1.00 97.97           C  
ATOM   1935  CD2 TYR A 247      22.466   8.090 -21.886  1.00 97.97           C  
ATOM   1936  CE1 TYR A 247      24.374  10.098 -21.841  1.00 97.97           C  
ATOM   1937  CE2 TYR A 247      22.153   9.332 -21.345  1.00 97.97           C  
ATOM   1938  OH  TYR A 247      22.807  11.561 -20.792  1.00 97.97           O  
ATOM   1939  CZ  TYR A 247      23.112  10.329 -21.327  1.00 97.97           C  
ATOM   1940  N   ASP A 248      25.475   5.121 -25.591  1.00 97.78           N  
ATOM   1941  CA  ASP A 248      26.312   3.954 -25.853  1.00 97.78           C  
ATOM   1942  C   ASP A 248      27.306   3.725 -24.717  1.00 97.78           C  
ATOM   1943  CB  ASP A 248      27.057   4.115 -27.180  1.00 97.78           C  
ATOM   1944  O   ASP A 248      27.774   4.679 -24.093  1.00 97.78           O  
ATOM   1945  CG  ASP A 248      26.132   4.100 -28.385  1.00 97.78           C  
ATOM   1946  OD1 ASP A 248      24.957   3.696 -28.247  1.00 97.78           O  
ATOM   1947  OD2 ASP A 248      26.584   4.492 -29.483  1.00 97.78           O  
ATOM   1948  N   LEU A 249      27.556   2.462 -24.486  1.00 97.67           N  
ATOM   1949  CA  LEU A 249      28.522   2.131 -23.445  1.00 97.67           C  
ATOM   1950  C   LEU A 249      29.949   2.278 -23.962  1.00 97.67           C  
ATOM   1951  CB  LEU A 249      28.295   0.705 -22.937  1.00 97.67           C  
ATOM   1952  O   LEU A 249      30.363   1.553 -24.869  1.00 97.67           O  
ATOM   1953  CG  LEU A 249      29.227   0.226 -21.822  1.00 97.67           C  
ATOM   1954  CD1 LEU A 249      29.026   1.067 -20.566  1.00 97.67           C  
ATOM   1955  CD2 LEU A 249      28.991  -1.251 -21.525  1.00 97.67           C  
ATOM   1956  N   ARG A 250      30.723   3.140 -23.311  1.00 97.54           N  
ATOM   1957  CA  ARG A 250      32.065   3.483 -23.772  1.00 97.54           C  
ATOM   1958  C   ARG A 250      33.121   2.652 -23.051  1.00 97.54           C  
ATOM   1959  CB  ARG A 250      32.339   4.974 -23.564  1.00 97.54           C  
ATOM   1960  O   ARG A 250      34.067   2.166 -23.674  1.00 97.54           O  
ATOM   1961  CG  ARG A 250      33.718   5.417 -24.027  1.00 97.54           C  
ATOM   1962  CD  ARG A 250      33.924   6.913 -23.834  1.00 97.54           C  
ATOM   1963  NE  ARG A 250      33.931   7.279 -22.421  1.00 97.54           N  
ATOM   1964  NH1 ARG A 250      35.076   9.262 -22.726  1.00 97.54           N  
ATOM   1965  NH2 ARG A 250      34.427   8.620 -20.623  1.00 97.54           N  
ATOM   1966  CZ  ARG A 250      34.478   8.386 -21.927  1.00 97.54           C  
ATOM   1967  N   SER A 251      32.933   2.545 -21.760  1.00 97.25           N  
ATOM   1968  CA  SER A 251      33.901   1.796 -20.965  1.00 97.25           C  
ATOM   1969  C   SER A 251      33.265   1.252 -19.690  1.00 97.25           C  
ATOM   1970  CB  SER A 251      35.100   2.676 -20.611  1.00 97.25           C  
ATOM   1971  O   SER A 251      32.206   1.722 -19.268  1.00 97.25           O  
ATOM   1972  OG  SER A 251      34.716   3.721 -19.733  1.00 97.25           O  
ATOM   1973  N   ALA A 252      33.867   0.161 -19.171  1.00 97.40           N  
ATOM   1974  CA  ALA A 252      33.458  -0.454 -17.911  1.00 97.40           C  
ATOM   1975  C   ALA A 252      34.670  -0.916 -17.107  1.00 97.40           C  
ATOM   1976  CB  ALA A 252      32.517  -1.628 -18.173  1.00 97.40           C  
ATOM   1977  O   ALA A 252      35.625  -1.458 -17.669  1.00 97.40           O  
ATOM   1978  N   ARG A 253      34.596  -0.635 -15.874  1.00 96.95           N  
ATOM   1979  CA  ARG A 253      35.691  -1.078 -15.017  1.00 96.95           C  
ATOM   1980  C   ARG A 253      35.173  -1.534 -13.657  1.00 96.95           C  
ATOM   1981  CB  ARG A 253      36.721   0.040 -14.838  1.00 96.95           C  
ATOM   1982  O   ARG A 253      34.074  -1.155 -13.247  1.00 96.95           O  
ATOM   1983  CG  ARG A 253      36.186   1.257 -14.101  1.00 96.95           C  
ATOM   1984  CD  ARG A 253      37.221   2.371 -14.026  1.00 96.95           C  
ATOM   1985  NE  ARG A 253      36.670   3.578 -13.416  1.00 96.95           N  
ATOM   1986  NH1 ARG A 253      38.711   4.631 -13.165  1.00 96.95           N  
ATOM   1987  NH2 ARG A 253      36.787   5.672 -12.479  1.00 96.95           N  
ATOM   1988  CZ  ARG A 253      37.391   4.624 -13.021  1.00 96.95           C  
ATOM   1989  N   ILE A 254      36.005  -2.375 -12.962  1.00 97.41           N  
ATOM   1990  CA  ILE A 254      35.703  -2.871 -11.624  1.00 97.41           C  
ATOM   1991  C   ILE A 254      36.670  -2.256 -10.615  1.00 97.41           C  
ATOM   1992  CB  ILE A 254      35.775  -4.413 -11.564  1.00 97.41           C  
ATOM   1993  O   ILE A 254      37.888  -2.307 -10.803  1.00 97.41           O  
ATOM   1994  CG1 ILE A 254      34.851  -5.033 -12.619  1.00 97.41           C  
ATOM   1995  CG2 ILE A 254      35.420  -4.916 -10.161  1.00 97.41           C  
ATOM   1996  CD1 ILE A 254      35.028  -6.535 -12.790  1.00 97.41           C  
ATOM   1997  N   ILE A 255      36.081  -1.714  -9.575  1.00 96.47           N  
ATOM   1998  CA  ILE A 255      36.937  -1.154  -8.535  1.00 96.47           C  
ATOM   1999  C   ILE A 255      36.451  -1.616  -7.163  1.00 96.47           C  
ATOM   2000  CB  ILE A 255      36.970   0.389  -8.600  1.00 96.47           C  
ATOM   2001  O   ILE A 255      35.368  -2.194  -7.043  1.00 96.47           O  
ATOM   2002  CG1 ILE A 255      35.576   0.965  -8.328  1.00 96.47           C  
ATOM   2003  CG2 ILE A 255      37.502   0.861  -9.957  1.00 96.47           C  
ATOM   2004  CD1 ILE A 255      35.559   2.473  -8.116  1.00 96.47           C  
ATOM   2005  N   GLY A 256      37.285  -1.367  -6.031  1.00 95.06           N  
ATOM   2006  CA  GLY A 256      36.895  -1.688  -4.667  1.00 95.06           C  
ATOM   2007  C   GLY A 256      37.692  -2.833  -4.072  1.00 95.06           C  
ATOM   2008  O   GLY A 256      38.807  -3.117  -4.516  1.00 95.06           O  
ATOM   2009  N   ASN A 257      37.112  -3.389  -2.986  1.00 93.68           N  
ATOM   2010  CA  ASN A 257      37.676  -4.557  -2.316  1.00 93.68           C  
ATOM   2011  C   ASN A 257      37.237  -5.854  -2.989  1.00 93.68           C  
ATOM   2012  CB  ASN A 257      37.286  -4.567  -0.836  1.00 93.68           C  
ATOM   2013  O   ASN A 257      36.134  -6.345  -2.741  1.00 93.68           O  
ATOM   2014  CG  ASN A 257      37.871  -5.748  -0.087  1.00 93.68           C  
ATOM   2015  ND2 ASN A 257      37.491  -5.895   1.177  1.00 93.68           N  
ATOM   2016  OD1 ASN A 257      38.659  -6.520  -0.638  1.00 93.68           O  
ATOM   2017  N   LEU A 258      38.122  -6.508  -3.787  1.00 93.74           N  
ATOM   2018  CA  LEU A 258      37.744  -7.604  -4.671  1.00 93.74           C  
ATOM   2019  C   LEU A 258      38.185  -8.945  -4.094  1.00 93.74           C  
ATOM   2020  CB  LEU A 258      38.356  -7.408  -6.061  1.00 93.74           C  
ATOM   2021  O   LEU A 258      38.078  -9.978  -4.759  1.00 93.74           O  
ATOM   2022  CG  LEU A 258      38.105  -6.054  -6.727  1.00 93.74           C  
ATOM   2023  CD1 LEU A 258      38.764  -6.009  -8.101  1.00 93.74           C  
ATOM   2024  CD2 LEU A 258      36.609  -5.781  -6.836  1.00 93.74           C  
ATOM   2025  N   GLY A 259      38.745  -8.901  -2.802  1.00 88.89           N  
ATOM   2026  CA  GLY A 259      39.165 -10.146  -2.180  1.00 88.89           C  
ATOM   2027  C   GLY A 259      40.309 -10.822  -2.912  1.00 88.89           C  
ATOM   2028  O   GLY A 259      40.370 -12.052  -2.979  1.00 88.89           O  
ATOM   2029  N   GLY A 260      41.168  -9.949  -3.646  1.00 91.05           N  
ATOM   2030  CA  GLY A 260      42.327 -10.456  -4.363  1.00 91.05           C  
ATOM   2031  C   GLY A 260      41.965 -11.183  -5.645  1.00 91.05           C  
ATOM   2032  O   GLY A 260      42.757 -11.973  -6.162  1.00 91.05           O  
ATOM   2033  N   MET A 261      40.678 -11.045  -6.102  1.00 92.55           N  
ATOM   2034  CA  MET A 261      40.149 -11.801  -7.233  1.00 92.55           C  
ATOM   2035  C   MET A 261      40.036 -10.918  -8.472  1.00 92.55           C  
ATOM   2036  CB  MET A 261      38.783 -12.398  -6.891  1.00 92.55           C  
ATOM   2037  O   MET A 261      39.170 -11.140  -9.320  1.00 92.55           O  
ATOM   2038  CG  MET A 261      38.818 -13.384  -5.734  1.00 92.55           C  
ATOM   2039  SD  MET A 261      37.147 -13.988  -5.275  1.00 92.55           S  
ATOM   2040  CE  MET A 261      36.821 -15.113  -6.661  1.00 92.55           C  
ATOM   2041  N   SER A 262      40.847  -9.883  -8.528  1.00 93.31           N  
ATOM   2042  CA  SER A 262      40.774  -8.949  -9.647  1.00 93.31           C  
ATOM   2043  C   SER A 262      40.909  -9.673 -10.982  1.00 93.31           C  
ATOM   2044  CB  SER A 262      41.860  -7.880  -9.525  1.00 93.31           C  
ATOM   2045  O   SER A 262      40.140  -9.421 -11.912  1.00 93.31           O  
ATOM   2046  OG  SER A 262      41.780  -6.956 -10.597  1.00 93.31           O  
ATOM   2047  N   ALA A 263      41.860 -10.609 -11.142  1.00 93.87           N  
ATOM   2048  CA  ALA A 263      42.164 -11.328 -12.377  1.00 93.87           C  
ATOM   2049  C   ALA A 263      40.998 -12.221 -12.792  1.00 93.87           C  
ATOM   2050  CB  ALA A 263      43.433 -12.160 -12.210  1.00 93.87           C  
ATOM   2051  O   ALA A 263      40.746 -12.410 -13.984  1.00 93.87           O  
ATOM   2052  N   GLU A 264      40.223 -12.648 -11.816  1.00 93.86           N  
ATOM   2053  CA  GLU A 264      39.095 -13.542 -12.058  1.00 93.86           C  
ATOM   2054  C   GLU A 264      37.833 -12.756 -12.403  1.00 93.86           C  
ATOM   2055  CB  GLU A 264      38.843 -14.432 -10.839  1.00 93.86           C  
ATOM   2056  O   GLU A 264      36.985 -13.234 -13.160  1.00 93.86           O  
ATOM   2057  CG  GLU A 264      39.967 -15.418 -10.554  1.00 93.86           C  
ATOM   2058  CD  GLU A 264      39.872 -16.055  -9.177  1.00 93.86           C  
ATOM   2059  OE1 GLU A 264      40.927 -16.359  -8.575  1.00 93.86           O  
ATOM   2060  OE2 GLU A 264      38.734 -16.252  -8.696  1.00 93.86           O  
ATOM   2061  N   LEU A 265      37.747 -11.593 -11.905  1.00 96.00           N  
ATOM   2062  CA  LEU A 265      36.522 -10.810 -12.034  1.00 96.00           C  
ATOM   2063  C   LEU A 265      36.544  -9.973 -13.309  1.00 96.00           C  
ATOM   2064  CB  LEU A 265      36.335  -9.901 -10.816  1.00 96.00           C  
ATOM   2065  O   LEU A 265      35.503  -9.758 -13.933  1.00 96.00           O  
ATOM   2066  CG  LEU A 265      36.100 -10.602  -9.477  1.00 96.00           C  
ATOM   2067  CD1 LEU A 265      35.881  -9.574  -8.372  1.00 96.00           C  
ATOM   2068  CD2 LEU A 265      34.912 -11.554  -9.573  1.00 96.00           C  
ATOM   2069  N   GLU A 266      37.750  -9.532 -13.801  1.00 94.48           N  
ATOM   2070  CA  GLU A 266      37.921  -8.612 -14.921  1.00 94.48           C  
ATOM   2071  C   GLU A 266      37.361  -9.202 -16.211  1.00 94.48           C  
ATOM   2072  CB  GLU A 266      39.399  -8.256 -15.104  1.00 94.48           C  
ATOM   2073  O   GLU A 266      36.711  -8.501 -16.990  1.00 94.48           O  
ATOM   2074  CG  GLU A 266      39.896  -7.183 -14.145  1.00 94.48           C  
ATOM   2075  CD  GLU A 266      39.322  -5.806 -14.435  1.00 94.48           C  
ATOM   2076  OE1 GLU A 266      39.329  -4.942 -13.529  1.00 94.48           O  
ATOM   2077  OE2 GLU A 266      38.860  -5.589 -15.578  1.00 94.48           O  
ATOM   2078  N   PRO A 267      37.502 -10.479 -16.456  1.00 96.31           N  
ATOM   2079  CA  PRO A 267      36.986 -11.067 -17.694  1.00 96.31           C  
ATOM   2080  C   PRO A 267      35.460 -11.049 -17.765  1.00 96.31           C  
ATOM   2081  CB  PRO A 267      37.513 -12.504 -17.649  1.00 96.31           C  
ATOM   2082  O   PRO A 267      34.888 -11.179 -18.850  1.00 96.31           O  
ATOM   2083  CG  PRO A 267      38.741 -12.433 -16.800  1.00 96.31           C  
ATOM   2084  CD  PRO A 267      38.524 -11.401 -15.731  1.00 96.31           C  
ATOM   2085  N   LEU A 268      34.806 -10.950 -16.656  1.00 96.44           N  
ATOM   2086  CA  LEU A 268      33.348 -10.925 -16.626  1.00 96.44           C  
ATOM   2087  C   LEU A 268      32.810  -9.699 -17.355  1.00 96.44           C  
ATOM   2088  CB  LEU A 268      32.842 -10.938 -15.181  1.00 96.44           C  
ATOM   2089  O   LEU A 268      31.658  -9.689 -17.794  1.00 96.44           O  
ATOM   2090  CG  LEU A 268      33.126 -12.206 -14.374  1.00 96.44           C  
ATOM   2091  CD1 LEU A 268      32.599 -12.057 -12.951  1.00 96.44           C  
ATOM   2092  CD2 LEU A 268      32.507 -13.423 -15.054  1.00 96.44           C  
ATOM   2093  N   LEU A 269      33.688  -8.620 -17.479  1.00 95.99           N  
ATOM   2094  CA  LEU A 269      33.274  -7.380 -18.127  1.00 95.99           C  
ATOM   2095  C   LEU A 269      33.090  -7.586 -19.627  1.00 95.99           C  
ATOM   2096  CB  LEU A 269      34.303  -6.275 -17.875  1.00 95.99           C  
ATOM   2097  O   LEU A 269      32.459  -6.766 -20.297  1.00 95.99           O  
ATOM   2098  CG  LEU A 269      34.405  -5.759 -16.438  1.00 95.99           C  
ATOM   2099  CD1 LEU A 269      35.485  -4.687 -16.336  1.00 95.99           C  
ATOM   2100  CD2 LEU A 269      33.060  -5.217 -15.968  1.00 95.99           C  
ATOM   2101  N   SER A 270      33.604  -8.711 -20.221  1.00 93.95           N  
ATOM   2102  CA  SER A 270      33.502  -8.997 -21.648  1.00 93.95           C  
ATOM   2103  C   SER A 270      32.047  -9.152 -22.078  1.00 93.95           C  
ATOM   2104  CB  SER A 270      34.284 -10.264 -21.999  1.00 93.95           C  
ATOM   2105  O   SER A 270      31.733  -9.063 -23.267  1.00 93.95           O  
ATOM   2106  OG  SER A 270      33.744 -11.390 -21.329  1.00 93.95           O  
ATOM   2107  N   ALA A 271      31.214  -9.429 -21.108  1.00 93.75           N  
ATOM   2108  CA  ALA A 271      29.783  -9.583 -21.359  1.00 93.75           C  
ATOM   2109  C   ALA A 271      29.132  -8.236 -21.662  1.00 93.75           C  
ATOM   2110  CB  ALA A 271      29.101 -10.244 -20.164  1.00 93.75           C  
ATOM   2111  O   ALA A 271      28.007  -8.183 -22.166  1.00 93.75           O  
ATOM   2112  N   LEU A 272      29.910  -7.179 -21.329  1.00 95.16           N  
ATOM   2113  CA  LEU A 272      29.455  -5.835 -21.666  1.00 95.16           C  
ATOM   2114  C   LEU A 272      29.911  -5.442 -23.067  1.00 95.16           C  
ATOM   2115  CB  LEU A 272      29.975  -4.821 -20.644  1.00 95.16           C  
ATOM   2116  O   LEU A 272      31.107  -5.472 -23.366  1.00 95.16           O  
ATOM   2117  CG  LEU A 272      29.572  -5.058 -19.188  1.00 95.16           C  
ATOM   2118  CD1 LEU A 272      30.191  -3.995 -18.286  1.00 95.16           C  
ATOM   2119  CD2 LEU A 272      28.053  -5.066 -19.048  1.00 95.16           C  
ATOM   2120  N   HIS A 273      29.070  -5.228 -23.959  1.00 93.32           N  
ATOM   2121  CA  HIS A 273      29.362  -4.854 -25.338  1.00 93.32           C  
ATOM   2122  C   HIS A 273      29.721  -3.376 -25.444  1.00 93.32           C  
ATOM   2123  CB  HIS A 273      28.169  -5.170 -26.242  1.00 93.32           C  
ATOM   2124  O   HIS A 273      28.836  -2.519 -25.496  1.00 93.32           O  
ATOM   2125  CG  HIS A 273      27.738  -6.601 -26.189  1.00 93.32           C  
ATOM   2126  CD2 HIS A 273      28.303  -7.720 -26.701  1.00 93.32           C  
ATOM   2127  ND1 HIS A 273      26.588  -7.009 -25.547  1.00 93.32           N  
ATOM   2128  CE1 HIS A 273      26.466  -8.320 -25.667  1.00 93.32           C  
ATOM   2129  NE2 HIS A 273      27.494  -8.776 -26.362  1.00 93.32           N  
ATOM   2130  N   LEU A 274      31.105  -3.075 -25.478  1.00 95.34           N  
ATOM   2131  CA  LEU A 274      31.568  -1.694 -25.563  1.00 95.34           C  
ATOM   2132  C   LEU A 274      31.277  -1.107 -26.940  1.00 95.34           C  
ATOM   2133  CB  LEU A 274      33.067  -1.611 -25.266  1.00 95.34           C  
ATOM   2134  O   LEU A 274      31.262  -1.831 -27.938  1.00 95.34           O  
ATOM   2135  CG  LEU A 274      33.521  -2.150 -23.909  1.00 95.34           C  
ATOM   2136  CD1 LEU A 274      35.035  -2.031 -23.770  1.00 95.34           C  
ATOM   2137  CD2 LEU A 274      32.815  -1.411 -22.777  1.00 95.34           C  
ATOM   2138  N   ASN A 275      30.862   0.158 -26.878  1.00 94.79           N  
ATOM   2139  CA  ASN A 275      30.576   0.942 -28.074  1.00 94.79           C  
ATOM   2140  C   ASN A 275      29.236   0.554 -28.692  1.00 94.79           C  
ATOM   2141  CB  ASN A 275      31.700   0.785 -29.101  1.00 94.79           C  
ATOM   2142  O   ASN A 275      29.001   0.796 -29.878  1.00 94.79           O  
ATOM   2143  CG  ASN A 275      33.035   1.286 -28.586  1.00 94.79           C  
ATOM   2144  ND2 ASN A 275      34.091   0.519 -28.832  1.00 94.79           N  
ATOM   2145  OD1 ASN A 275      33.117   2.353 -27.972  1.00 94.79           O  
ATOM   2146  N   ASP A 276      28.461  -0.235 -27.977  1.00 95.89           N  
ATOM   2147  CA  ASP A 276      27.074  -0.549 -28.308  1.00 95.89           C  
ATOM   2148  C   ASP A 276      26.109   0.180 -27.376  1.00 95.89           C  
ATOM   2149  CB  ASP A 276      26.834  -2.058 -28.238  1.00 95.89           C  
ATOM   2150  O   ASP A 276      26.532   0.813 -26.407  1.00 95.89           O  
ATOM   2151  CG  ASP A 276      27.472  -2.814 -29.390  1.00 95.89           C  
ATOM   2152  OD1 ASP A 276      27.922  -2.174 -30.364  1.00 95.89           O  
ATOM   2153  OD2 ASP A 276      27.522  -4.062 -29.324  1.00 95.89           O  
ATOM   2154  N   THR A 277      24.828   0.142 -27.771  1.00 96.43           N  
ATOM   2155  CA  THR A 277      23.798   0.779 -26.959  1.00 96.43           C  
ATOM   2156  C   THR A 277      23.793   0.207 -25.544  1.00 96.43           C  
ATOM   2157  CB  THR A 277      22.404   0.607 -27.590  1.00 96.43           C  
ATOM   2158  O   THR A 277      23.868  -1.010 -25.361  1.00 96.43           O  
ATOM   2159  CG2 THR A 277      21.329   1.274 -26.738  1.00 96.43           C  
ATOM   2160  OG1 THR A 277      22.400   1.200 -28.895  1.00 96.43           O  
ATOM   2161  N   PHE A 278      23.832   1.117 -24.621  1.00 96.44           N  
ATOM   2162  CA  PHE A 278      23.760   0.756 -23.210  1.00 96.44           C  
ATOM   2163  C   PHE A 278      22.559  -0.143 -22.942  1.00 96.44           C  
ATOM   2164  CB  PHE A 278      23.680   2.011 -22.336  1.00 96.44           C  
ATOM   2165  O   PHE A 278      21.455   0.127 -23.421  1.00 96.44           O  
ATOM   2166  CG  PHE A 278      23.262   1.738 -20.916  1.00 96.44           C  
ATOM   2167  CD1 PHE A 278      21.965   2.004 -20.495  1.00 96.44           C  
ATOM   2168  CD2 PHE A 278      24.167   1.213 -20.003  1.00 96.44           C  
ATOM   2169  CE1 PHE A 278      21.575   1.752 -19.182  1.00 96.44           C  
ATOM   2170  CE2 PHE A 278      23.785   0.958 -18.688  1.00 96.44           C  
ATOM   2171  CZ  PHE A 278      22.489   1.229 -18.280  1.00 96.44           C  
ATOM   2172  N   ARG A 279      22.786  -1.197 -22.141  1.00 97.12           N  
ATOM   2173  CA  ARG A 279      21.735  -2.094 -21.672  1.00 97.12           C  
ATOM   2174  C   ARG A 279      21.894  -2.394 -20.186  1.00 97.12           C  
ATOM   2175  CB  ARG A 279      21.741  -3.397 -22.474  1.00 97.12           C  
ATOM   2176  O   ARG A 279      22.924  -2.923 -19.761  1.00 97.12           O  
ATOM   2177  CG  ARG A 279      21.409  -3.216 -23.947  1.00 97.12           C  
ATOM   2178  CD  ARG A 279      21.355  -4.548 -24.681  1.00 97.12           C  
ATOM   2179  NE  ARG A 279      20.069  -4.748 -25.342  1.00 97.12           N  
ATOM   2180  NH1 ARG A 279      20.717  -6.647 -26.486  1.00 97.12           N  
ATOM   2181  NH2 ARG A 279      18.591  -5.827 -26.730  1.00 97.12           N  
ATOM   2182  CZ  ARG A 279      19.795  -5.740 -26.184  1.00 97.12           C  
ATOM   2183  N   ARG A 280      20.943  -2.086 -19.370  1.00 95.66           N  
ATOM   2184  CA  ARG A 280      20.976  -2.308 -17.928  1.00 95.66           C  
ATOM   2185  C   ARG A 280      21.034  -3.797 -17.604  1.00 95.66           C  
ATOM   2186  CB  ARG A 280      19.756  -1.673 -17.257  1.00 95.66           C  
ATOM   2187  O   ARG A 280      21.697  -4.204 -16.647  1.00 95.66           O  
ATOM   2188  CG  ARG A 280      19.682  -1.914 -15.758  1.00 95.66           C  
ATOM   2189  CD  ARG A 280      20.872  -1.304 -15.029  1.00 95.66           C  
ATOM   2190  NE  ARG A 280      20.841  -1.606 -13.601  1.00 95.66           N  
ATOM   2191  NH1 ARG A 280      22.877  -0.615 -13.138  1.00 95.66           N  
ATOM   2192  NH2 ARG A 280      21.665  -1.596 -11.457  1.00 95.66           N  
ATOM   2193  CZ  ARG A 280      21.794  -1.272 -12.735  1.00 95.66           C  
ATOM   2194  N   SER A 281      20.373  -4.575 -18.418  1.00 96.05           N  
ATOM   2195  CA  SER A 281      20.352  -6.017 -18.192  1.00 96.05           C  
ATOM   2196  C   SER A 281      21.752  -6.613 -18.292  1.00 96.05           C  
ATOM   2197  CB  SER A 281      19.424  -6.703 -19.195  1.00 96.05           C  
ATOM   2198  O   SER A 281      22.087  -7.551 -17.565  1.00 96.05           O  
ATOM   2199  OG  SER A 281      19.822  -6.418 -20.525  1.00 96.05           O  
ATOM   2200  N   ASP A 282      22.581  -6.115 -19.225  1.00 96.49           N  
ATOM   2201  CA  ASP A 282      23.968  -6.555 -19.341  1.00 96.49           C  
ATOM   2202  C   ASP A 282      24.750  -6.247 -18.066  1.00 96.49           C  
ATOM   2203  CB  ASP A 282      24.642  -5.893 -20.544  1.00 96.49           C  
ATOM   2204  O   ASP A 282      25.537  -7.074 -17.599  1.00 96.49           O  
ATOM   2205  CG  ASP A 282      24.111  -6.399 -21.874  1.00 96.49           C  
ATOM   2206  OD1 ASP A 282      23.396  -7.424 -21.895  1.00 96.49           O  
ATOM   2207  OD2 ASP A 282      24.413  -5.769 -22.911  1.00 96.49           O  
ATOM   2208  N   ILE A 283      24.574  -5.082 -17.479  1.00 96.35           N  
ATOM   2209  CA  ILE A 283      25.240  -4.670 -16.248  1.00 96.35           C  
ATOM   2210  C   ILE A 283      24.797  -5.569 -15.096  1.00 96.35           C  
ATOM   2211  CB  ILE A 283      24.947  -3.190 -15.916  1.00 96.35           C  
ATOM   2212  O   ILE A 283      25.626  -6.035 -14.310  1.00 96.35           O  
ATOM   2213  CG1 ILE A 283      25.371  -2.287 -17.079  1.00 96.35           C  
ATOM   2214  CG2 ILE A 283      25.649  -2.778 -14.618  1.00 96.35           C  
ATOM   2215  CD1 ILE A 283      26.837  -2.426 -17.468  1.00 96.35           C  
ATOM   2216  N   ALA A 284      23.502  -5.791 -15.030  1.00 96.24           N  
ATOM   2217  CA  ALA A 284      22.947  -6.653 -13.990  1.00 96.24           C  
ATOM   2218  C   ALA A 284      23.531  -8.061 -14.075  1.00 96.24           C  
ATOM   2219  CB  ALA A 284      21.425  -6.705 -14.098  1.00 96.24           C  
ATOM   2220  O   ALA A 284      23.854  -8.668 -13.051  1.00 96.24           O  
ATOM   2221  N   ASP A 285      23.650  -8.585 -15.230  1.00 96.58           N  
ATOM   2222  CA  ASP A 285      24.220  -9.912 -15.443  1.00 96.58           C  
ATOM   2223  C   ASP A 285      25.661  -9.978 -14.940  1.00 96.58           C  
ATOM   2224  CB  ASP A 285      24.163 -10.289 -16.925  1.00 96.58           C  
ATOM   2225  O   ASP A 285      26.059 -10.960 -14.310  1.00 96.58           O  
ATOM   2226  CG  ASP A 285      22.756 -10.605 -17.402  1.00 96.58           C  
ATOM   2227  OD1 ASP A 285      21.856 -10.807 -16.558  1.00 96.58           O  
ATOM   2228  OD2 ASP A 285      22.546 -10.656 -18.633  1.00 96.58           O  
ATOM   2229  N   VAL A 286      26.413  -9.008 -15.218  1.00 97.13           N  
ATOM   2230  CA  VAL A 286      27.806  -8.956 -14.788  1.00 97.13           C  
ATOM   2231  C   VAL A 286      27.874  -8.826 -13.268  1.00 97.13           C  
ATOM   2232  CB  VAL A 286      28.564  -7.787 -15.457  1.00 97.13           C  
ATOM   2233  O   VAL A 286      28.696  -9.477 -12.619  1.00 97.13           O  
ATOM   2234  CG1 VAL A 286      29.950  -7.617 -14.839  1.00 97.13           C  
ATOM   2235  CG2 VAL A 286      28.672  -8.015 -16.964  1.00 97.13           C  
ATOM   2236  N   GLU A 287      27.055  -7.943 -12.672  1.00 97.03           N  
ATOM   2237  CA  GLU A 287      26.974  -7.809 -11.221  1.00 97.03           C  
ATOM   2238  C   GLU A 287      26.714  -9.157 -10.556  1.00 97.03           C  
ATOM   2239  CB  GLU A 287      25.881  -6.811 -10.832  1.00 97.03           C  
ATOM   2240  O   GLU A 287      27.377  -9.512  -9.578  1.00 97.03           O  
ATOM   2241  CG  GLU A 287      26.208  -5.369 -11.193  1.00 97.03           C  
ATOM   2242  CD  GLU A 287      25.100  -4.393 -10.829  1.00 97.03           C  
ATOM   2243  OE1 GLU A 287      25.290  -3.168 -10.999  1.00 97.03           O  
ATOM   2244  OE2 GLU A 287      24.033  -4.858 -10.369  1.00 97.03           O  
ATOM   2245  N   ASN A 288      25.724  -9.899 -11.078  1.00 96.67           N  
ATOM   2246  CA  ASN A 288      25.377 -11.211 -10.544  1.00 96.67           C  
ATOM   2247  C   ASN A 288      26.519 -12.208 -10.719  1.00 96.67           C  
ATOM   2248  CB  ASN A 288      24.104 -11.741 -11.207  1.00 96.67           C  
ATOM   2249  O   ASN A 288      26.770 -13.032  -9.838  1.00 96.67           O  
ATOM   2250  CG  ASN A 288      22.858 -11.009 -10.749  1.00 96.67           C  
ATOM   2251  ND2 ASN A 288      21.860 -10.932 -11.622  1.00 96.67           N  
ATOM   2252  OD1 ASN A 288      22.793 -10.515  -9.620  1.00 96.67           O  
ATOM   2253  N   ALA A 289      27.141 -12.153 -11.827  1.00 96.88           N  
ATOM   2254  CA  ALA A 289      28.282 -13.023 -12.101  1.00 96.88           C  
ATOM   2255  C   ALA A 289      29.426 -12.749 -11.129  1.00 96.88           C  
ATOM   2256  CB  ALA A 289      28.756 -12.841 -13.541  1.00 96.88           C  
ATOM   2257  O   ALA A 289      30.081 -13.680 -10.653  1.00 96.88           O  
ATOM   2258  N   ILE A 290      29.724 -11.494 -10.851  1.00 96.43           N  
ATOM   2259  CA  ILE A 290      30.756 -11.101  -9.898  1.00 96.43           C  
ATOM   2260  C   ILE A 290      30.405 -11.631  -8.510  1.00 96.43           C  
ATOM   2261  CB  ILE A 290      30.932  -9.566  -9.857  1.00 96.43           C  
ATOM   2262  O   ILE A 290      31.252 -12.215  -7.830  1.00 96.43           O  
ATOM   2263  CG1 ILE A 290      31.534  -9.062 -11.173  1.00 96.43           C  
ATOM   2264  CG2 ILE A 290      31.799  -9.154  -8.664  1.00 96.43           C  
ATOM   2265  CD1 ILE A 290      31.561  -7.545 -11.301  1.00 96.43           C  
ATOM   2266  N   LYS A 291      29.167 -11.403  -8.070  1.00 96.05           N  
ATOM   2267  CA  LYS A 291      28.706 -11.889  -6.773  1.00 96.05           C  
ATOM   2268  C   LYS A 291      28.842 -13.406  -6.673  1.00 96.05           C  
ATOM   2269  CB  LYS A 291      27.253 -11.477  -6.530  1.00 96.05           C  
ATOM   2270  O   LYS A 291      29.269 -13.930  -5.642  1.00 96.05           O  
ATOM   2271  CG  LYS A 291      27.073 -10.000  -6.212  1.00 96.05           C  
ATOM   2272  CD  LYS A 291      25.607  -9.650  -5.993  1.00 96.05           C  
ATOM   2273  CE  LYS A 291      25.416  -8.156  -5.767  1.00 96.05           C  
ATOM   2274  NZ  LYS A 291      23.972  -7.796  -5.633  1.00 96.05           N  
ATOM   2275  N   ALA A 292      28.423 -14.040  -7.680  1.00 94.89           N  
ATOM   2276  CA  ALA A 292      28.500 -15.498  -7.724  1.00 94.89           C  
ATOM   2277  C   ALA A 292      29.943 -15.975  -7.596  1.00 94.89           C  
ATOM   2278  CB  ALA A 292      27.880 -16.025  -9.015  1.00 94.89           C  
ATOM   2279  O   ALA A 292      30.229 -16.917  -6.854  1.00 94.89           O  
ATOM   2280  N   LYS A 293      30.877 -15.405  -8.340  1.00 94.99           N  
ATOM   2281  CA  LYS A 293      32.293 -15.757  -8.287  1.00 94.99           C  
ATOM   2282  C   LYS A 293      32.868 -15.518  -6.894  1.00 94.99           C  
ATOM   2283  CB  LYS A 293      33.083 -14.957  -9.324  1.00 94.99           C  
ATOM   2284  O   LYS A 293      33.627 -16.343  -6.380  1.00 94.99           O  
ATOM   2285  CG  LYS A 293      33.031 -15.542 -10.728  1.00 94.99           C  
ATOM   2286  CD  LYS A 293      33.784 -16.863 -10.813  1.00 94.99           C  
ATOM   2287  CE  LYS A 293      33.810 -17.403 -12.236  1.00 94.99           C  
ATOM   2288  NZ  LYS A 293      34.393 -18.777 -12.297  1.00 94.99           N  
ATOM   2289  N   LEU A 294      32.555 -14.459  -6.274  1.00 94.38           N  
ATOM   2290  CA  LEU A 294      32.995 -14.151  -4.918  1.00 94.38           C  
ATOM   2291  C   LEU A 294      32.393 -15.130  -3.915  1.00 94.38           C  
ATOM   2292  CB  LEU A 294      32.611 -12.717  -4.542  1.00 94.38           C  
ATOM   2293  O   LEU A 294      33.058 -15.533  -2.959  1.00 94.38           O  
ATOM   2294  CG  LEU A 294      33.439 -11.603  -5.183  1.00 94.38           C  
ATOM   2295  CD1 LEU A 294      32.774 -10.250  -4.956  1.00 94.38           C  
ATOM   2296  CD2 LEU A 294      34.860 -11.606  -4.628  1.00 94.38           C  
ATOM   2297  N   GLY A 295      31.120 -15.468  -4.139  1.00 94.01           N  
ATOM   2298  CA  GLY A 295      30.448 -16.461  -3.316  1.00 94.01           C  
ATOM   2299  C   GLY A 295      31.130 -17.815  -3.338  1.00 94.01           C  
ATOM   2300  O   GLY A 295      31.201 -18.498  -2.314  1.00 94.01           O  
ATOM   2301  N   GLU A 296      31.623 -18.233  -4.436  1.00 92.43           N  
ATOM   2302  CA  GLU A 296      32.336 -19.496  -4.596  1.00 92.43           C  
ATOM   2303  C   GLU A 296      33.617 -19.515  -3.767  1.00 92.43           C  
ATOM   2304  CB  GLU A 296      32.659 -19.749  -6.071  1.00 92.43           C  
ATOM   2305  O   GLU A 296      34.094 -20.583  -3.376  1.00 92.43           O  
ATOM   2306  CG  GLU A 296      31.437 -20.048  -6.926  1.00 92.43           C  
ATOM   2307  CD  GLU A 296      31.743 -20.099  -8.414  1.00 92.43           C  
ATOM   2308  OE1 GLU A 296      30.799 -20.245  -9.224  1.00 92.43           O  
ATOM   2309  OE2 GLU A 296      32.937 -19.994  -8.773  1.00 92.43           O  
ATOM   2310  N   ARG A 297      34.080 -18.387  -3.351  1.00 89.94           N  
ATOM   2311  CA  ARG A 297      35.338 -18.270  -2.621  1.00 89.94           C  
ATOM   2312  C   ARG A 297      35.095 -17.845  -1.177  1.00 89.94           C  
ATOM   2313  CB  ARG A 297      36.271 -17.273  -3.311  1.00 89.94           C  
ATOM   2314  O   ARG A 297      36.032 -17.469  -0.469  1.00 89.94           O  
ATOM   2315  CG  ARG A 297      36.776 -17.740  -4.667  1.00 89.94           C  
ATOM   2316  CD  ARG A 297      37.932 -18.720  -4.532  1.00 89.94           C  
ATOM   2317  NE  ARG A 297      38.588 -18.961  -5.814  1.00 89.94           N  
ATOM   2318  NH1 ARG A 297      40.249 -20.311  -4.946  1.00 89.94           N  
ATOM   2319  NH2 ARG A 297      40.188 -19.863  -7.193  1.00 89.94           N  
ATOM   2320  CZ  ARG A 297      39.673 -19.711  -5.981  1.00 89.94           C  
ATOM   2321  N   GLY A 298      33.800 -17.847  -0.850  1.00 90.56           N  
ATOM   2322  CA  GLY A 298      33.530 -17.718   0.573  1.00 90.56           C  
ATOM   2323  C   GLY A 298      33.140 -16.310   0.981  1.00 90.56           C  
ATOM   2324  O   GLY A 298      33.037 -16.009   2.172  1.00 90.56           O  
ATOM   2325  N   TYR A 299      32.946 -15.424  -0.015  1.00 91.69           N  
ATOM   2326  CA  TYR A 299      32.459 -14.072   0.235  1.00 91.69           C  
ATOM   2327  C   TYR A 299      30.942 -14.006   0.103  1.00 91.69           C  
ATOM   2328  CB  TYR A 299      33.111 -13.078  -0.732  1.00 91.69           C  
ATOM   2329  O   TYR A 299      30.421 -13.589  -0.934  1.00 91.69           O  
ATOM   2330  CG  TYR A 299      34.609 -12.977  -0.579  1.00 91.69           C  
ATOM   2331  CD1 TYR A 299      35.175 -12.238   0.458  1.00 91.69           C  
ATOM   2332  CD2 TYR A 299      35.462 -13.619  -1.470  1.00 91.69           C  
ATOM   2333  CE1 TYR A 299      36.555 -12.140   0.602  1.00 91.69           C  
ATOM   2334  CE2 TYR A 299      36.843 -13.528  -1.336  1.00 91.69           C  
ATOM   2335  OH  TYR A 299      38.747 -12.694  -0.161  1.00 91.69           O  
ATOM   2336  CZ  TYR A 299      37.380 -12.788  -0.299  1.00 91.69           C  
ATOM   2337  N   GLY A 300      30.118 -14.379   1.012  1.00 87.87           N  
ATOM   2338  CA  GLY A 300      28.675 -14.562   1.010  1.00 87.87           C  
ATOM   2339  C   GLY A 300      27.908 -13.261   1.147  1.00 87.87           C  
ATOM   2340  O   GLY A 300      26.725 -13.193   0.806  1.00 87.87           O  
ATOM   2341  N   SER A 301      28.653 -12.210   1.513  1.00 91.13           N  
ATOM   2342  CA  SER A 301      27.982 -10.930   1.713  1.00 91.13           C  
ATOM   2343  C   SER A 301      28.493  -9.878   0.734  1.00 91.13           C  
ATOM   2344  CB  SER A 301      28.179 -10.440   3.148  1.00 91.13           C  
ATOM   2345  O   SER A 301      28.463  -8.682   1.028  1.00 91.13           O  
ATOM   2346  OG  SER A 301      27.669 -11.382   4.076  1.00 91.13           O  
ATOM   2347  N   ALA A 302      29.016 -10.362  -0.420  1.00 94.58           N  
ATOM   2348  CA  ALA A 302      29.582  -9.438  -1.398  1.00 94.58           C  
ATOM   2349  C   ALA A 302      28.514  -8.496  -1.946  1.00 94.58           C  
ATOM   2350  CB  ALA A 302      30.243 -10.210  -2.539  1.00 94.58           C  
ATOM   2351  O   ALA A 302      27.365  -8.898  -2.142  1.00 94.58           O  
ATOM   2352  N   THR A 303      28.919  -7.220  -2.095  1.00 95.98           N  
ATOM   2353  CA  THR A 303      28.038  -6.239  -2.718  1.00 95.98           C  
ATOM   2354  C   THR A 303      28.667  -5.678  -3.990  1.00 95.98           C  
ATOM   2355  CB  THR A 303      27.714  -5.085  -1.751  1.00 95.98           C  
ATOM   2356  O   THR A 303      29.885  -5.506  -4.063  1.00 95.98           O  
ATOM   2357  CG2 THR A 303      27.062  -5.605  -0.474  1.00 95.98           C  
ATOM   2358  OG1 THR A 303      28.925  -4.400  -1.411  1.00 95.98           O  
ATOM   2359  N   VAL A 304      27.828  -5.489  -5.002  1.00 96.91           N  
ATOM   2360  CA  VAL A 304      28.247  -4.889  -6.265  1.00 96.91           C  
ATOM   2361  C   VAL A 304      27.287  -3.764  -6.647  1.00 96.91           C  
ATOM   2362  CB  VAL A 304      28.316  -5.938  -7.397  1.00 96.91           C  
ATOM   2363  O   VAL A 304      26.079  -3.984  -6.764  1.00 96.91           O  
ATOM   2364  CG1 VAL A 304      28.902  -5.324  -8.667  1.00 96.91           C  
ATOM   2365  CG2 VAL A 304      29.140  -7.146  -6.954  1.00 96.91           C  
ATOM   2366  N   ASN A 305      27.890  -2.503  -6.733  1.00 95.53           N  
ATOM   2367  CA  ASN A 305      27.096  -1.354  -7.157  1.00 95.53           C  
ATOM   2368  C   ASN A 305      27.622  -0.760  -8.460  1.00 95.53           C  
ATOM   2369  CB  ASN A 305      27.068  -0.287  -6.060  1.00 95.53           C  
ATOM   2370  O   ASN A 305      28.831  -0.592  -8.628  1.00 95.53           O  
ATOM   2371  CG  ASN A 305      26.439  -0.787  -4.775  1.00 95.53           C  
ATOM   2372  ND2 ASN A 305      27.193  -0.729  -3.684  1.00 95.53           N  
ATOM   2373  OD1 ASN A 305      25.285  -1.224  -4.763  1.00 95.53           O  
ATOM   2374  N   SER A 306      26.733  -0.463  -9.375  1.00 95.82           N  
ATOM   2375  CA  SER A 306      27.118   0.158 -10.638  1.00 95.82           C  
ATOM   2376  C   SER A 306      26.919   1.669 -10.594  1.00 95.82           C  
ATOM   2377  CB  SER A 306      26.313  -0.437 -11.795  1.00 95.82           C  
ATOM   2378  O   SER A 306      25.859   2.150 -10.188  1.00 95.82           O  
ATOM   2379  OG  SER A 306      24.924  -0.246 -11.592  1.00 95.82           O  
ATOM   2380  N   VAL A 307      27.979   2.362 -10.960  1.00 96.32           N  
ATOM   2381  CA  VAL A 307      27.951   3.821 -10.964  1.00 96.32           C  
ATOM   2382  C   VAL A 307      28.198   4.340 -12.379  1.00 96.32           C  
ATOM   2383  CB  VAL A 307      28.996   4.411  -9.990  1.00 96.32           C  
ATOM   2384  O   VAL A 307      29.308   4.227 -12.903  1.00 96.32           O  
ATOM   2385  CG1 VAL A 307      28.918   5.937  -9.974  1.00 96.32           C  
ATOM   2386  CG2 VAL A 307      28.793   3.848  -8.585  1.00 96.32           C  
ATOM   2387  N   PRO A 308      27.181   4.902 -12.966  1.00 95.90           N  
ATOM   2388  CA  PRO A 308      27.361   5.435 -14.319  1.00 95.90           C  
ATOM   2389  C   PRO A 308      28.052   6.797 -14.330  1.00 95.90           C  
ATOM   2390  CB  PRO A 308      25.929   5.545 -14.848  1.00 95.90           C  
ATOM   2391  O   PRO A 308      27.858   7.598 -13.412  1.00 95.90           O  
ATOM   2392  CG  PRO A 308      25.082   5.711 -13.627  1.00 95.90           C  
ATOM   2393  CD  PRO A 308      25.758   5.016 -12.480  1.00 95.90           C  
ATOM   2394  N   ASP A 309      28.857   7.044 -15.286  1.00 97.05           N  
ATOM   2395  CA  ASP A 309      29.456   8.335 -15.609  1.00 97.05           C  
ATOM   2396  C   ASP A 309      29.037   8.801 -17.002  1.00 97.05           C  
ATOM   2397  CB  ASP A 309      30.981   8.258 -15.517  1.00 97.05           C  
ATOM   2398  O   ASP A 309      29.522   8.280 -18.008  1.00 97.05           O  
ATOM   2399  CG  ASP A 309      31.655   9.605 -15.706  1.00 97.05           C  
ATOM   2400  OD1 ASP A 309      30.979  10.649 -15.578  1.00 97.05           O  
ATOM   2401  OD2 ASP A 309      32.873   9.624 -15.987  1.00 97.05           O  
ATOM   2402  N   PHE A 310      28.270   9.865 -17.049  1.00 97.26           N  
ATOM   2403  CA  PHE A 310      27.616  10.272 -18.287  1.00 97.26           C  
ATOM   2404  C   PHE A 310      28.456  11.304 -19.030  1.00 97.26           C  
ATOM   2405  CB  PHE A 310      26.222  10.839 -17.998  1.00 97.26           C  
ATOM   2406  O   PHE A 310      29.005  12.222 -18.417  1.00 97.26           O  
ATOM   2407  CG  PHE A 310      25.260   9.828 -17.436  1.00 97.26           C  
ATOM   2408  CD1 PHE A 310      24.542   8.988 -18.279  1.00 97.26           C  
ATOM   2409  CD2 PHE A 310      25.073   9.717 -16.065  1.00 97.26           C  
ATOM   2410  CE1 PHE A 310      23.650   8.051 -17.762  1.00 97.26           C  
ATOM   2411  CE2 PHE A 310      24.184   8.783 -15.541  1.00 97.26           C  
ATOM   2412  CZ  PHE A 310      23.473   7.952 -16.391  1.00 97.26           C  
ATOM   2413  N   ASP A 311      28.591  11.118 -20.313  1.00 97.11           N  
ATOM   2414  CA  ASP A 311      29.096  12.094 -21.274  1.00 97.11           C  
ATOM   2415  C   ASP A 311      28.012  12.493 -22.273  1.00 97.11           C  
ATOM   2416  CB  ASP A 311      30.314  11.538 -22.014  1.00 97.11           C  
ATOM   2417  O   ASP A 311      27.834  11.834 -23.300  1.00 97.11           O  
ATOM   2418  CG  ASP A 311      30.977  12.562 -22.918  1.00 97.11           C  
ATOM   2419  OD1 ASP A 311      30.361  13.610 -23.207  1.00 97.11           O  
ATOM   2420  OD2 ASP A 311      32.125  12.317 -23.348  1.00 97.11           O  
ATOM   2421  N   ASP A 312      27.269  13.522 -21.939  1.00 95.68           N  
ATOM   2422  CA  ASP A 312      26.079  13.904 -22.693  1.00 95.68           C  
ATOM   2423  C   ASP A 312      26.452  14.430 -24.077  1.00 95.68           C  
ATOM   2424  CB  ASP A 312      25.275  14.958 -21.929  1.00 95.68           C  
ATOM   2425  O   ASP A 312      25.699  14.254 -25.037  1.00 95.68           O  
ATOM   2426  CG  ASP A 312      24.620  14.408 -20.674  1.00 95.68           C  
ATOM   2427  OD1 ASP A 312      24.476  13.173 -20.551  1.00 95.68           O  
ATOM   2428  OD2 ASP A 312      24.242  15.219 -19.800  1.00 95.68           O  
ATOM   2429  N   ALA A 313      27.628  15.069 -24.162  1.00 96.39           N  
ATOM   2430  CA  ALA A 313      28.087  15.639 -25.426  1.00 96.39           C  
ATOM   2431  C   ALA A 313      28.297  14.550 -26.475  1.00 96.39           C  
ATOM   2432  CB  ALA A 313      29.377  16.428 -25.217  1.00 96.39           C  
ATOM   2433  O   ALA A 313      27.892  14.705 -27.629  1.00 96.39           O  
ATOM   2434  N   ASN A 314      28.823  13.435 -26.025  1.00 96.31           N  
ATOM   2435  CA  ASN A 314      29.162  12.356 -26.947  1.00 96.31           C  
ATOM   2436  C   ASN A 314      28.151  11.216 -26.872  1.00 96.31           C  
ATOM   2437  CB  ASN A 314      30.573  11.834 -26.667  1.00 96.31           C  
ATOM   2438  O   ASN A 314      28.317  10.188 -27.532  1.00 96.31           O  
ATOM   2439  CG  ASN A 314      31.644  12.872 -26.934  1.00 96.31           C  
ATOM   2440  ND2 ASN A 314      32.510  13.098 -25.953  1.00 96.31           N  
ATOM   2441  OD1 ASN A 314      31.693  13.467 -28.014  1.00 96.31           O  
ATOM   2442  N   LYS A 315      27.059  11.438 -26.007  1.00 96.90           N  
ATOM   2443  CA  LYS A 315      25.988  10.460 -25.838  1.00 96.90           C  
ATOM   2444  C   LYS A 315      26.550   9.084 -25.491  1.00 96.90           C  
ATOM   2445  CB  LYS A 315      25.136  10.373 -27.105  1.00 96.90           C  
ATOM   2446  O   LYS A 315      26.117   8.073 -26.047  1.00 96.90           O  
ATOM   2447  CG  LYS A 315      24.399  11.661 -27.445  1.00 96.90           C  
ATOM   2448  CD  LYS A 315      23.511  11.490 -28.671  1.00 96.90           C  
ATOM   2449  CE  LYS A 315      22.822  12.794 -29.049  1.00 96.90           C  
ATOM   2450  NZ  LYS A 315      21.922  12.623 -30.229  1.00 96.90           N  
ATOM   2451  N   THR A 316      27.514   9.041 -24.665  1.00 97.68           N  
ATOM   2452  CA  THR A 316      28.126   7.825 -24.143  1.00 97.68           C  
ATOM   2453  C   THR A 316      28.136   7.837 -22.617  1.00 97.68           C  
ATOM   2454  CB  THR A 316      29.564   7.653 -24.667  1.00 97.68           C  
ATOM   2455  O   THR A 316      27.976   8.891 -21.998  1.00 97.68           O  
ATOM   2456  CG2 THR A 316      29.595   7.631 -26.191  1.00 97.68           C  
ATOM   2457  OG1 THR A 316      30.370   8.742 -24.199  1.00 97.68           O  
ATOM   2458  N   LEU A 317      28.326   6.596 -22.040  1.00 97.23           N  
ATOM   2459  CA  LEU A 317      28.490   6.489 -20.594  1.00 97.23           C  
ATOM   2460  C   LEU A 317      29.513   5.414 -20.241  1.00 97.23           C  
ATOM   2461  CB  LEU A 317      27.150   6.175 -19.924  1.00 97.23           C  
ATOM   2462  O   LEU A 317      29.733   4.482 -21.019  1.00 97.23           O  
ATOM   2463  CG  LEU A 317      26.599   4.764 -20.137  1.00 97.23           C  
ATOM   2464  CD1 LEU A 317      26.827   3.913 -18.892  1.00 97.23           C  
ATOM   2465  CD2 LEU A 317      25.117   4.817 -20.491  1.00 97.23           C  
ATOM   2466  N   ALA A 318      30.148   5.686 -19.164  1.00 97.69           N  
ATOM   2467  CA  ALA A 318      31.058   4.713 -18.565  1.00 97.69           C  
ATOM   2468  C   ALA A 318      30.475   4.137 -17.278  1.00 97.69           C  
ATOM   2469  CB  ALA A 318      32.416   5.354 -18.290  1.00 97.69           C  
ATOM   2470  O   ALA A 318      29.786   4.838 -16.533  1.00 97.69           O  
ATOM   2471  N   ILE A 319      30.729   2.826 -17.142  1.00 97.39           N  
ATOM   2472  CA  ILE A 319      30.193   2.176 -15.951  1.00 97.39           C  
ATOM   2473  C   ILE A 319      31.340   1.733 -15.045  1.00 97.39           C  
ATOM   2474  CB  ILE A 319      29.303   0.968 -16.318  1.00 97.39           C  
ATOM   2475  O   ILE A 319      32.298   1.110 -15.507  1.00 97.39           O  
ATOM   2476  CG1 ILE A 319      28.045   1.437 -17.058  1.00 97.39           C  
ATOM   2477  CG2 ILE A 319      28.934   0.168 -15.065  1.00 97.39           C  
ATOM   2478  CD1 ILE A 319      27.104   2.279 -16.208  1.00 97.39           C  
ATOM   2479  N   THR A 320      31.211   2.151 -13.718  1.00 97.71           N  
ATOM   2480  CA  THR A 320      32.111   1.646 -12.688  1.00 97.71           C  
ATOM   2481  C   THR A 320      31.378   0.694 -11.747  1.00 97.71           C  
ATOM   2482  CB  THR A 320      32.732   2.797 -11.876  1.00 97.71           C  
ATOM   2483  O   THR A 320      30.392   1.076 -11.114  1.00 97.71           O  
ATOM   2484  CG2 THR A 320      33.729   2.270 -10.848  1.00 97.71           C  
ATOM   2485  OG1 THR A 320      33.410   3.692 -12.767  1.00 97.71           O  
ATOM   2486  N   LEU A 321      31.782  -0.572 -11.742  1.00 97.63           N  
ATOM   2487  CA  LEU A 321      31.249  -1.543 -10.793  1.00 97.63           C  
ATOM   2488  C   LEU A 321      32.055  -1.537  -9.498  1.00 97.63           C  
ATOM   2489  CB  LEU A 321      31.253  -2.947 -11.403  1.00 97.63           C  
ATOM   2490  O   LEU A 321      33.236  -1.892  -9.495  1.00 97.63           O  
ATOM   2491  CG  LEU A 321      30.438  -3.132 -12.684  1.00 97.63           C  
ATOM   2492  CD1 LEU A 321      30.862  -4.408 -13.403  1.00 97.63           C  
ATOM   2493  CD2 LEU A 321      28.946  -3.161 -12.369  1.00 97.63           C  
ATOM   2494  N   VAL A 322      31.485  -1.003  -8.416  1.00 97.36           N  
ATOM   2495  CA  VAL A 322      32.133  -0.913  -7.112  1.00 97.36           C  
ATOM   2496  C   VAL A 322      31.825  -2.165  -6.294  1.00 97.36           C  
ATOM   2497  CB  VAL A 322      31.686   0.350  -6.342  1.00 97.36           C  
ATOM   2498  O   VAL A 322      30.676  -2.396  -5.909  1.00 97.36           O  
ATOM   2499  CG1 VAL A 322      32.445   0.474  -5.022  1.00 97.36           C  
ATOM   2500  CG2 VAL A 322      31.892   1.597  -7.200  1.00 97.36           C  
ATOM   2501  N   VAL A 323      32.857  -2.916  -6.090  1.00 97.26           N  
ATOM   2502  CA  VAL A 323      32.700  -4.213  -5.440  1.00 97.26           C  
ATOM   2503  C   VAL A 323      33.230  -4.142  -4.010  1.00 97.26           C  
ATOM   2504  CB  VAL A 323      33.426  -5.331  -6.223  1.00 97.26           C  
ATOM   2505  O   VAL A 323      34.285  -3.554  -3.761  1.00 97.26           O  
ATOM   2506  CG1 VAL A 323      33.303  -6.667  -5.494  1.00 97.26           C  
ATOM   2507  CG2 VAL A 323      32.866  -5.438  -7.640  1.00 97.26           C  
ATOM   2508  N   ASP A 324      32.559  -4.750  -3.147  1.00 96.11           N  
ATOM   2509  CA  ASP A 324      32.970  -5.015  -1.772  1.00 96.11           C  
ATOM   2510  C   ASP A 324      32.783  -6.488  -1.416  1.00 96.11           C  
ATOM   2511  CB  ASP A 324      32.185  -4.134  -0.798  1.00 96.11           C  
ATOM   2512  O   ASP A 324      31.658  -6.940  -1.195  1.00 96.11           O  
ATOM   2513  CG  ASP A 324      32.682  -4.243   0.633  1.00 96.11           C  
ATOM   2514  OD1 ASP A 324      33.565  -5.083   0.910  1.00 96.11           O  
ATOM   2515  OD2 ASP A 324      32.184  -3.483   1.492  1.00 96.11           O  
ATOM   2516  N   ALA A 325      33.827  -7.140  -1.373  1.00 92.61           N  
ATOM   2517  CA  ALA A 325      33.838  -8.590  -1.200  1.00 92.61           C  
ATOM   2518  C   ALA A 325      33.430  -8.976   0.219  1.00 92.61           C  
ATOM   2519  CB  ALA A 325      35.218  -9.156  -1.526  1.00 92.61           C  
ATOM   2520  O   ALA A 325      32.854 -10.044   0.438  1.00 92.61           O  
ATOM   2521  N   GLY A 326      33.569  -8.021   1.206  1.00 90.28           N  
ATOM   2522  CA  GLY A 326      33.234  -8.308   2.591  1.00 90.28           C  
ATOM   2523  C   GLY A 326      34.126  -9.363   3.216  1.00 90.28           C  
ATOM   2524  O   GLY A 326      35.215  -9.642   2.709  1.00 90.28           O  
ATOM   2525  N   ARG A 327      33.644  -9.922   4.244  1.00 85.81           N  
ATOM   2526  CA  ARG A 327      34.421 -10.917   4.974  1.00 85.81           C  
ATOM   2527  C   ARG A 327      34.250 -12.303   4.361  1.00 85.81           C  
ATOM   2528  CB  ARG A 327      34.013 -10.943   6.449  1.00 85.81           C  
ATOM   2529  O   ARG A 327      33.150 -12.672   3.945  1.00 85.81           O  
ATOM   2530  CG  ARG A 327      34.341  -9.663   7.201  1.00 85.81           C  
ATOM   2531  CD  ARG A 327      33.994  -9.773   8.679  1.00 85.81           C  
ATOM   2532  NE  ARG A 327      34.293  -8.537   9.397  1.00 85.81           N  
ATOM   2533  NH1 ARG A 327      33.602  -9.322  11.457  1.00 85.81           N  
ATOM   2534  NH2 ARG A 327      34.407  -7.185  11.250  1.00 85.81           N  
ATOM   2535  CZ  ARG A 327      34.100  -8.351  10.699  1.00 85.81           C  
ATOM   2536  N   ARG A 328      35.389 -13.013   4.303  1.00 85.53           N  
ATOM   2537  CA  ARG A 328      35.383 -14.385   3.805  1.00 85.53           C  
ATOM   2538  C   ARG A 328      34.851 -15.348   4.861  1.00 85.53           C  
ATOM   2539  CB  ARG A 328      36.790 -14.806   3.372  1.00 85.53           C  
ATOM   2540  O   ARG A 328      35.291 -15.321   6.012  1.00 85.53           O  
ATOM   2541  CG  ARG A 328      36.832 -16.123   2.614  1.00 85.53           C  
ATOM   2542  CD  ARG A 328      38.243 -16.466   2.158  1.00 85.53           C  
ATOM   2543  NE  ARG A 328      38.275 -17.706   1.388  1.00 85.53           N  
ATOM   2544  NH1 ARG A 328      40.578 -17.887   1.381  1.00 85.53           N  
ATOM   2545  NH2 ARG A 328      39.296 -19.474   0.335  1.00 85.53           N  
ATOM   2546  CZ  ARG A 328      39.383 -18.353   1.037  1.00 85.53           C  
ATOM   2547  N   LEU A 329      33.782 -16.037   4.568  1.00 80.68           N  
ATOM   2548  CA  LEU A 329      33.242 -17.014   5.507  1.00 80.68           C  
ATOM   2549  C   LEU A 329      33.910 -18.373   5.322  1.00 80.68           C  
ATOM   2550  CB  LEU A 329      31.728 -17.149   5.330  1.00 80.68           C  
ATOM   2551  O   LEU A 329      34.126 -18.814   4.190  1.00 80.68           O  
ATOM   2552  CG  LEU A 329      30.899 -15.893   5.605  1.00 80.68           C  
ATOM   2553  CD1 LEU A 329      29.474 -16.075   5.093  1.00 80.68           C  
ATOM   2554  CD2 LEU A 329      30.900 -15.566   7.094  1.00 80.68           C  
ATOM   2555  N   THR A 330      34.597 -18.850   6.336  1.00 74.88           N  
ATOM   2556  CA  THR A 330      35.169 -20.191   6.309  1.00 74.88           C  
ATOM   2557  C   THR A 330      34.310 -21.162   7.115  1.00 74.88           C  
ATOM   2558  CB  THR A 330      36.607 -20.196   6.859  1.00 74.88           C  
ATOM   2559  O   THR A 330      33.767 -20.798   8.160  1.00 74.88           O  
ATOM   2560  CG2 THR A 330      37.624 -19.995   5.741  1.00 74.88           C  
ATOM   2561  OG1 THR A 330      36.751 -19.138   7.815  1.00 74.88           O  
ATOM   2562  N   VAL A 331      33.724 -22.233   6.478  1.00 65.51           N  
ATOM   2563  CA  VAL A 331      33.027 -23.260   7.246  1.00 65.51           C  
ATOM   2564  C   VAL A 331      34.042 -24.173   7.930  1.00 65.51           C  
ATOM   2565  CB  VAL A 331      32.079 -24.091   6.352  1.00 65.51           C  
ATOM   2566  O   VAL A 331      34.957 -24.688   7.283  1.00 65.51           O  
ATOM   2567  CG1 VAL A 331      31.331 -25.134   7.181  1.00 65.51           C  
ATOM   2568  CG2 VAL A 331      31.096 -23.178   5.623  1.00 65.51           C  
ATOM   2569  N   ARG A 332      34.382 -24.096   9.392  1.00 58.39           N  
ATOM   2570  CA  ARG A 332      35.225 -25.027  10.134  1.00 58.39           C  
ATOM   2571  C   ARG A 332      34.609 -26.422  10.160  1.00 58.39           C  
ATOM   2572  CB  ARG A 332      35.450 -24.528  11.563  1.00 58.39           C  
ATOM   2573  O   ARG A 332      33.437 -26.583  10.508  1.00 58.39           O  
ATOM   2574  CG  ARG A 332      36.634 -23.585  11.707  1.00 58.39           C  
ATOM   2575  CD  ARG A 332      36.892 -23.221  13.162  1.00 58.39           C  
ATOM   2576  NE  ARG A 332      38.085 -22.393  13.307  1.00 58.39           N  
ATOM   2577  NH1 ARG A 332      37.858 -22.101  15.588  1.00 58.39           N  
ATOM   2578  NH2 ARG A 332      39.616 -21.139  14.474  1.00 58.39           N  
ATOM   2579  CZ  ARG A 332      38.517 -21.880  14.456  1.00 58.39           C  
ATOM   2580  N   GLN A 333      35.007 -27.426   9.303  1.00 38.19           N  
ATOM   2581  CA  GLN A 333      34.724 -28.852   9.424  1.00 38.19           C  
ATOM   2582  C   GLN A 333      35.361 -29.434  10.683  1.00 38.19           C  
ATOM   2583  CB  GLN A 333      35.220 -29.605   8.189  1.00 38.19           C  
ATOM   2584  O   GLN A 333      36.470 -29.049  11.059  1.00 38.19           O  
ATOM   2585  CG  GLN A 333      34.213 -29.645   7.047  1.00 38.19           C  
ATOM   2586  CD  GLN A 333      34.685 -30.489   5.878  1.00 38.19           C  
ATOM   2587  NE2 GLN A 333      33.757 -30.860   5.002  1.00 38.19           N  
ATOM   2588  OE1 GLN A 333      35.873 -30.803   5.761  1.00 38.19           O  
