# Supplementary material for: Putting AlphaFold models to work with phenix.process_predicted_model and ISOLDE
Source: Acta Crystallogr D Struct Biol. 2022 Oct 27;78(Pt 11):1303–14. doi: 10.1107/S2059798322010026 (PMC9629492; doi:10.1107/S2059798322010026)
Supplement: Supplementary file 4 [file d-78-01303-sup4.pdb]

ATOM      1  N   SER A   1      -3.531  24.191   8.634  1.00 79.35           N  
ATOM      2  CA  SER A   1      -3.361  24.083  10.080  1.00 79.35           C  
ATOM      3  C   SER A   1      -4.421  23.176  10.695  1.00 79.35           C  
ATOM      4  CB  SER A   1      -3.419  25.465  10.732  1.00 79.35           C  
ATOM      5  O   SER A   1      -5.548  23.104  10.200  1.00 79.35           O  
ATOM      6  OG  SER A   1      -3.462  25.353  12.144  1.00 79.35           O  
ATOM      7  N   PHE A   2      -4.013  22.236  11.716  1.00 88.05           N  
ATOM      8  CA  PHE A   2      -4.880  21.281  12.395  1.00 88.05           C  
ATOM      9  C   PHE A   2      -6.100  21.980  12.984  1.00 88.05           C  
ATOM     10  CB  PHE A   2      -4.112  20.547  13.499  1.00 88.05           C  
ATOM     11  O   PHE A   2      -7.150  21.361  13.163  1.00 88.05           O  
ATOM     12  CG  PHE A   2      -3.075  19.587  12.982  1.00 88.05           C  
ATOM     13  CD1 PHE A   2      -3.399  18.651  12.007  1.00 88.05           C  
ATOM     14  CD2 PHE A   2      -1.776  19.620  13.471  1.00 88.05           C  
ATOM     15  CE1 PHE A   2      -2.441  17.761  11.527  1.00 88.05           C  
ATOM     16  CE2 PHE A   2      -0.813  18.734  12.996  1.00 88.05           C  
ATOM     17  CZ  PHE A   2      -1.148  17.805  12.024  1.00 88.05           C  
ATOM     18  N   SER A   3      -6.012  23.324  13.232  1.00 85.58           N  
ATOM     19  CA  SER A   3      -7.057  24.116  13.873  1.00 85.58           C  
ATOM     20  C   SER A   3      -8.289  24.232  12.982  1.00 85.58           C  
ATOM     21  CB  SER A   3      -6.535  25.511  14.220  1.00 85.58           C  
ATOM     22  O   SER A   3      -9.388  24.506  13.466  1.00 85.58           O  
ATOM     23  OG  SER A   3      -6.047  26.168  13.062  1.00 85.58           O  
ATOM     24  N   ASN A   4      -8.191  23.876  11.759  1.00 88.08           N  
ATOM     25  CA  ASN A   4      -9.279  23.974  10.791  1.00 88.08           C  
ATOM     26  C   ASN A   4     -10.103  22.691  10.742  1.00 88.08           C  
ATOM     27  CB  ASN A   4      -8.732  24.309   9.402  1.00 88.08           C  
ATOM     28  O   ASN A   4     -11.095  22.613  10.014  1.00 88.08           O  
ATOM     29  CG  ASN A   4      -8.130  25.698   9.330  1.00 88.08           C  
ATOM     30  ND2 ASN A   4      -7.134  25.869   8.469  1.00 88.08           N  
ATOM     31  OD1 ASN A   4      -8.556  26.610  10.043  1.00 88.08           O  
ATOM     32  N   PHE A   5      -9.723  21.664  11.591  1.00 93.07           N  
ATOM     33  CA  PHE A   5     -10.364  20.355  11.560  1.00 93.07           C  
ATOM     34  C   PHE A   5     -10.756  19.911  12.964  1.00 93.07           C  
ATOM     35  CB  PHE A   5      -9.437  19.316  10.921  1.00 93.07           C  
ATOM     36  O   PHE A   5     -10.108  20.286  13.944  1.00 93.07           O  
ATOM     37  CG  PHE A   5      -8.990  19.675   9.530  1.00 93.07           C  
ATOM     38  CD1 PHE A   5      -9.752  19.312   8.425  1.00 93.07           C  
ATOM     39  CD2 PHE A   5      -7.809  20.376   9.326  1.00 93.07           C  
ATOM     40  CE1 PHE A   5      -9.341  19.643   7.136  1.00 93.07           C  
ATOM     41  CE2 PHE A   5      -7.392  20.710   8.040  1.00 93.07           C  
ATOM     42  CZ  PHE A   5      -8.159  20.342   6.947  1.00 93.07           C  
ATOM     43  N   PRO A   6     -11.874  19.306  13.108  1.00 92.93           N  
ATOM     44  CA  PRO A   6     -12.294  18.783  14.410  1.00 92.93           C  
ATOM     45  C   PRO A   6     -11.435  17.611  14.881  1.00 92.93           C  
ATOM     46  CB  PRO A   6     -13.737  18.337  14.162  1.00 92.93           C  
ATOM     47  O   PRO A   6     -11.941  16.498  15.047  1.00 92.93           O  
ATOM     48  CG  PRO A   6     -13.770  17.930  12.724  1.00 92.93           C  
ATOM     49  CD  PRO A   6     -12.804  18.791  11.963  1.00 92.93           C  
ATOM     50  N   ILE A   7     -10.131  17.784  15.026  1.00 94.34           N  
ATOM     51  CA  ILE A   7      -9.184  16.775  15.489  1.00 94.34           C  
ATOM     52  C   ILE A   7      -8.877  16.996  16.968  1.00 94.34           C  
ATOM     53  CB  ILE A   7      -7.880  16.802  14.661  1.00 94.34           C  
ATOM     54  O   ILE A   7      -8.557  18.112  17.383  1.00 94.34           O  
ATOM     55  CG1 ILE A   7      -8.187  16.602  13.173  1.00 94.34           C  
ATOM     56  CG2 ILE A   7      -6.898  15.741  15.165  1.00 94.34           C  
ATOM     57  CD1 ILE A   7      -6.986  16.803  12.259  1.00 94.34           C  
ATOM     58  N   SER A   8      -9.038  15.967  17.811  1.00 93.01           N  
ATOM     59  CA  SER A   8      -8.817  16.069  19.250  1.00 93.01           C  
ATOM     60  C   SER A   8      -7.368  16.430  19.563  1.00 93.01           C  
ATOM     61  CB  SER A   8      -9.185  14.756  19.943  1.00 93.01           C  
ATOM     62  O   SER A   8      -6.464  16.117  18.786  1.00 93.01           O  
ATOM     63  OG  SER A   8      -8.262  13.734  19.608  1.00 93.01           O  
ATOM     64  N   GLU A   9      -7.100  17.032  20.736  1.00 92.70           N  
ATOM     65  CA  GLU A   9      -5.763  17.415  21.179  1.00 92.70           C  
ATOM     66  C   GLU A   9      -4.866  16.192  21.348  1.00 92.70           C  
ATOM     67  CB  GLU A   9      -5.835  18.199  22.492  1.00 92.70           C  
ATOM     68  O   GLU A   9      -3.666  16.253  21.072  1.00 92.70           O  
ATOM     69  CG  GLU A   9      -6.321  19.631  22.327  1.00 92.70           C  
ATOM     70  CD  GLU A   9      -6.351  20.409  23.633  1.00 92.70           C  
ATOM     71  OE1 GLU A   9      -6.787  21.583  23.631  1.00 92.70           O  
ATOM     72  OE2 GLU A   9      -5.935  19.840  24.667  1.00 92.70           O  
ATOM     73  N   GLU A  10      -5.501  15.118  21.765  1.00 92.41           N  
ATOM     74  CA  GLU A  10      -4.772  13.865  21.933  1.00 92.41           C  
ATOM     75  C   GLU A  10      -4.203  13.374  20.605  1.00 92.41           C  
ATOM     76  CB  GLU A  10      -5.677  12.793  22.546  1.00 92.41           C  
ATOM     77  O   GLU A  10      -3.033  12.996  20.526  1.00 92.41           O  
ATOM     78  CG  GLU A  10      -4.971  11.473  22.817  1.00 92.41           C  
ATOM     79  CD  GLU A  10      -5.891  10.407  23.392  1.00 92.41           C  
ATOM     80  OE1 GLU A  10      -5.447   9.249  23.562  1.00 92.41           O  
ATOM     81  OE2 GLU A  10      -7.066  10.733  23.673  1.00 92.41           O  
ATOM     82  N   THR A  11      -5.016  13.329  19.545  1.00 93.31           N  
ATOM     83  CA  THR A  11      -4.607  12.886  18.217  1.00 93.31           C  
ATOM     84  C   THR A  11      -3.560  13.828  17.631  1.00 93.31           C  
ATOM     85  CB  THR A  11      -5.812  12.796  17.263  1.00 93.31           C  
ATOM     86  O   THR A  11      -2.599  13.382  17.001  1.00 93.31           O  
ATOM     87  CG2 THR A  11      -5.387  12.301  15.884  1.00 93.31           C  
ATOM     88  OG1 THR A  11      -6.779  11.889  17.806  1.00 93.31           O  
ATOM     89  N   ILE A  12      -3.706  15.118  17.865  1.00 94.30           N  
ATOM     90  CA  ILE A  12      -2.749  16.114  17.394  1.00 94.30           C  
ATOM     91  C   ILE A  12      -1.388  15.869  18.041  1.00 94.30           C  
ATOM     92  CB  ILE A  12      -3.234  17.550  17.694  1.00 94.30           C  
ATOM     93  O   ILE A  12      -0.355  15.932  17.371  1.00 94.30           O  
ATOM     94  CG1 ILE A  12      -4.451  17.895  16.828  1.00 94.30           C  
ATOM     95  CG2 ILE A  12      -2.103  18.559  17.476  1.00 94.30           C  
ATOM     96  CD1 ILE A  12      -5.096  19.231  17.170  1.00 94.30           C  
ATOM     97  N   LYS A  13      -1.350  15.602  19.344  1.00 94.46           N  
ATOM     98  CA  LYS A  13      -0.112  15.294  20.054  1.00 94.46           C  
ATOM     99  C   LYS A  13       0.578  14.073  19.452  1.00 94.46           C  
ATOM    100  CB  LYS A  13      -0.389  15.060  21.540  1.00 94.46           C  
ATOM    101  O   LYS A  13       1.794  14.077  19.249  1.00 94.46           O  
ATOM    102  CG  LYS A  13       0.865  14.862  22.379  1.00 94.46           C  
ATOM    103  CD  LYS A  13       0.526  14.649  23.849  1.00 94.46           C  
ATOM    104  CE  LYS A  13       1.772  14.365  24.676  1.00 94.46           C  
ATOM    105  NZ  LYS A  13       1.443  14.140  26.115  1.00 94.46           N  
ATOM    106  N   LEU A  14      -0.174  13.028  19.180  1.00 94.47           N  
ATOM    107  CA  LEU A  14       0.367  11.809  18.589  1.00 94.47           C  
ATOM    108  C   LEU A  14       0.894  12.075  17.183  1.00 94.47           C  
ATOM    109  CB  LEU A  14      -0.700  10.713  18.549  1.00 94.47           C  
ATOM    110  O   LEU A  14       1.937  11.544  16.796  1.00 94.47           O  
ATOM    111  CG  LEU A  14      -1.159  10.163  19.900  1.00 94.47           C  
ATOM    112  CD1 LEU A  14      -2.337   9.213  19.714  1.00 94.47           C  
ATOM    113  CD2 LEU A  14      -0.006   9.460  20.611  1.00 94.47           C  
ATOM    114  N   LEU A  15       0.126  12.905  16.421  1.00 92.94           N  
ATOM    115  CA  LEU A  15       0.548  13.263  15.071  1.00 92.94           C  
ATOM    116  C   LEU A  15       1.857  14.044  15.100  1.00 92.94           C  
ATOM    117  CB  LEU A  15      -0.536  14.086  14.371  1.00 92.94           C  
ATOM    118  O   LEU A  15       2.762  13.778  14.305  1.00 92.94           O  
ATOM    119  CG  LEU A  15      -1.772  13.318  13.899  1.00 92.94           C  
ATOM    120  CD1 LEU A  15      -2.885  14.288  13.517  1.00 92.94           C  
ATOM    121  CD2 LEU A  15      -1.421  12.410  12.725  1.00 92.94           C  
ATOM    122  N   LYS A  16       1.966  14.989  16.001  1.00 92.69           N  
ATOM    123  CA  LYS A  16       3.186  15.778  16.140  1.00 92.69           C  
ATOM    124  C   LYS A  16       4.367  14.898  16.542  1.00 92.69           C  
ATOM    125  CB  LYS A  16       2.990  16.894  17.167  1.00 92.69           C  
ATOM    126  O   LYS A  16       5.492  15.115  16.088  1.00 92.69           O  
ATOM    127  CG  LYS A  16       2.145  18.055  16.666  1.00 92.69           C  
ATOM    128  CD  LYS A  16       2.090  19.187  17.684  1.00 92.69           C  
ATOM    129  CE  LYS A  16       1.305  20.379  17.154  1.00 92.69           C  
ATOM    130  NZ  LYS A  16       1.219  21.478  18.163  1.00 92.69           N  
ATOM    131  N   GLY A  17       4.134  13.903  17.404  1.00 90.85           N  
ATOM    132  CA  GLY A  17       5.147  12.927  17.774  1.00 90.85           C  
ATOM    133  C   GLY A  17       5.726  12.188  16.582  1.00 90.85           C  
ATOM    134  O   GLY A  17       6.862  11.712  16.633  1.00 90.85           O  
ATOM    135  N   ARG A  18       5.013  12.153  15.483  1.00 86.93           N  
ATOM    136  CA  ARG A  18       5.396  11.466  14.254  1.00 86.93           C  
ATOM    137  C   ARG A  18       5.959  12.447  13.231  1.00 86.93           C  
ATOM    138  CB  ARG A  18       4.200  10.718  13.661  1.00 86.93           C  
ATOM    139  O   ARG A  18       6.216  12.076  12.084  1.00 86.93           O  
ATOM    140  CG  ARG A  18       3.832   9.449  14.413  1.00 86.93           C  
ATOM    141  CD  ARG A  18       2.917   8.552  13.592  1.00 86.93           C  
ATOM    142  NE  ARG A  18       3.625   7.943  12.469  1.00 86.93           N  
ATOM    143  NH1 ARG A  18       2.466   5.946  12.554  1.00 86.93           N  
ATOM    144  NH2 ARG A  18       4.097   6.264  10.975  1.00 86.93           N  
ATOM    145  CZ  ARG A  18       3.394   6.719  12.002  1.00 86.93           C  
ATOM    146  N   GLY A  19       6.042  13.709  13.726  1.00 85.99           N  
ATOM    147  CA  GLY A  19       6.647  14.722  12.877  1.00 85.99           C  
ATOM    148  C   GLY A  19       5.664  15.356  11.911  1.00 85.99           C  
ATOM    149  O   GLY A  19       6.067  15.989  10.933  1.00 85.99           O  
ATOM    150  N   VAL A  20       4.338  15.109  12.050  1.00 87.65           N  
ATOM    151  CA  VAL A  20       3.284  15.680  11.218  1.00 87.65           C  
ATOM    152  C   VAL A  20       2.840  17.022  11.794  1.00 87.65           C  
ATOM    153  CB  VAL A  20       2.076  14.724  11.098  1.00 87.65           C  
ATOM    154  O   VAL A  20       2.267  17.077  12.885  1.00 87.65           O  
ATOM    155  CG1 VAL A  20       0.987  15.338  10.220  1.00 87.65           C  
ATOM    156  CG2 VAL A  20       2.518  13.373  10.540  1.00 87.65           C  
ATOM    157  N   THR A  21       3.116  18.104  11.093  1.00 85.83           N  
ATOM    158  CA  THR A  21       2.849  19.442  11.609  1.00 85.83           C  
ATOM    159  C   THR A  21       1.712  20.103  10.834  1.00 85.83           C  
ATOM    160  CB  THR A  21       4.105  20.330  11.539  1.00 85.83           C  
ATOM    161  O   THR A  21       1.076  21.036  11.330  1.00 85.83           O  
ATOM    162  CG2 THR A  21       5.185  19.830  12.492  1.00 85.83           C  
ATOM    163  OG1 THR A  21       4.620  20.315  10.202  1.00 85.83           O  
ATOM    164  N   PHE A  22       1.364  19.534   9.586  1.00 88.52           N  
ATOM    165  CA  PHE A  22       0.225  19.966   8.784  1.00 88.52           C  
ATOM    166  C   PHE A  22      -0.304  18.818   7.933  1.00 88.52           C  
ATOM    167  CB  PHE A  22       0.613  21.147   7.889  1.00 88.52           C  
ATOM    168  O   PHE A  22       0.404  17.838   7.694  1.00 88.52           O  
ATOM    169  CG  PHE A  22       1.740  20.845   6.939  1.00 88.52           C  
ATOM    170  CD1 PHE A  22       3.062  21.020   7.329  1.00 88.52           C  
ATOM    171  CD2 PHE A  22       1.478  20.384   5.655  1.00 88.52           C  
ATOM    172  CE1 PHE A  22       4.108  20.741   6.452  1.00 88.52           C  
ATOM    173  CE2 PHE A  22       2.517  20.103   4.773  1.00 88.52           C  
ATOM    174  CZ  PHE A  22       3.831  20.283   5.173  1.00 88.52           C  
ATOM    175  N   LEU A  23      -1.592  18.923   7.494  1.00 90.02           N  
ATOM    176  CA  LEU A  23      -2.199  17.926   6.618  1.00 90.02           C  
ATOM    177  C   LEU A  23      -1.815  18.175   5.164  1.00 90.02           C  
ATOM    178  CB  LEU A  23      -3.722  17.939   6.766  1.00 90.02           C  
ATOM    179  O   LEU A  23      -1.810  19.320   4.706  1.00 90.02           O  
ATOM    180  CG  LEU A  23      -4.273  17.568   8.144  1.00 90.02           C  
ATOM    181  CD1 LEU A  23      -5.797  17.623   8.138  1.00 90.02           C  
ATOM    182  CD2 LEU A  23      -3.784  16.185   8.561  1.00 90.02           C  
ATOM    183  N   PHE A  24      -1.530  17.128   4.439  1.00 87.48           N  
ATOM    184  CA  PHE A  24      -1.336  17.227   2.997  1.00 87.48           C  
ATOM    185  C   PHE A  24      -2.648  17.556   2.296  1.00 87.48           C  
ATOM    186  CB  PHE A  24      -0.756  15.923   2.441  1.00 87.48           C  
ATOM    187  O   PHE A  24      -3.727  17.313   2.840  1.00 87.48           O  
ATOM    188  CG  PHE A  24       0.695  15.712   2.778  1.00 87.48           C  
ATOM    189  CD1 PHE A  24       1.646  16.673   2.456  1.00 87.48           C  
ATOM    190  CD2 PHE A  24       1.109  14.551   3.418  1.00 87.48           C  
ATOM    191  CE1 PHE A  24       2.990  16.480   2.767  1.00 87.48           C  
ATOM    192  CE2 PHE A  24       2.451  14.351   3.733  1.00 87.48           C  
ATOM    193  CZ  PHE A  24       3.389  15.316   3.405  1.00 87.48           C  
ATOM    194  N   PRO A  25      -2.594  18.198   1.118  1.00 87.45           N  
ATOM    195  CA  PRO A  25      -3.774  18.613   0.356  1.00 87.45           C  
ATOM    196  C   PRO A  25      -4.826  17.512   0.249  1.00 87.45           C  
ATOM    197  CB  PRO A  25      -3.201  18.956  -1.022  1.00 87.45           C  
ATOM    198  O   PRO A  25      -6.020  17.776   0.410  1.00 87.45           O  
ATOM    199  CG  PRO A  25      -1.818  19.453  -0.748  1.00 87.45           C  
ATOM    200  CD  PRO A  25      -1.232  18.640   0.370  1.00 87.45           C  
ATOM    201  N   ILE A  26      -4.392  16.287  -0.062  1.00 89.24           N  
ATOM    202  CA  ILE A  26      -5.357  15.200  -0.186  1.00 89.24           C  
ATOM    203  C   ILE A  26      -6.017  14.940   1.167  1.00 89.24           C  
ATOM    204  CB  ILE A  26      -4.692  13.910  -0.715  1.00 89.24           C  
ATOM    205  O   ILE A  26      -7.215  14.656   1.236  1.00 89.24           O  
ATOM    206  CG1 ILE A  26      -5.749  12.829  -0.966  1.00 89.24           C  
ATOM    207  CG2 ILE A  26      -3.623  13.414   0.263  1.00 89.24           C  
ATOM    208  CD1 ILE A  26      -6.771  13.198  -2.033  1.00 89.24           C  
ATOM    209  N   GLN A  27      -5.278  14.969   2.302  1.00 93.23           N  
ATOM    210  CA  GLN A  27      -5.789  14.767   3.654  1.00 93.23           C  
ATOM    211  C   GLN A  27      -6.780  15.863   4.036  1.00 93.23           C  
ATOM    212  CB  GLN A  27      -4.640  14.723   4.662  1.00 93.23           C  
ATOM    213  O   GLN A  27      -7.838  15.581   4.603  1.00 93.23           O  
ATOM    214  CG  GLN A  27      -3.667  13.575   4.435  1.00 93.23           C  
ATOM    215  CD  GLN A  27      -2.369  13.745   5.202  1.00 93.23           C  
ATOM    216  NE2 GLN A  27      -1.508  12.735   5.142  1.00 93.23           N  
ATOM    217  OE1 GLN A  27      -2.141  14.777   5.842  1.00 93.23           O  
ATOM    218  N   ALA A  28      -6.476  17.091   3.704  1.00 92.97           N  
ATOM    219  CA  ALA A  28      -7.340  18.229   4.004  1.00 92.97           C  
ATOM    220  C   ALA A  28      -8.633  18.164   3.198  1.00 92.97           C  
ATOM    221  CB  ALA A  28      -6.608  19.540   3.726  1.00 92.97           C  
ATOM    222  O   ALA A  28      -9.720  18.389   3.736  1.00 92.97           O  
ATOM    223  N   LYS A  29      -8.588  17.847   1.897  1.00 93.57           N  
ATOM    224  CA  LYS A  29      -9.715  17.861   0.969  1.00 93.57           C  
ATOM    225  C   LYS A  29     -10.681  16.716   1.260  1.00 93.57           C  
ATOM    226  CB  LYS A  29      -9.221  17.776  -0.477  1.00 93.57           C  
ATOM    227  O   LYS A  29     -11.873  16.813   0.962  1.00 93.57           O  
ATOM    228  CG  LYS A  29      -8.673  19.086  -1.022  1.00 93.57           C  
ATOM    229  CD  LYS A  29      -8.435  19.011  -2.524  1.00 93.57           C  
ATOM    230  CE  LYS A  29      -7.960  20.345  -3.084  1.00 93.57           C  
ATOM    231  NZ  LYS A  29      -7.772  20.289  -4.565  1.00 93.57           N  
ATOM    232  N   THR A  30     -10.113  15.622   1.851  1.00 95.81           N  
ATOM    233  CA  THR A  30     -10.954  14.448   2.061  1.00 95.81           C  
ATOM    234  C   THR A  30     -11.476  14.405   3.494  1.00 95.81           C  
ATOM    235  CB  THR A  30     -10.186  13.149   1.752  1.00 95.81           C  
ATOM    236  O   THR A  30     -12.431  13.684   3.791  1.00 95.81           O  
ATOM    237  CG2 THR A  30      -9.762  13.095   0.288  1.00 95.81           C  
ATOM    238  OG1 THR A  30      -9.018  13.083   2.579  1.00 95.81           O  
ATOM    239  N   PHE A  31     -10.915  15.163   4.418  1.00 96.61           N  
ATOM    240  CA  PHE A  31     -11.161  15.043   5.850  1.00 96.61           C  
ATOM    241  C   PHE A  31     -12.652  15.131   6.153  1.00 96.61           C  
ATOM    242  CB  PHE A  31     -10.404  16.130   6.620  1.00 96.61           C  
ATOM    243  O   PHE A  31     -13.212  14.247   6.804  1.00 96.61           O  
ATOM    244  CG  PHE A  31     -10.545  16.025   8.114  1.00 96.61           C  
ATOM    245  CD1 PHE A  31     -11.636  16.588   8.765  1.00 96.61           C  
ATOM    246  CD2 PHE A  31      -9.585  15.363   8.869  1.00 96.61           C  
ATOM    247  CE1 PHE A  31     -11.769  16.492  10.149  1.00 96.61           C  
ATOM    248  CE2 PHE A  31      -9.711  15.264  10.252  1.00 96.61           C  
ATOM    249  CZ  PHE A  31     -10.803  15.830  10.890  1.00 96.61           C  
ATOM    250  N   HIS A  32     -13.348  16.205   5.768  1.00 96.22           N  
ATOM    251  CA  HIS A  32     -14.735  16.460   6.140  1.00 96.22           C  
ATOM    252  C   HIS A  32     -15.675  15.452   5.487  1.00 96.22           C  
ATOM    253  CB  HIS A  32     -15.140  17.883   5.753  1.00 96.22           C  
ATOM    254  O   HIS A  32     -16.701  15.088   6.066  1.00 96.22           O  
ATOM    255  CG  HIS A  32     -14.506  18.939   6.601  1.00 96.22           C  
ATOM    256  CD2 HIS A  32     -13.691  19.970   6.276  1.00 96.22           C  
ATOM    257  ND1 HIS A  32     -14.685  19.005   7.966  1.00 96.22           N  
ATOM    258  CE1 HIS A  32     -14.006  20.034   8.444  1.00 96.22           C  
ATOM    259  NE2 HIS A  32     -13.394  20.636   7.439  1.00 96.22           N  
ATOM    260  N   HIS A  33     -15.312  14.967   4.263  1.00 96.46           N  
ATOM    261  CA  HIS A  33     -16.114  13.943   3.604  1.00 96.46           C  
ATOM    262  C   HIS A  33     -16.106  12.641   4.398  1.00 96.46           C  
ATOM    263  CB  HIS A  33     -15.604  13.695   2.183  1.00 96.46           C  
ATOM    264  O   HIS A  33     -17.154  12.020   4.590  1.00 96.46           O  
ATOM    265  CG  HIS A  33     -15.648  14.908   1.309  1.00 96.46           C  
ATOM    266  CD2 HIS A  33     -14.689  15.497   0.557  1.00 96.46           C  
ATOM    267  ND1 HIS A  33     -16.789  15.663   1.142  1.00 96.46           N  
ATOM    268  CE1 HIS A  33     -16.528  16.667   0.321  1.00 96.46           C  
ATOM    269  NE2 HIS A  33     -15.261  16.589  -0.048  1.00 96.46           N  
ATOM    270  N   VAL A  34     -14.855  12.298   4.866  1.00 96.89           N  
ATOM    271  CA  VAL A  34     -14.711  11.054   5.615  1.00 96.89           C  
ATOM    272  C   VAL A  34     -15.319  11.214   7.006  1.00 96.89           C  
ATOM    273  CB  VAL A  34     -13.230  10.627   5.727  1.00 96.89           C  
ATOM    274  O   VAL A  34     -16.068  10.348   7.466  1.00 96.89           O  
ATOM    275  CG1 VAL A  34     -13.101   9.327   6.518  1.00 96.89           C  
ATOM    276  CG2 VAL A  34     -12.612  10.475   4.338  1.00 96.89           C  
ATOM    277  N   TYR A  35     -15.070  12.311   7.640  1.00 95.84           N  
ATOM    278  CA  TYR A  35     -15.535  12.597   8.993  1.00 95.84           C  
ATOM    279  C   TYR A  35     -17.057  12.648   9.047  1.00 95.84           C  
ATOM    280  CB  TYR A  35     -14.951  13.921   9.494  1.00 95.84           C  
ATOM    281  O   TYR A  35     -17.665  12.192  10.018  1.00 95.84           O  
ATOM    282  CG  TYR A  35     -15.240  14.201  10.948  1.00 95.84           C  
ATOM    283  CD1 TYR A  35     -16.251  15.085  11.320  1.00 95.84           C  
ATOM    284  CD2 TYR A  35     -14.505  13.583  11.954  1.00 95.84           C  
ATOM    285  CE1 TYR A  35     -16.520  15.347  12.659  1.00 95.84           C  
ATOM    286  CE2 TYR A  35     -14.765  13.837  13.296  1.00 95.84           C  
ATOM    287  OH  TYR A  35     -16.036  14.975  14.966  1.00 95.84           O  
ATOM    288  CZ  TYR A  35     -15.774  14.719  13.639  1.00 95.84           C  
ATOM    289  N   SER A  36     -17.761  13.096   8.039  1.00 94.22           N  
ATOM    290  CA  SER A  36     -19.206  13.293   7.995  1.00 94.22           C  
ATOM    291  C   SER A  36     -19.922  12.031   7.526  1.00 94.22           C  
ATOM    292  CB  SER A  36     -19.561  14.462   7.076  1.00 94.22           C  
ATOM    293  O   SER A  36     -21.154  11.982   7.503  1.00 94.22           O  
ATOM    294  OG  SER A  36     -19.181  14.184   5.739  1.00 94.22           O  
ATOM    295  N   GLY A  37     -19.155  10.986   7.117  1.00 94.41           N  
ATOM    296  CA  GLY A  37     -19.723   9.689   6.787  1.00 94.41           C  
ATOM    297  C   GLY A  37     -20.120   9.566   5.328  1.00 94.41           C  
ATOM    298  O   GLY A  37     -20.917   8.697   4.967  1.00 94.41           O  
ATOM    299  N   LYS A  38     -19.621  10.492   4.398  1.00 95.56           N  
ATOM    300  CA  LYS A  38     -19.892  10.407   2.966  1.00 95.56           C  
ATOM    301  C   LYS A  38     -18.972   9.394   2.291  1.00 95.56           C  
ATOM    302  CB  LYS A  38     -19.735  11.778   2.307  1.00 95.56           C  
ATOM    303  O   LYS A  38     -17.787   9.308   2.620  1.00 95.56           O  
ATOM    304  CG  LYS A  38     -20.735  12.817   2.794  1.00 95.56           C  
ATOM    305  CD  LYS A  38     -20.557  14.146   2.071  1.00 95.56           C  
ATOM    306  CE  LYS A  38     -21.524  15.201   2.592  1.00 95.56           C  
ATOM    307  NZ  LYS A  38     -21.321  16.519   1.919  1.00 95.56           N  
ATOM    308  N   ASP A  39     -19.559   8.597   1.367  1.00 96.37           N  
ATOM    309  CA  ASP A  39     -18.708   7.741   0.546  1.00 96.37           C  
ATOM    310  C   ASP A  39     -17.746   8.573  -0.299  1.00 96.37           C  
ATOM    311  CB  ASP A  39     -19.559   6.844  -0.356  1.00 96.37           C  
ATOM    312  O   ASP A  39     -18.066   9.698  -0.689  1.00 96.37           O  
ATOM    313  CG  ASP A  39     -20.257   5.730   0.405  1.00 96.37           C  
ATOM    314  OD1 ASP A  39     -19.910   5.485   1.580  1.00 96.37           O  
ATOM    315  OD2 ASP A  39     -21.159   5.091  -0.178  1.00 96.37           O  
ATOM    316  N   LEU A  40     -16.510   7.991  -0.550  1.00 96.64           N  
ATOM    317  CA  LEU A  40     -15.476   8.814  -1.165  1.00 96.64           C  
ATOM    318  C   LEU A  40     -14.595   7.980  -2.089  1.00 96.64           C  
ATOM    319  CB  LEU A  40     -14.616   9.486  -0.091  1.00 96.64           C  
ATOM    320  O   LEU A  40     -14.231   6.851  -1.755  1.00 96.64           O  
ATOM    321  CG  LEU A  40     -13.386  10.248  -0.586  1.00 96.64           C  
ATOM    322  CD1 LEU A  40     -13.806  11.540  -1.279  1.00 96.64           C  
ATOM    323  CD2 LEU A  40     -12.436  10.540   0.571  1.00 96.64           C  
ATOM    324  N   ILE A  41     -14.379   8.526  -3.307  1.00 95.69           N  
ATOM    325  CA  ILE A  41     -13.286   8.083  -4.165  1.00 95.69           C  
ATOM    326  C   ILE A  41     -12.190   9.146  -4.195  1.00 95.69           C  
ATOM    327  CB  ILE A  41     -13.778   7.781  -5.598  1.00 95.69           C  
ATOM    328  O   ILE A  41     -12.422  10.274  -4.636  1.00 95.69           O  
ATOM    329  CG1 ILE A  41     -14.841   6.676  -5.576  1.00 95.69           C  
ATOM    330  CG2 ILE A  41     -12.605   7.393  -6.503  1.00 95.69           C  
ATOM    331  CD1 ILE A  41     -15.447   6.372  -6.939  1.00 95.69           C  
ATOM    332  N   ALA A  42     -11.077   8.774  -3.631  1.00 94.18           N  
ATOM    333  CA  ALA A  42      -9.957   9.710  -3.606  1.00 94.18           C  
ATOM    334  C   ALA A  42      -8.812   9.220  -4.488  1.00 94.18           C  
ATOM    335  CB  ALA A  42      -9.470   9.919  -2.174  1.00 94.18           C  
ATOM    336  O   ALA A  42      -8.304   8.113  -4.297  1.00 94.18           O  
ATOM    337  N   GLN A  43      -8.492  10.063  -5.446  1.00 90.21           N  
ATOM    338  CA  GLN A  43      -7.387   9.769  -6.352  1.00 90.21           C  
ATOM    339  C   GLN A  43      -6.219  10.724  -6.125  1.00 90.21           C  
ATOM    340  CB  GLN A  43      -7.851   9.845  -7.808  1.00 90.21           C  
ATOM    341  O   GLN A  43      -6.370  11.941  -6.256  1.00 90.21           O  
ATOM    342  CG  GLN A  43      -6.824   9.333  -8.809  1.00 90.21           C  
ATOM    343  CD  GLN A  43      -7.332   9.365 -10.238  1.00 90.21           C  
ATOM    344  NE2 GLN A  43      -6.699   8.587 -11.109  1.00 90.21           N  
ATOM    345  OE1 GLN A  43      -8.285  10.082 -10.557  1.00 90.21           O  
ATOM    346  N   ALA A  44      -5.143  10.168  -5.706  1.00 84.01           N  
ATOM    347  CA  ALA A  44      -3.934  10.952  -5.470  1.00 84.01           C  
ATOM    348  C   ALA A  44      -2.682  10.131  -5.765  1.00 84.01           C  
ATOM    349  CB  ALA A  44      -3.904  11.463  -4.032  1.00 84.01           C  
ATOM    350  O   ALA A  44      -2.714   8.899  -5.716  1.00 84.01           O  
ATOM    351  N   ARG A  45      -1.565  10.760  -6.137  1.00 72.83           N  
ATOM    352  CA  ARG A  45      -0.303  10.074  -6.399  1.00 72.83           C  
ATOM    353  C   ARG A  45       0.235   9.414  -5.134  1.00 72.83           C  
ATOM    354  CB  ARG A  45       0.733  11.051  -6.961  1.00 72.83           C  
ATOM    355  O   ARG A  45      -0.152   9.781  -4.023  1.00 72.83           O  
ATOM    356  CG  ARG A  45       0.354  11.641  -8.310  1.00 72.83           C  
ATOM    357  CD  ARG A  45       1.461  12.525  -8.869  1.00 72.83           C  
ATOM    358  NE  ARG A  45       1.101  13.079 -10.171  1.00 72.83           N  
ATOM    359  NH1 ARG A  45       3.198  13.944 -10.613  1.00 72.83           N  
ATOM    360  NH2 ARG A  45       1.503  14.203 -12.134  1.00 72.83           N  
ATOM    361  CZ  ARG A  45       1.935  13.741 -10.970  1.00 72.83           C  
ATOM    362  N   THR A  46       1.114   8.450  -5.364  1.00 70.16           N  
ATOM    363  CA  THR A  46       1.802   7.818  -4.244  1.00 70.16           C  
ATOM    364  C   THR A  46       2.661   8.832  -3.495  1.00 70.16           C  
ATOM    365  CB  THR A  46       2.682   6.646  -4.717  1.00 70.16           C  
ATOM    366  O   THR A  46       3.128   9.811  -4.081  1.00 70.16           O  
ATOM    367  CG2 THR A  46       1.840   5.554  -5.368  1.00 70.16           C  
ATOM    368  OG1 THR A  46       3.638   7.128  -5.669  1.00 70.16           O  
ATOM    369  N   GLY A  47       2.617   8.737  -2.189  1.00 65.94           N  
ATOM    370  CA  GLY A  47       3.496   9.598  -1.414  1.00 65.94           C  
ATOM    371  C   GLY A  47       2.840  10.900  -0.995  1.00 65.94           C  
ATOM    372  O   GLY A  47       3.524  11.851  -0.611  1.00 65.94           O  
ATOM    373  N   THR A  48       1.520  11.034  -1.129  1.00 69.20           N  
ATOM    374  CA  THR A  48       0.760  12.226  -0.769  1.00 69.20           C  
ATOM    375  C   THR A  48       0.097  12.052   0.595  1.00 69.20           C  
ATOM    376  CB  THR A  48      -0.311  12.547  -1.827  1.00 69.20           C  
ATOM    377  O   THR A  48      -0.722  12.878   1.002  1.00 69.20           O  
ATOM    378  CG2 THR A  48       0.327  12.922  -3.160  1.00 69.20           C  
ATOM    379  OG1 THR A  48      -1.147  11.398  -2.017  1.00 69.20           O  
ATOM    380  N   GLY A  49       0.579  10.926   1.250  1.00 76.55           N  
ATOM    381  CA  GLY A  49       0.116  10.718   2.613  1.00 76.55           C  
ATOM    382  C   GLY A  49      -1.345  10.320   2.693  1.00 76.55           C  
ATOM    383  O   GLY A  49      -2.064  10.755   3.595  1.00 76.55           O  
ATOM    384  N   LYS A  50      -1.885   9.412   1.820  1.00 86.29           N  
ATOM    385  CA  LYS A  50      -3.291   9.055   1.659  1.00 86.29           C  
ATOM    386  C   LYS A  50      -3.818   8.324   2.890  1.00 86.29           C  
ATOM    387  CB  LYS A  50      -3.486   8.190   0.412  1.00 86.29           C  
ATOM    388  O   LYS A  50      -5.006   8.410   3.208  1.00 86.29           O  
ATOM    389  CG  LYS A  50      -3.267   8.933  -0.897  1.00 86.29           C  
ATOM    390  CD  LYS A  50      -3.565   8.046  -2.100  1.00 86.29           C  
ATOM    391  CE  LYS A  50      -2.288   7.629  -2.817  1.00 86.29           C  
ATOM    392  NZ  LYS A  50      -2.497   7.501  -4.290  1.00 86.29           N  
ATOM    393  N   THR A  51      -2.847   7.684   3.479  1.00 90.81           N  
ATOM    394  CA  THR A  51      -3.285   6.848   4.591  1.00 90.81           C  
ATOM    395  C   THR A  51      -3.933   7.695   5.682  1.00 90.81           C  
ATOM    396  CB  THR A  51      -2.111   6.050   5.186  1.00 90.81           C  
ATOM    397  O   THR A  51      -4.964   7.315   6.241  1.00 90.81           O  
ATOM    398  CG2 THR A  51      -2.569   5.189   6.359  1.00 90.81           C  
ATOM    399  OG1 THR A  51      -1.556   5.201   4.174  1.00 90.81           O  
ATOM    400  N   PHE A  52      -3.363   8.850   6.024  1.00 93.98           N  
ATOM    401  CA  PHE A  52      -3.894   9.686   7.094  1.00 93.98           C  
ATOM    402  C   PHE A  52      -5.188  10.364   6.661  1.00 93.98           C  
ATOM    403  CB  PHE A  52      -2.865  10.740   7.515  1.00 93.98           C  
ATOM    404  O   PHE A  52      -5.934  10.882   7.495  1.00 93.98           O  
ATOM    405  CG  PHE A  52      -1.801  10.213   8.441  1.00 93.98           C  
ATOM    406  CD1 PHE A  52      -2.022   9.068   9.196  1.00 93.98           C  
ATOM    407  CD2 PHE A  52      -0.580  10.864   8.555  1.00 93.98           C  
ATOM    408  CE1 PHE A  52      -1.039   8.578  10.053  1.00 93.98           C  
ATOM    409  CE2 PHE A  52       0.407  10.381   9.410  1.00 93.98           C  
ATOM    410  CZ  PHE A  52       0.175   9.239  10.158  1.00 93.98           C  
ATOM    411  N   SER A  53      -5.541  10.320   5.363  1.00 94.48           N  
ATOM    412  CA  SER A  53      -6.791  10.867   4.847  1.00 94.48           C  
ATOM    413  C   SER A  53      -7.996  10.135   5.428  1.00 94.48           C  
ATOM    414  CB  SER A  53      -6.822  10.786   3.320  1.00 94.48           C  
ATOM    415  O   SER A  53      -9.050  10.737   5.644  1.00 94.48           O  
ATOM    416  OG  SER A  53      -5.786  11.570   2.754  1.00 94.48           O  
ATOM    417  N   PHE A  54      -7.881   8.859   5.664  1.00 96.39           N  
ATOM    418  CA  PHE A  54      -8.994   8.122   6.251  1.00 96.39           C  
ATOM    419  C   PHE A  54      -8.689   7.739   7.694  1.00 96.39           C  
ATOM    420  CB  PHE A  54      -9.304   6.867   5.429  1.00 96.39           C  
ATOM    421  O   PHE A  54      -9.603   7.502   8.486  1.00 96.39           O  
ATOM    422  CG  PHE A  54      -8.119   5.960   5.237  1.00 96.39           C  
ATOM    423  CD1 PHE A  54      -7.392   5.982   4.053  1.00 96.39           C  
ATOM    424  CD2 PHE A  54      -7.731   5.083   6.243  1.00 96.39           C  
ATOM    425  CE1 PHE A  54      -6.295   5.143   3.873  1.00 96.39           C  
ATOM    426  CE2 PHE A  54      -6.635   4.242   6.070  1.00 96.39           C  
ATOM    427  CZ  PHE A  54      -5.919   4.273   4.884  1.00 96.39           C  
ATOM    428  N   ALA A  55      -7.437   7.568   8.086  1.00 96.66           N  
ATOM    429  CA  ALA A  55      -7.066   7.132   9.430  1.00 96.66           C  
ATOM    430  C   ALA A  55      -7.468   8.171  10.474  1.00 96.66           C  
ATOM    431  CB  ALA A  55      -5.566   6.858   9.506  1.00 96.66           C  
ATOM    432  O   ALA A  55      -8.084   7.835  11.488  1.00 96.66           O  
ATOM    433  N   ILE A  56      -7.216   9.502  10.181  1.00 96.34           N  
ATOM    434  CA  ILE A  56      -7.442  10.572  11.146  1.00 96.34           C  
ATOM    435  C   ILE A  56      -8.940  10.736  11.392  1.00 96.34           C  
ATOM    436  CB  ILE A  56      -6.829  11.906  10.664  1.00 96.34           C  
ATOM    437  O   ILE A  56      -9.392  10.723  12.540  1.00 96.34           O  
ATOM    438  CG1 ILE A  56      -5.300  11.807  10.624  1.00 96.34           C  
ATOM    439  CG2 ILE A  56      -7.280  13.063  11.561  1.00 96.34           C  
ATOM    440  CD1 ILE A  56      -4.620  12.998   9.962  1.00 96.34           C  
ATOM    441  N   PRO A  57      -9.741  10.966  10.374  1.00 96.63           N  
ATOM    442  CA  PRO A  57     -11.172  11.166  10.611  1.00 96.63           C  
ATOM    443  C   PRO A  57     -11.853   9.930  11.194  1.00 96.63           C  
ATOM    444  CB  PRO A  57     -11.719  11.484   9.217  1.00 96.63           C  
ATOM    445  O   PRO A  57     -12.771  10.053  12.009  1.00 96.63           O  
ATOM    446  CG  PRO A  57     -10.670  10.990   8.274  1.00 96.63           C  
ATOM    447  CD  PRO A  57      -9.334  11.091   8.951  1.00 96.63           C  
ATOM    448  N   LEU A  58     -11.456   8.657  10.839  1.00 96.74           N  
ATOM    449  CA  LEU A  58     -12.074   7.435  11.343  1.00 96.74           C  
ATOM    450  C   LEU A  58     -11.774   7.246  12.826  1.00 96.74           C  
ATOM    451  CB  LEU A  58     -11.583   6.220  10.552  1.00 96.74           C  
ATOM    452  O   LEU A  58     -12.647   6.834  13.593  1.00 96.74           O  
ATOM    453  CG  LEU A  58     -12.084   6.100   9.112  1.00 96.74           C  
ATOM    454  CD1 LEU A  58     -11.503   4.855   8.451  1.00 96.74           C  
ATOM    455  CD2 LEU A  58     -13.608   6.069   9.077  1.00 96.74           C  
ATOM    456  N   ILE A  59     -10.505   7.577  13.205  1.00 95.25           N  
ATOM    457  CA  ILE A  59     -10.141   7.498  14.616  1.00 95.25           C  
ATOM    458  C   ILE A  59     -10.977   8.490  15.421  1.00 95.25           C  
ATOM    459  CB  ILE A  59      -8.635   7.770  14.827  1.00 95.25           C  
ATOM    460  O   ILE A  59     -11.480   8.159  16.497  1.00 95.25           O  
ATOM    461  CG1 ILE A  59      -7.807   6.556  14.393  1.00 95.25           C  
ATOM    462  CG2 ILE A  59      -8.352   8.132  16.288  1.00 95.25           C  
ATOM    463  CD1 ILE A  59      -6.302   6.779  14.456  1.00 95.25           C  
ATOM    464  N   GLU A  60     -11.106   9.662  14.907  1.00 94.70           N  
ATOM    465  CA  GLU A  60     -11.873  10.701  15.589  1.00 94.70           C  
ATOM    466  C   GLU A  60     -13.341  10.308  15.719  1.00 94.70           C  
ATOM    467  CB  GLU A  60     -11.749  12.034  14.847  1.00 94.70           C  
ATOM    468  O   GLU A  60     -13.970  10.567  16.748  1.00 94.70           O  
ATOM    469  CG  GLU A  60     -10.361  12.653  14.923  1.00 94.70           C  
ATOM    470  CD  GLU A  60      -9.891  12.900  16.348  1.00 94.70           C  
ATOM    471  OE1 GLU A  60      -8.697  12.663  16.643  1.00 94.70           O  
ATOM    472  OE2 GLU A  60     -10.723  13.333  17.176  1.00 94.70           O  
ATOM    473  N   LYS A  61     -13.867   9.634  14.736  1.00 93.25           N  
ATOM    474  CA  LYS A  61     -15.254   9.179  14.764  1.00 93.25           C  
ATOM    475  C   LYS A  61     -15.448   8.072  15.797  1.00 93.25           C  
ATOM    476  CB  LYS A  61     -15.686   8.687  13.382  1.00 93.25           C  
ATOM    477  O   LYS A  61     -16.441   8.066  16.528  1.00 93.25           O  
ATOM    478  CG  LYS A  61     -16.002   9.805  12.398  1.00 93.25           C  
ATOM    479  CD  LYS A  61     -16.530   9.256  11.079  1.00 93.25           C  
ATOM    480  CE  LYS A  61     -17.971   8.781  11.208  1.00 93.25           C  
ATOM    481  NZ  LYS A  61     -18.813   9.252  10.068  1.00 93.25           N  
ATOM    482  N   LEU A  62     -14.518   7.180  15.798  1.00 91.38           N  
ATOM    483  CA  LEU A  62     -14.628   6.030  16.690  1.00 91.38           C  
ATOM    484  C   LEU A  62     -14.444   6.450  18.144  1.00 91.38           C  
ATOM    485  CB  LEU A  62     -13.594   4.964  16.319  1.00 91.38           C  
ATOM    486  O   LEU A  62     -15.061   5.875  19.044  1.00 91.38           O  
ATOM    487  CG  LEU A  62     -13.831   4.217  15.005  1.00 91.38           C  
ATOM    488  CD1 LEU A  62     -12.673   3.266  14.721  1.00 91.38           C  
ATOM    489  CD2 LEU A  62     -15.153   3.460  15.051  1.00 91.38           C  
ATOM    490  N   HIS A  63     -13.563   7.460  18.432  1.00 84.82           N  
ATOM    491  CA  HIS A  63     -13.321   7.969  19.777  1.00 84.82           C  
ATOM    492  C   HIS A  63     -14.580   8.597  20.364  1.00 84.82           C  
ATOM    493  CB  HIS A  63     -12.181   8.989  19.767  1.00 84.82           C  
ATOM    494  O   HIS A  63     -14.805   8.533  21.575  1.00 84.82           O  
ATOM    495  CG  HIS A  63     -10.820   8.369  19.795  1.00 84.82           C  
ATOM    496  CD2 HIS A  63     -10.433   7.082  19.953  1.00 84.82           C  
ATOM    497  ND1 HIS A  63      -9.664   9.106  19.651  1.00 84.82           N  
ATOM    498  CE1 HIS A  63      -8.622   8.294  19.718  1.00 84.82           C  
ATOM    499  NE2 HIS A  63      -9.061   7.061  19.901  1.00 84.82           N  
ATOM    500  N   GLY A  64     -15.408   9.166  19.548  1.00 72.36           N  
ATOM    501  CA  GLY A  64     -16.618   9.872  19.937  1.00 72.36           C  
ATOM    502  C   GLY A  64     -17.769   8.943  20.274  1.00 72.36           C  
ATOM    503  O   GLY A  64     -18.713   9.339  20.960  1.00 72.36           O  
ATOM    504  N   GLU A  65     -17.597   7.506  20.007  1.00 73.00           N  
ATOM    505  CA  GLU A  65     -18.622   6.489  20.218  1.00 73.00           C  
ATOM    506  C   GLU A  65     -18.325   5.656  21.462  1.00 73.00           C  
ATOM    507  CB  GLU A  65     -18.738   5.580  18.992  1.00 73.00           C  
ATOM    508  O   GLU A  65     -17.162   5.398  21.779  1.00 73.00           O  
ATOM    509  CG  GLU A  65     -19.289   6.279  17.758  1.00 73.00           C  
ATOM    510  CD  GLU A  65     -19.387   5.368  16.545  1.00 73.00           C  
ATOM    511  OE1 GLU A  65     -19.862   5.823  15.480  1.00 73.00           O  
ATOM    512  OE2 GLU A  65     -18.985   4.188  16.661  1.00 73.00           O  
ATOM    513  N   LEU A  66     -18.938   5.805  22.763  1.00 56.32           N  
ATOM    514  CA  LEU A  66     -18.805   5.064  24.013  1.00 56.32           C  
ATOM    515  C   LEU A  66     -18.481   3.599  23.744  1.00 56.32           C  
ATOM    516  CB  LEU A  66     -20.090   5.172  24.838  1.00 56.32           C  
ATOM    517  O   LEU A  66     -19.219   2.916  23.029  1.00 56.32           O  
ATOM    518  CG  LEU A  66     -20.311   6.492  25.579  1.00 56.32           C  
ATOM    519  CD1 LEU A  66     -21.803   6.761  25.750  1.00 56.32           C  
ATOM    520  CD2 LEU A  66     -19.608   6.471  26.932  1.00 56.32           C  
ATOM    521  N   GLN A  67     -17.170   3.170  23.704  1.00 61.53           N  
ATOM    522  CA  GLN A  67     -16.643   1.870  23.304  1.00 61.53           C  
ATOM    523  C   GLN A  67     -16.814   0.841  24.418  1.00 61.53           C  
ATOM    524  CB  GLN A  67     -15.167   1.984  22.918  1.00 61.53           C  
ATOM    525  O   GLN A  67     -16.432   1.088  25.563  1.00 61.53           O  
ATOM    526  CG  GLN A  67     -14.924   2.795  21.652  1.00 61.53           C  
ATOM    527  CD  GLN A  67     -13.653   2.389  20.930  1.00 61.53           C  
ATOM    528  NE2 GLN A  67     -13.544   2.771  19.662  1.00 61.53           N  
ATOM    529  OE1 GLN A  67     -12.777   1.737  21.506  1.00 61.53           O  
ATOM    530  N   ASP A  68     -17.958   0.127  24.557  1.00 64.10           N  
ATOM    531  CA  ASP A  68     -17.971  -1.101  25.345  1.00 64.10           C  
ATOM    532  C   ASP A  68     -16.804  -2.010  24.964  1.00 64.10           C  
ATOM    533  CB  ASP A  68     -19.297  -1.843  25.163  1.00 64.10           C  
ATOM    534  O   ASP A  68     -16.584  -2.285  23.783  1.00 64.10           O  
ATOM    535  CG  ASP A  68     -19.580  -2.835  26.278  1.00 64.10           C  
ATOM    536  OD1 ASP A  68     -18.737  -2.986  27.188  1.00 64.10           O  
ATOM    537  OD2 ASP A  68     -20.654  -3.473  26.244  1.00 64.10           O  
ATOM    538  N   ARG A  69     -15.678  -1.952  25.665  1.00 75.06           N  
ATOM    539  CA  ARG A  69     -14.432  -2.693  25.499  1.00 75.06           C  
ATOM    540  C   ARG A  69     -14.625  -4.170  25.827  1.00 75.06           C  
ATOM    541  CB  ARG A  69     -13.332  -2.100  26.383  1.00 75.06           C  
ATOM    542  O   ARG A  69     -13.753  -4.796  26.433  1.00 75.06           O  
ATOM    543  CG  ARG A  69     -12.965  -0.667  26.030  1.00 75.06           C  
ATOM    544  CD  ARG A  69     -11.812  -0.608  25.038  1.00 75.06           C  
ATOM    545  NE  ARG A  69     -10.693   0.172  25.559  1.00 75.06           N  
ATOM    546  NH1 ARG A  69      -9.493   0.154  23.584  1.00 75.06           N  
ATOM    547  NH2 ARG A  69      -8.657   1.227  25.429  1.00 75.06           N  
ATOM    548  CZ  ARG A  69      -9.617   0.516  24.856  1.00 75.06           C  
ATOM    549  N   LYS A  70     -15.752  -4.695  25.331  1.00 82.90           N  
ATOM    550  CA  LYS A  70     -16.011  -6.113  25.565  1.00 82.90           C  
ATOM    551  C   LYS A  70     -15.083  -6.987  24.726  1.00 82.90           C  
ATOM    552  CB  LYS A  70     -17.470  -6.450  25.257  1.00 82.90           C  
ATOM    553  O   LYS A  70     -14.681  -6.598  23.627  1.00 82.90           O  
ATOM    554  CG  LYS A  70     -18.467  -5.824  26.220  1.00 82.90           C  
ATOM    555  CD  LYS A  70     -19.894  -6.259  25.909  1.00 82.90           C  
ATOM    556  CE  LYS A  70     -20.900  -5.578  26.827  1.00 82.90           C  
ATOM    557  NZ  LYS A  70     -22.302  -5.980  26.508  1.00 82.90           N  
ATOM    558  N   ARG A  71     -14.674  -8.066  25.360  1.00 89.01           N  
ATOM    559  CA  ARG A  71     -13.907  -9.076  24.637  1.00 89.01           C  
ATOM    560  C   ARG A  71     -14.719  -9.658  23.484  1.00 89.01           C  
ATOM    561  CB  ARG A  71     -13.464 -10.195  25.583  1.00 89.01           C  
ATOM    562  O   ARG A  71     -15.940  -9.793  23.584  1.00 89.01           O  
ATOM    563  CG  ARG A  71     -12.332  -9.799  26.517  1.00 89.01           C  
ATOM    564  CD  ARG A  71     -11.815 -10.990  27.313  1.00 89.01           C  
ATOM    565  NE  ARG A  71     -10.482 -10.739  27.852  1.00 89.01           N  
ATOM    566  NH1 ARG A  71     -10.248 -12.831  28.804  1.00 89.01           N  
ATOM    567  NH2 ARG A  71      -8.565 -11.287  28.992  1.00 89.01           N  
ATOM    568  CZ  ARG A  71      -9.768 -11.620  28.548  1.00 89.01           C  
ATOM    569  N   GLY A  72     -14.071  -9.794  22.341  1.00 88.84           N  
ATOM    570  CA  GLY A  72     -14.703 -10.453  21.209  1.00 88.84           C  
ATOM    571  C   GLY A  72     -15.450  -9.494  20.301  1.00 88.84           C  
ATOM    572  O   GLY A  72     -16.259  -9.918  19.473  1.00 88.84           O  
ATOM    573  N   ARG A  73     -15.248  -8.214  20.486  1.00 91.66           N  
ATOM    574  CA  ARG A  73     -15.890  -7.205  19.650  1.00 91.66           C  
ATOM    575  C   ARG A  73     -15.448  -7.336  18.196  1.00 91.66           C  
ATOM    576  CB  ARG A  73     -15.579  -5.800  20.168  1.00 91.66           C  
ATOM    577  O   ARG A  73     -14.263  -7.533  17.918  1.00 91.66           O  
ATOM    578  CG  ARG A  73     -14.151  -5.348  19.905  1.00 91.66           C  
ATOM    579  CD  ARG A  73     -13.835  -4.037  20.610  1.00 91.66           C  
ATOM    580  NE  ARG A  73     -12.544  -3.497  20.191  1.00 91.66           N  
ATOM    581  NH1 ARG A  73     -11.462  -3.992  22.171  1.00 91.66           N  
ATOM    582  NH2 ARG A  73     -10.324  -2.973  20.462  1.00 91.66           N  
ATOM    583  CZ  ARG A  73     -11.446  -3.489  20.943  1.00 91.66           C  
ATOM    584  N   ALA A  74     -16.412  -7.168  17.325  1.00 93.38           N  
ATOM    585  CA  ALA A  74     -16.138  -7.207  15.890  1.00 93.38           C  
ATOM    586  C   ALA A  74     -15.633  -5.856  15.392  1.00 93.38           C  
ATOM    587  CB  ALA A  74     -17.390  -7.620  15.121  1.00 93.38           C  
ATOM    588  O   ALA A  74     -15.953  -4.815  15.969  1.00 93.38           O  
ATOM    589  N   PRO A  75     -14.804  -5.906  14.357  1.00 95.59           N  
ATOM    590  CA  PRO A  75     -14.253  -4.644  13.858  1.00 95.59           C  
ATOM    591  C   PRO A  75     -15.334  -3.679  13.374  1.00 95.59           C  
ATOM    592  CB  PRO A  75     -13.355  -5.084  12.699  1.00 95.59           C  
ATOM    593  O   PRO A  75     -16.326  -4.107  12.778  1.00 95.59           O  
ATOM    594  CG  PRO A  75     -13.922  -6.394  12.254  1.00 95.59           C  
ATOM    595  CD  PRO A  75     -14.541  -7.075  13.441  1.00 95.59           C  
ATOM    596  N   GLN A  76     -15.119  -2.355  13.604  1.00 95.50           N  
ATOM    597  CA  GLN A  76     -15.982  -1.299  13.085  1.00 95.50           C  
ATOM    598  C   GLN A  76     -15.411  -0.703  11.802  1.00 95.50           C  
ATOM    599  CB  GLN A  76     -16.176  -0.201  14.133  1.00 95.50           C  
ATOM    600  O   GLN A  76     -16.144  -0.115  11.004  1.00 95.50           O  
ATOM    601  CG  GLN A  76     -16.974  -0.647  15.350  1.00 95.50           C  
ATOM    602  CD  GLN A  76     -17.200   0.474  16.347  1.00 95.50           C  
ATOM    603  NE2 GLN A  76     -18.305   0.400  17.082  1.00 95.50           N  
ATOM    604  OE1 GLN A  76     -16.388   1.398  16.456  1.00 95.50           O  
ATOM    605  N   VAL A  77     -14.071  -0.811  11.630  1.00 97.68           N  
ATOM    606  CA  VAL A  77     -13.377  -0.337  10.437  1.00 97.68           C  
ATOM    607  C   VAL A  77     -12.605  -1.488   9.797  1.00 97.68           C  
ATOM    608  CB  VAL A  77     -12.420   0.831  10.764  1.00 97.68           C  
ATOM    609  O   VAL A  77     -11.852  -2.191  10.475  1.00 97.68           O  
ATOM    610  CG1 VAL A  77     -11.667   1.279   9.513  1.00 97.68           C  
ATOM    611  CG2 VAL A  77     -13.193   2.000  11.373  1.00 97.68           C  
ATOM    612  N   LEU A  78     -12.852  -1.710   8.520  1.00 98.31           N  
ATOM    613  CA  LEU A  78     -12.069  -2.655   7.732  1.00 98.31           C  
ATOM    614  C   LEU A  78     -11.290  -1.936   6.636  1.00 98.31           C  
ATOM    615  CB  LEU A  78     -12.978  -3.720   7.114  1.00 98.31           C  
ATOM    616  O   LEU A  78     -11.877  -1.222   5.819  1.00 98.31           O  
ATOM    617  CG  LEU A  78     -12.306  -4.726   6.178  1.00 98.31           C  
ATOM    618  CD1 LEU A  78     -11.308  -5.583   6.950  1.00 98.31           C  
ATOM    619  CD2 LEU A  78     -13.350  -5.599   5.492  1.00 98.31           C  
ATOM    620  N   VAL A  79      -9.938  -2.098   6.655  1.00 98.34           N  
ATOM    621  CA  VAL A  79      -9.082  -1.584   5.591  1.00 98.34           C  
ATOM    622  C   VAL A  79      -8.479  -2.746   4.805  1.00 98.34           C  
ATOM    623  CB  VAL A  79      -7.961  -0.680   6.151  1.00 98.34           C  
ATOM    624  O   VAL A  79      -7.810  -3.609   5.378  1.00 98.34           O  
ATOM    625  CG1 VAL A  79      -7.127  -0.088   5.016  1.00 98.34           C  
ATOM    626  CG2 VAL A  79      -8.554   0.430   7.018  1.00 98.34           C  
ATOM    627  N   LEU A  80      -8.761  -2.805   3.490  1.00 98.01           N  
ATOM    628  CA  LEU A  80      -8.156  -3.813   2.627  1.00 98.01           C  
ATOM    629  C   LEU A  80      -6.998  -3.222   1.829  1.00 98.01           C  
ATOM    630  CB  LEU A  80      -9.201  -4.400   1.674  1.00 98.01           C  
ATOM    631  O   LEU A  80      -7.148  -2.179   1.190  1.00 98.01           O  
ATOM    632  CG  LEU A  80     -10.358  -5.161   2.323  1.00 98.01           C  
ATOM    633  CD1 LEU A  80     -11.373  -5.584   1.265  1.00 98.01           C  
ATOM    634  CD2 LEU A  80      -9.839  -6.373   3.089  1.00 98.01           C  
ATOM    635  N   ALA A  81      -5.891  -3.861   1.958  1.00 95.52           N  
ATOM    636  CA  ALA A  81      -4.681  -3.468   1.242  1.00 95.52           C  
ATOM    637  C   ALA A  81      -4.145  -4.620   0.396  1.00 95.52           C  
ATOM    638  CB  ALA A  81      -3.613  -2.991   2.223  1.00 95.52           C  
ATOM    639  O   ALA A  81      -4.293  -5.788   0.762  1.00 95.52           O  
ATOM    640  N   PRO A  82      -3.591  -4.369  -0.802  1.00 91.87           N  
ATOM    641  CA  PRO A  82      -3.232  -5.394  -1.785  1.00 91.87           C  
ATOM    642  C   PRO A  82      -2.019  -6.219  -1.362  1.00 91.87           C  
ATOM    643  CB  PRO A  82      -2.926  -4.581  -3.046  1.00 91.87           C  
ATOM    644  O   PRO A  82      -1.841  -7.346  -1.830  1.00 91.87           O  
ATOM    645  CG  PRO A  82      -2.525  -3.232  -2.543  1.00 91.87           C  
ATOM    646  CD  PRO A  82      -3.329  -2.924  -1.312  1.00 91.87           C  
ATOM    647  N   THR A  83      -1.175  -5.657  -0.473  1.00 88.26           N  
ATOM    648  CA  THR A  83       0.044  -6.369  -0.107  1.00 88.26           C  
ATOM    649  C   THR A  83       0.210  -6.412   1.410  1.00 88.26           C  
ATOM    650  CB  THR A  83       1.285  -5.715  -0.743  1.00 88.26           C  
ATOM    651  O   THR A  83      -0.336  -5.568   2.124  1.00 88.26           O  
ATOM    652  CG2 THR A  83       1.113  -5.560  -2.250  1.00 88.26           C  
ATOM    653  OG1 THR A  83       1.487  -4.421  -0.161  1.00 88.26           O  
ATOM    654  N   ARG A  84       0.989  -7.347   1.858  1.00 87.77           N  
ATOM    655  CA  ARG A  84       1.341  -7.476   3.269  1.00 87.77           C  
ATOM    656  C   ARG A  84       2.040  -6.219   3.775  1.00 87.77           C  
ATOM    657  CB  ARG A  84       2.234  -8.698   3.491  1.00 87.77           C  
ATOM    658  O   ARG A  84       1.744  -5.735   4.870  1.00 87.77           O  
ATOM    659  CG  ARG A  84       1.584 -10.015   3.097  1.00 87.77           C  
ATOM    660  CD  ARG A  84       2.585 -11.163   3.107  1.00 87.77           C  
ATOM    661  NE  ARG A  84       3.071 -11.443   4.455  1.00 87.77           N  
ATOM    662  NH1 ARG A  84       4.366 -13.253   3.835  1.00 87.77           N  
ATOM    663  NH2 ARG A  84       4.283 -12.594   6.030  1.00 87.77           N  
ATOM    664  CZ  ARG A  84       3.905 -12.429   4.770  1.00 87.77           C  
ATOM    665  N   GLU A  85       2.929  -5.720   3.009  1.00 84.26           N  
ATOM    666  CA  GLU A  85       3.711  -4.539   3.362  1.00 84.26           C  
ATOM    667  C   GLU A  85       2.812  -3.324   3.574  1.00 84.26           C  
ATOM    668  CB  GLU A  85       4.751  -4.240   2.279  1.00 84.26           C  
ATOM    669  O   GLU A  85       2.973  -2.590   4.551  1.00 84.26           O  
ATOM    670  CG  GLU A  85       5.855  -5.283   2.182  1.00 84.26           C  
ATOM    671  CD  GLU A  85       5.423  -6.547   1.456  1.00 84.26           C  
ATOM    672  OE1 GLU A  85       6.112  -7.585   1.583  1.00 84.26           O  
ATOM    673  OE2 GLU A  85       4.389  -6.499   0.754  1.00 84.26           O  
ATOM    674  N   LEU A  86       1.892  -3.095   2.679  1.00 88.79           N  
ATOM    675  CA  LEU A  86       0.982  -1.963   2.813  1.00 88.79           C  
ATOM    676  C   LEU A  86       0.068  -2.140   4.021  1.00 88.79           C  
ATOM    677  CB  LEU A  86       0.142  -1.796   1.543  1.00 88.79           C  
ATOM    678  O   LEU A  86      -0.182  -1.186   4.761  1.00 88.79           O  
ATOM    679  CG  LEU A  86      -0.851  -0.634   1.535  1.00 88.79           C  
ATOM    680  CD1 LEU A  86      -0.128   0.684   1.793  1.00 88.79           C  
ATOM    681  CD2 LEU A  86      -1.606  -0.584   0.211  1.00 88.79           C  
ATOM    682  N   ALA A  87      -0.412  -3.351   4.166  1.00 93.62           N  
ATOM    683  CA  ALA A  87      -1.261  -3.642   5.318  1.00 93.62           C  
ATOM    684  C   ALA A  87      -0.546  -3.308   6.624  1.00 93.62           C  
ATOM    685  CB  ALA A  87      -1.686  -5.109   5.308  1.00 93.62           C  
ATOM    686  O   ALA A  87      -1.131  -2.692   7.519  1.00 93.62           O  
ATOM    687  N   ASN A  88       0.640  -3.738   6.780  1.00 91.70           N  
ATOM    688  CA  ASN A  88       1.428  -3.444   7.973  1.00 91.70           C  
ATOM    689  C   ASN A  88       1.617  -1.941   8.162  1.00 91.70           C  
ATOM    690  CB  ASN A  88       2.786  -4.146   7.906  1.00 91.70           C  
ATOM    691  O   ASN A  88       1.543  -1.439   9.285  1.00 91.70           O  
ATOM    692  CG  ASN A  88       2.694  -5.626   8.222  1.00 91.70           C  
ATOM    693  ND2 ASN A  88       3.515  -6.427   7.553  1.00 91.70           N  
ATOM    694  OD1 ASN A  88       1.890  -6.046   9.058  1.00 91.70           O  
ATOM    695  N   GLN A  89       1.869  -1.239   7.096  1.00 89.31           N  
ATOM    696  CA  GLN A  89       2.059   0.208   7.125  1.00 89.31           C  
ATOM    697  C   GLN A  89       0.799   0.918   7.611  1.00 89.31           C  
ATOM    698  CB  GLN A  89       2.452   0.726   5.740  1.00 89.31           C  
ATOM    699  O   GLN A  89       0.870   1.800   8.470  1.00 89.31           O  
ATOM    700  CG  GLN A  89       2.732   2.222   5.700  1.00 89.31           C  
ATOM    701  CD  GLN A  89       3.072   2.718   4.307  1.00 89.31           C  
ATOM    702  NE2 GLN A  89       2.931   4.021   4.091  1.00 89.31           N  
ATOM    703  OE1 GLN A  89       3.459   1.937   3.433  1.00 89.31           O  
ATOM    704  N   VAL A  90      -0.237   0.572   6.984  1.00 94.80           N  
ATOM    705  CA  VAL A  90      -1.518   1.181   7.323  1.00 94.80           C  
ATOM    706  C   VAL A  90      -1.854   0.900   8.786  1.00 94.80           C  
ATOM    707  CB  VAL A  90      -2.651   0.667   6.407  1.00 94.80           C  
ATOM    708  O   VAL A  90      -2.282   1.797   9.515  1.00 94.80           O  
ATOM    709  CG1 VAL A  90      -4.012   1.149   6.908  1.00 94.80           C  
ATOM    710  CG2 VAL A  90      -2.418   1.117   4.966  1.00 94.80           C  
ATOM    711  N   SER A  91      -1.662  -0.375   9.178  1.00 96.25           N  
ATOM    712  CA  SER A  91      -1.910  -0.767  10.561  1.00 96.25           C  
ATOM    713  C   SER A  91      -1.066   0.056  11.529  1.00 96.25           C  
ATOM    714  CB  SER A  91      -1.620  -2.256  10.758  1.00 96.25           C  
ATOM    715  O   SER A  91      -1.562   0.513  12.560  1.00 96.25           O  
ATOM    716  OG  SER A  91      -1.828  -2.635  12.107  1.00 96.25           O  
ATOM    717  N   LYS A  92       0.210   0.227  11.251  1.00 94.28           N  
ATOM    718  CA  LYS A  92       1.118   1.034  12.061  1.00 94.28           C  
ATOM    719  C   LYS A  92       0.653   2.486  12.127  1.00 94.28           C  
ATOM    720  CB  LYS A  92       2.540   0.965  11.503  1.00 94.28           C  
ATOM    721  O   LYS A  92       0.683   3.105  13.192  1.00 94.28           O  
ATOM    722  CG  LYS A  92       3.577   1.676  12.360  1.00 94.28           C  
ATOM    723  CD  LYS A  92       4.989   1.445  11.836  1.00 94.28           C  
ATOM    724  CE  LYS A  92       6.029   2.143  12.702  1.00 94.28           C  
ATOM    725  NZ  LYS A  92       7.417   1.890  12.214  1.00 94.28           N  
ATOM    726  N   ASP A  93       0.223   3.076  10.993  1.00 94.30           N  
ATOM    727  CA  ASP A  93      -0.265   4.450  10.942  1.00 94.30           C  
ATOM    728  C   ASP A  93      -1.477   4.637  11.853  1.00 94.30           C  
ATOM    729  CB  ASP A  93      -0.621   4.841   9.506  1.00 94.30           C  
ATOM    730  O   ASP A  93      -1.575   5.637  12.567  1.00 94.30           O  
ATOM    731  CG  ASP A  93       0.600   5.117   8.647  1.00 94.30           C  
ATOM    732  OD1 ASP A  93       1.711   5.269   9.197  1.00 94.30           O  
ATOM    733  OD2 ASP A  93       0.448   5.186   7.408  1.00 94.30           O  
ATOM    734  N   PHE A  94      -2.371   3.686  11.837  1.00 96.11           N  
ATOM    735  CA  PHE A  94      -3.512   3.734  12.744  1.00 96.11           C  
ATOM    736  C   PHE A  94      -3.054   3.647  14.195  1.00 96.11           C  
ATOM    737  CB  PHE A  94      -4.494   2.599  12.435  1.00 96.11           C  
ATOM    738  O   PHE A  94      -3.490   4.434  15.038  1.00 96.11           O  
ATOM    739  CG  PHE A  94      -5.533   2.959  11.407  1.00 96.11           C  
ATOM    740  CD1 PHE A  94      -6.567   3.832  11.720  1.00 96.11           C  
ATOM    741  CD2 PHE A  94      -5.474   2.424  10.127  1.00 96.11           C  
ATOM    742  CE1 PHE A  94      -7.530   4.167  10.770  1.00 96.11           C  
ATOM    743  CE2 PHE A  94      -6.432   2.754   9.173  1.00 96.11           C  
ATOM    744  CZ  PHE A  94      -7.460   3.625   9.497  1.00 96.11           C  
ATOM    745  N   SER A  95      -2.183   2.696  14.501  1.00 95.28           N  
ATOM    746  CA  SER A  95      -1.744   2.428  15.867  1.00 95.28           C  
ATOM    747  C   SER A  95      -0.997   3.622  16.451  1.00 95.28           C  
ATOM    748  CB  SER A  95      -0.851   1.187  15.909  1.00 95.28           C  
ATOM    749  O   SER A  95      -1.052   3.864  17.659  1.00 95.28           O  
ATOM    750  OG  SER A  95      -1.598   0.019  15.612  1.00 95.28           O  
ATOM    751  N   ASP A  96      -0.335   4.407  15.621  1.00 93.81           N  
ATOM    752  CA  ASP A  96       0.490   5.533  16.051  1.00 93.81           C  
ATOM    753  C   ASP A  96      -0.376   6.726  16.450  1.00 93.81           C  
ATOM    754  CB  ASP A  96       1.465   5.937  14.944  1.00 93.81           C  
ATOM    755  O   ASP A  96       0.072   7.604  17.190  1.00 93.81           O  
ATOM    756  CG  ASP A  96       2.622   4.966  14.788  1.00 93.81           C  
ATOM    757  OD1 ASP A  96       2.819   4.106  15.674  1.00 93.81           O  
ATOM    758  OD2 ASP A  96       3.345   5.063  13.773  1.00 93.81           O  
ATOM    759  N   ILE A  97      -1.607   6.734  16.013  1.00 93.73           N  
ATOM    760  CA  ILE A  97      -2.357   7.965  16.239  1.00 93.73           C  
ATOM    761  C   ILE A  97      -3.578   7.672  17.108  1.00 93.73           C  
ATOM    762  CB  ILE A  97      -2.790   8.616  14.907  1.00 93.73           C  
ATOM    763  O   ILE A  97      -4.538   8.447  17.122  1.00 93.73           O  
ATOM    764  CG1 ILE A  97      -3.647   7.641  14.090  1.00 93.73           C  
ATOM    765  CG2 ILE A  97      -1.567   9.073  14.107  1.00 93.73           C  
ATOM    766  CD1 ILE A  97      -4.318   8.273  12.878  1.00 93.73           C  
ATOM    767  N   THR A  98      -3.551   6.461  17.804  1.00 92.80           N  
ATOM    768  CA  THR A  98      -4.560   6.139  18.807  1.00 92.80           C  
ATOM    769  C   THR A  98      -3.961   5.292  19.925  1.00 92.80           C  
ATOM    770  CB  THR A  98      -5.754   5.395  18.179  1.00 92.80           C  
ATOM    771  O   THR A  98      -3.113   4.433  19.674  1.00 92.80           O  
ATOM    772  CG2 THR A  98      -5.319   4.059  17.586  1.00 92.80           C  
ATOM    773  OG1 THR A  98      -6.745   5.158  19.187  1.00 92.80           O  
ATOM    774  N   LYS A  99      -4.371   5.473  21.146  1.00 89.15           N  
ATOM    775  CA  LYS A  99      -3.977   4.653  22.288  1.00 89.15           C  
ATOM    776  C   LYS A  99      -5.167   3.875  22.842  1.00 89.15           C  
ATOM    777  CB  LYS A  99      -3.363   5.522  23.386  1.00 89.15           C  
ATOM    778  O   LYS A  99      -4.993   2.933  23.618  1.00 89.15           O  
ATOM    779  CG  LYS A  99      -2.045   6.174  22.995  1.00 89.15           C  
ATOM    780  CD  LYS A  99      -1.400   6.885  24.178  1.00 89.15           C  
ATOM    781  CE  LYS A  99      -0.054   7.490  23.802  1.00 89.15           C  
ATOM    782  NZ  LYS A  99       0.573   8.204  24.953  1.00 89.15           N  
ATOM    783  N   LYS A 100      -6.327   4.162  22.379  1.00 88.18           N  
ATOM    784  CA  LYS A 100      -7.571   3.669  22.963  1.00 88.18           C  
ATOM    785  C   LYS A 100      -8.188   2.573  22.098  1.00 88.18           C  
ATOM    786  CB  LYS A 100      -8.569   4.813  23.149  1.00 88.18           C  
ATOM    787  O   LYS A 100      -8.927   1.722  22.598  1.00 88.18           O  
ATOM    788  CG  LYS A 100      -8.148   5.838  24.192  1.00 88.18           C  
ATOM    789  CD  LYS A 100      -9.200   6.926  24.363  1.00 88.18           C  
ATOM    790  CE  LYS A 100      -8.756   7.981  25.368  1.00 88.18           C  
ATOM    791  NZ  LYS A 100      -9.775   9.062  25.522  1.00 88.18           N  
ATOM    792  N   LEU A 101      -7.875   2.568  20.799  1.00 92.76           N  
ATOM    793  CA  LEU A 101      -8.495   1.627  19.874  1.00 92.76           C  
ATOM    794  C   LEU A 101      -7.564   0.453  19.587  1.00 92.76           C  
ATOM    795  CB  LEU A 101      -8.869   2.328  18.566  1.00 92.76           C  
ATOM    796  O   LEU A 101      -6.350   0.632  19.471  1.00 92.76           O  
ATOM    797  CG  LEU A 101      -9.871   3.478  18.675  1.00 92.76           C  
ATOM    798  CD1 LEU A 101      -9.980   4.215  17.344  1.00 92.76           C  
ATOM    799  CD2 LEU A 101     -11.235   2.959  19.118  1.00 92.76           C  
ATOM    800  N   SER A 102      -8.179  -0.688  19.568  1.00 94.48           N  
ATOM    801  CA  SER A 102      -7.441  -1.892  19.201  1.00 94.48           C  
ATOM    802  C   SER A 102      -7.300  -2.016  17.688  1.00 94.48           C  
ATOM    803  CB  SER A 102      -8.132  -3.136  19.761  1.00 94.48           C  
ATOM    804  O   SER A 102      -8.298  -2.007  16.964  1.00 94.48           O  
ATOM    805  OG  SER A 102      -8.256  -3.052  21.170  1.00 94.48           O  
ATOM    806  N   VAL A 103      -6.064  -2.076  17.155  1.00 96.66           N  
ATOM    807  CA  VAL A 103      -5.751  -2.193  15.734  1.00 96.66           C  
ATOM    808  C   VAL A 103      -5.115  -3.553  15.455  1.00 96.66           C  
ATOM    809  CB  VAL A 103      -4.813  -1.059  15.265  1.00 96.66           C  
ATOM    810  O   VAL A 103      -4.166  -3.953  16.135  1.00 96.66           O  
ATOM    811  CG1 VAL A 103      -4.558  -1.157  13.762  1.00 96.66           C  
ATOM    812  CG2 VAL A 103      -5.403   0.303  15.622  1.00 96.66           C  
ATOM    813  N   ALA A 104      -5.671  -4.309  14.523  1.00 97.19           N  
ATOM    814  CA  ALA A 104      -5.114  -5.605  14.144  1.00 97.19           C  
ATOM    815  C   ALA A 104      -4.806  -5.654  12.651  1.00 97.19           C  
ATOM    816  CB  ALA A 104      -6.076  -6.729  14.523  1.00 97.19           C  
ATOM    817  O   ALA A 104      -5.468  -4.988  11.852  1.00 97.19           O  
ATOM    818  N   CYS A 105      -3.780  -6.392  12.252  1.00 97.42           N  
ATOM    819  CA  CYS A 105      -3.369  -6.563  10.863  1.00 97.42           C  
ATOM    820  C   CYS A 105      -3.320  -8.039  10.487  1.00 97.42           C  
ATOM    821  CB  CYS A 105      -2.003  -5.920  10.624  1.00 97.42           C  
ATOM    822  O   CYS A 105      -2.544  -8.805  11.061  1.00 97.42           O  
ATOM    823  SG  CYS A 105      -1.486  -5.931   8.894  1.00 97.42           S  
ATOM    824  N   PHE A 106      -4.170  -8.454   9.490  1.00 97.01           N  
ATOM    825  CA  PHE A 106      -4.245  -9.836   9.029  1.00 97.01           C  
ATOM    826  C   PHE A 106      -3.748  -9.955   7.593  1.00 97.01           C  
ATOM    827  CB  PHE A 106      -5.681 -10.361   9.132  1.00 97.01           C  
ATOM    828  O   PHE A 106      -4.257  -9.280   6.696  1.00 97.01           O  
ATOM    829  CG  PHE A 106      -6.192 -10.457  10.545  1.00 97.01           C  
ATOM    830  CD1 PHE A 106      -5.380 -10.107  11.617  1.00 97.01           C  
ATOM    831  CD2 PHE A 106      -7.484 -10.896  10.800  1.00 97.01           C  
ATOM    832  CE1 PHE A 106      -5.851 -10.195  12.926  1.00 97.01           C  
ATOM    833  CE2 PHE A 106      -7.961 -10.986  12.104  1.00 97.01           C  
ATOM    834  CZ  PHE A 106      -7.143 -10.636  13.166  1.00 97.01           C  
ATOM    835  N   TYR A 107      -2.774 -10.794   7.362  1.00 94.55           N  
ATOM    836  CA  TYR A 107      -2.288 -11.066   6.013  1.00 94.55           C  
ATOM    837  C   TYR A 107      -1.760 -12.491   5.901  1.00 94.55           C  
ATOM    838  CB  TYR A 107      -1.191 -10.070   5.626  1.00 94.55           C  
ATOM    839  O   TYR A 107      -1.570 -13.171   6.912  1.00 94.55           O  
ATOM    840  CG  TYR A 107      -0.050 -10.011   6.613  1.00 94.55           C  
ATOM    841  CD1 TYR A 107      -0.007  -9.028   7.599  1.00 94.55           C  
ATOM    842  CD2 TYR A 107       0.987 -10.935   6.560  1.00 94.55           C  
ATOM    843  CE1 TYR A 107       1.043  -8.968   8.509  1.00 94.55           C  
ATOM    844  CE2 TYR A 107       2.043 -10.885   7.465  1.00 94.55           C  
ATOM    845  OH  TYR A 107       3.104  -9.845   9.333  1.00 94.55           O  
ATOM    846  CZ  TYR A 107       2.061  -9.900   8.435  1.00 94.55           C  
ATOM    847  N   GLY A 108      -1.574 -13.058   4.650  1.00 89.49           N  
ATOM    848  CA  GLY A 108      -1.125 -14.420   4.406  1.00 89.49           C  
ATOM    849  C   GLY A 108       0.346 -14.626   4.711  1.00 89.49           C  
ATOM    850  O   GLY A 108       1.100 -13.660   4.842  1.00 89.49           O  
ATOM    851  N   GLY A 109       0.733 -15.932   4.896  1.00 85.29           N  
ATOM    852  CA  GLY A 109       2.135 -16.262   5.097  1.00 85.29           C  
ATOM    853  C   GLY A 109       2.562 -16.191   6.551  1.00 85.29           C  
ATOM    854  O   GLY A 109       3.749 -16.308   6.861  1.00 85.29           O  
ATOM    855  N   THR A 110       1.533 -15.831   7.499  1.00 87.37           N  
ATOM    856  CA  THR A 110       1.746 -15.819   8.942  1.00 87.37           C  
ATOM    857  C   THR A 110       0.778 -16.771   9.640  1.00 87.37           C  
ATOM    858  CB  THR A 110       1.581 -14.401   9.519  1.00 87.37           C  
ATOM    859  O   THR A 110      -0.305 -17.053   9.123  1.00 87.37           O  
ATOM    860  CG2 THR A 110       2.552 -13.424   8.863  1.00 87.37           C  
ATOM    861  OG1 THR A 110       0.240 -13.951   9.291  1.00 87.37           O  
ATOM    862  N   PRO A 111       1.223 -17.423  10.747  1.00 89.79           N  
ATOM    863  CA  PRO A 111       0.365 -18.366  11.469  1.00 89.79           C  
ATOM    864  C   PRO A 111      -0.941 -17.732  11.942  1.00 89.79           C  
ATOM    865  CB  PRO A 111       1.229 -18.789  12.659  1.00 89.79           C  
ATOM    866  O   PRO A 111      -0.987 -16.528  12.206  1.00 89.79           O  
ATOM    867  CG  PRO A 111       2.632 -18.490  12.238  1.00 89.79           C  
ATOM    868  CD  PRO A 111       2.610 -17.316  11.302  1.00 89.79           C  
ATOM    869  N   TYR A 112      -2.048 -18.513  12.149  1.00 92.26           N  
ATOM    870  CA  TYR A 112      -3.398 -18.100  12.518  1.00 92.26           C  
ATOM    871  C   TYR A 112      -3.479 -17.763  14.002  1.00 92.26           C  
ATOM    872  CB  TYR A 112      -4.409 -19.198  12.176  1.00 92.26           C  
ATOM    873  O   TYR A 112      -4.302 -16.943  14.415  1.00 92.26           O  
ATOM    874  CG  TYR A 112      -4.727 -19.293  10.703  1.00 92.26           C  
ATOM    875  CD1 TYR A 112      -5.736 -18.518  10.138  1.00 92.26           C  
ATOM    876  CD2 TYR A 112      -4.020 -20.159   9.875  1.00 92.26           C  
ATOM    877  CE1 TYR A 112      -6.035 -18.603   8.782  1.00 92.26           C  
ATOM    878  CE2 TYR A 112      -4.310 -20.253   8.518  1.00 92.26           C  
ATOM    879  OH  TYR A 112      -5.608 -19.561   6.638  1.00 92.26           O  
ATOM    880  CZ  TYR A 112      -5.317 -19.472   7.981  1.00 92.26           C  
ATOM    881  N   GLY A 113      -2.699 -18.378  14.817  1.00 91.33           N  
ATOM    882  CA  GLY A 113      -2.803 -18.312  16.266  1.00 91.33           C  
ATOM    883  C   GLY A 113      -2.877 -16.893  16.796  1.00 91.33           C  
ATOM    884  O   GLY A 113      -3.764 -16.565  17.587  1.00 91.33           O  
ATOM    885  N   GLY A 114      -1.889 -16.014  16.375  1.00 92.04           N  
ATOM    886  CA  GLY A 114      -1.860 -14.628  16.816  1.00 92.04           C  
ATOM    887  C   GLY A 114      -3.089 -13.843  16.398  1.00 92.04           C  
ATOM    888  O   GLY A 114      -3.572 -12.992  17.148  1.00 92.04           O  
ATOM    889  N   GLN A 115      -3.636 -14.155  15.319  1.00 95.24           N  
ATOM    890  CA  GLN A 115      -4.813 -13.478  14.784  1.00 95.24           C  
ATOM    891  C   GLN A 115      -6.070 -13.866  15.557  1.00 95.24           C  
ATOM    892  CB  GLN A 115      -4.989 -13.799  13.300  1.00 95.24           C  
ATOM    893  O   GLN A 115      -6.916 -13.017  15.844  1.00 95.24           O  
ATOM    894  CG  GLN A 115      -3.824 -13.346  12.430  1.00 95.24           C  
ATOM    895  CD  GLN A 115      -4.048 -13.626  10.956  1.00 95.24           C  
ATOM    896  NE2 GLN A 115      -2.985 -14.010  10.257  1.00 95.24           N  
ATOM    897  OE1 GLN A 115      -5.168 -13.500  10.449  1.00 95.24           O  
ATOM    898  N   PHE A 116      -6.164 -15.127  15.953  1.00 94.57           N  
ATOM    899  CA  PHE A 116      -7.273 -15.600  16.772  1.00 94.57           C  
ATOM    900  C   PHE A 116      -7.292 -14.889  18.120  1.00 94.57           C  
ATOM    901  CB  PHE A 116      -7.183 -17.115  16.979  1.00 94.57           C  
ATOM    902  O   PHE A 116      -8.358 -14.524  18.621  1.00 94.57           O  
ATOM    903  CG  PHE A 116      -7.374 -17.912  15.717  1.00 94.57           C  
ATOM    904  CD1 PHE A 116      -8.091 -17.388  14.649  1.00 94.57           C  
ATOM    905  CD2 PHE A 116      -6.836 -19.187  15.599  1.00 94.57           C  
ATOM    906  CE1 PHE A 116      -8.269 -18.123  13.479  1.00 94.57           C  
ATOM    907  CE2 PHE A 116      -7.010 -19.928  14.433  1.00 94.57           C  
ATOM    908  CZ  PHE A 116      -7.728 -19.395  13.375  1.00 94.57           C  
ATOM    909  N   GLU A 117      -6.134 -14.792  18.637  1.00 93.84           N  
ATOM    910  CA  GLU A 117      -6.019 -14.119  19.928  1.00 93.84           C  
ATOM    911  C   GLU A 117      -6.499 -12.673  19.841  1.00 93.84           C  
ATOM    912  CB  GLU A 117      -4.575 -14.165  20.432  1.00 93.84           C  
ATOM    913  O   GLU A 117      -7.203 -12.192  20.732  1.00 93.84           O  
ATOM    914  CG  GLU A 117      -4.403 -13.652  21.854  1.00 93.84           C  
ATOM    915  CD  GLU A 117      -2.965 -13.709  22.343  1.00 93.84           C  
ATOM    916  OE1 GLU A 117      -2.687 -13.239  23.470  1.00 93.84           O  
ATOM    917  OE2 GLU A 117      -2.108 -14.227  21.593  1.00 93.84           O  
ATOM    918  N   ARG A 118      -6.135 -11.989  18.806  1.00 94.35           N  
ATOM    919  CA  ARG A 118      -6.547 -10.603  18.608  1.00 94.35           C  
ATOM    920  C   ARG A 118      -8.061 -10.497  18.459  1.00 94.35           C  
ATOM    921  CB  ARG A 118      -5.857 -10.007  17.379  1.00 94.35           C  
ATOM    922  O   ARG A 118      -8.676  -9.559  18.971  1.00 94.35           O  
ATOM    923  CG  ARG A 118      -4.351  -9.860  17.529  1.00 94.35           C  
ATOM    924  CD  ARG A 118      -3.984  -8.640  18.363  1.00 94.35           C  
ATOM    925  NE  ARG A 118      -2.559  -8.337  18.277  1.00 94.35           N  
ATOM    926  NH1 ARG A 118      -2.625  -6.599  19.797  1.00 94.35           N  
ATOM    927  NH2 ARG A 118      -0.643  -7.185  18.806  1.00 94.35           N  
ATOM    928  CZ  ARG A 118      -1.946  -7.375  18.960  1.00 94.35           C  
ATOM    929  N   MET A 119      -8.632 -11.458  17.777  1.00 94.87           N  
ATOM    930  CA  MET A 119     -10.082 -11.489  17.611  1.00 94.87           C  
ATOM    931  C   MET A 119     -10.778 -11.717  18.949  1.00 94.87           C  
ATOM    932  CB  MET A 119     -10.487 -12.580  16.619  1.00 94.87           C  
ATOM    933  O   MET A 119     -11.796 -11.086  19.239  1.00 94.87           O  
ATOM    934  CG  MET A 119     -10.105 -12.274  15.180  1.00 94.87           C  
ATOM    935  SD  MET A 119     -10.605 -13.605  14.020  1.00 94.87           S  
ATOM    936  CE  MET A 119      -9.806 -13.021  12.499  1.00 94.87           C  
ATOM    937  N   ARG A 120     -10.243 -12.596  19.760  1.00 93.43           N  
ATOM    938  CA  ARG A 120     -10.788 -12.880  21.083  1.00 93.43           C  
ATOM    939  C   ARG A 120     -10.749 -11.640  21.970  1.00 93.43           C  
ATOM    940  CB  ARG A 120     -10.018 -14.023  21.748  1.00 93.43           C  
ATOM    941  O   ARG A 120     -11.690 -11.379  22.722  1.00 93.43           O  
ATOM    942  CG  ARG A 120     -10.405 -15.404  21.241  1.00 93.43           C  
ATOM    943  CD  ARG A 120      -9.857 -16.507  22.135  1.00 93.43           C  
ATOM    944  NE  ARG A 120      -8.398 -16.551  22.104  1.00 93.43           N  
ATOM    945  NH1 ARG A 120      -8.206 -18.172  23.738  1.00 93.43           N  
ATOM    946  NH2 ARG A 120      -6.327 -17.300  22.757  1.00 93.43           N  
ATOM    947  CZ  ARG A 120      -7.647 -17.341  22.867  1.00 93.43           C  
ATOM    948  N   ASN A 121      -9.663 -10.831  21.884  1.00 92.68           N  
ATOM    949  CA  ASN A 121      -9.478  -9.625  22.683  1.00 92.68           C  
ATOM    950  C   ASN A 121     -10.350  -8.478  22.179  1.00 92.68           C  
ATOM    951  CB  ASN A 121      -8.006  -9.207  22.693  1.00 92.68           C  
ATOM    952  O   ASN A 121     -10.677  -7.562  22.935  1.00 92.68           O  
ATOM    953  CG  ASN A 121      -7.135 -10.159  23.489  1.00 92.68           C  
ATOM    954  ND2 ASN A 121      -5.841 -10.171  23.189  1.00 92.68           N  
ATOM    955  OD1 ASN A 121      -7.620 -10.879  24.366  1.00 92.68           O  
ATOM    956  N   GLY A 122     -10.840  -8.627  20.958  1.00 93.95           N  
ATOM    957  CA  GLY A 122     -11.647  -7.588  20.338  1.00 93.95           C  
ATOM    958  C   GLY A 122     -10.846  -6.670  19.435  1.00 93.95           C  
ATOM    959  O   GLY A 122      -9.755  -6.227  19.801  1.00 93.95           O  
ATOM    960  N   ILE A 123     -11.497  -6.288  18.288  1.00 95.16           N  
ATOM    961  CA  ILE A 123     -10.835  -5.465  17.282  1.00 95.16           C  
ATOM    962  C   ILE A 123     -11.725  -4.278  16.918  1.00 95.16           C  
ATOM    963  CB  ILE A 123     -10.493  -6.285  16.018  1.00 95.16           C  
ATOM    964  O   ILE A 123     -12.906  -4.451  16.610  1.00 95.16           O  
ATOM    965  CG1 ILE A 123      -9.615  -7.488  16.383  1.00 95.16           C  
ATOM    966  CG2 ILE A 123      -9.805  -5.403  14.971  1.00 95.16           C  
ATOM    967  CD1 ILE A 123      -9.461  -8.505  15.261  1.00 95.16           C  
ATOM    968  N   ASP A 124     -11.093  -3.013  16.936  1.00 95.26           N  
ATOM    969  CA  ASP A 124     -11.814  -1.829  16.480  1.00 95.26           C  
ATOM    970  C   ASP A 124     -11.524  -1.543  15.008  1.00 95.26           C  
ATOM    971  CB  ASP A 124     -11.446  -0.614  17.335  1.00 95.26           C  
ATOM    972  O   ASP A 124     -12.438  -1.242  14.237  1.00 95.26           O  
ATOM    973  CG  ASP A 124     -11.818  -0.784  18.797  1.00 95.26           C  
ATOM    974  OD1 ASP A 124     -13.009  -1.011  19.102  1.00 95.26           O  
ATOM    975  OD2 ASP A 124     -10.913  -0.687  19.654  1.00 95.26           O  
ATOM    976  N   ILE A 125     -10.259  -1.679  14.676  1.00 97.45           N  
ATOM    977  CA  ILE A 125      -9.789  -1.421  13.319  1.00 97.45           C  
ATOM    978  C   ILE A 125      -9.023  -2.635  12.798  1.00 97.45           C  
ATOM    979  CB  ILE A 125      -8.899  -0.159  13.260  1.00 97.45           C  
ATOM    980  O   ILE A 125      -8.013  -3.036  13.381  1.00 97.45           O  
ATOM    981  CG1 ILE A 125      -9.666   1.061  13.783  1.00 97.45           C  
ATOM    982  CG2 ILE A 125      -8.396   0.080  11.834  1.00 97.45           C  
ATOM    983  CD1 ILE A 125      -8.786   2.269  14.070  1.00 97.45           C  
ATOM    984  N   LEU A 126      -9.567  -3.194  11.713  1.00 98.12           N  
ATOM    985  CA  LEU A 126      -8.905  -4.343  11.104  1.00 98.12           C  
ATOM    986  C   LEU A 126      -8.316  -3.973   9.746  1.00 98.12           C  
ATOM    987  CB  LEU A 126      -9.887  -5.507  10.947  1.00 98.12           C  
ATOM    988  O   LEU A 126      -9.038  -3.522   8.854  1.00 98.12           O  
ATOM    989  CG  LEU A 126      -9.339  -6.772  10.285  1.00 98.12           C  
ATOM    990  CD1 LEU A 126      -8.187  -7.343  11.106  1.00 98.12           C  
ATOM    991  CD2 LEU A 126     -10.445  -7.807  10.113  1.00 98.12           C  
ATOM    992  N   VAL A 127      -6.984  -4.096   9.634  1.00 98.42           N  
ATOM    993  CA  VAL A 127      -6.266  -3.925   8.375  1.00 98.42           C  
ATOM    994  C   VAL A 127      -5.805  -5.284   7.854  1.00 98.42           C  
ATOM    995  CB  VAL A 127      -5.055  -2.978   8.537  1.00 98.42           C  
ATOM    996  O   VAL A 127      -5.232  -6.081   8.601  1.00 98.42           O  
ATOM    997  CG1 VAL A 127      -4.394  -2.712   7.186  1.00 98.42           C  
ATOM    998  CG2 VAL A 127      -5.487  -1.667   9.191  1.00 98.42           C  
ATOM    999  N   GLY A 128      -6.058  -5.613   6.554  1.00 97.37           N  
ATOM   1000  CA  GLY A 128      -5.622  -6.919   6.087  1.00 97.37           C  
ATOM   1001  C   GLY A 128      -5.619  -7.041   4.575  1.00 97.37           C  
ATOM   1002  O   GLY A 128      -6.155  -6.178   3.876  1.00 97.37           O  
ATOM   1003  N   THR A 129      -4.977  -8.163   4.114  1.00 96.57           N  
ATOM   1004  CA  THR A 129      -5.015  -8.515   2.699  1.00 96.57           C  
ATOM   1005  C   THR A 129      -6.267  -9.327   2.378  1.00 96.57           C  
ATOM   1006  CB  THR A 129      -3.764  -9.313   2.288  1.00 96.57           C  
ATOM   1007  O   THR A 129      -6.792 -10.036   3.239  1.00 96.57           O  
ATOM   1008  CG2 THR A 129      -2.494  -8.502   2.523  1.00 96.57           C  
ATOM   1009  OG1 THR A 129      -3.697 -10.518   3.060  1.00 96.57           O  
ATOM   1010  N   PRO A 130      -6.805  -9.142   1.176  1.00 96.75           N  
ATOM   1011  CA  PRO A 130      -8.082  -9.760   0.811  1.00 96.75           C  
ATOM   1012  C   PRO A 130      -8.079 -11.276   1.000  1.00 96.75           C  
ATOM   1013  CB  PRO A 130      -8.241  -9.395  -0.667  1.00 96.75           C  
ATOM   1014  O   PRO A 130      -9.043 -11.837   1.527  1.00 96.75           O  
ATOM   1015  CG  PRO A 130      -7.551  -8.077  -0.811  1.00 96.75           C  
ATOM   1016  CD  PRO A 130      -6.322  -8.085   0.052  1.00 96.75           C  
ATOM   1017  N   GLY A 131      -6.988 -11.901   0.587  1.00 95.87           N  
ATOM   1018  CA  GLY A 131      -6.902 -13.348   0.706  1.00 95.87           C  
ATOM   1019  C   GLY A 131      -7.082 -13.841   2.129  1.00 95.87           C  
ATOM   1020  O   GLY A 131      -7.868 -14.758   2.379  1.00 95.87           O  
ATOM   1021  N   ARG A 132      -6.346 -13.287   3.101  1.00 96.11           N  
ATOM   1022  CA  ARG A 132      -6.397 -13.702   4.499  1.00 96.11           C  
ATOM   1023  C   ARG A 132      -7.737 -13.338   5.130  1.00 96.11           C  
ATOM   1024  CB  ARG A 132      -5.254 -13.064   5.292  1.00 96.11           C  
ATOM   1025  O   ARG A 132      -8.312 -14.130   5.879  1.00 96.11           O  
ATOM   1026  CG  ARG A 132      -5.165 -13.537   6.734  1.00 96.11           C  
ATOM   1027  CD  ARG A 132      -4.855 -15.025   6.822  1.00 96.11           C  
ATOM   1028  NE  ARG A 132      -4.668 -15.456   8.204  1.00 96.11           N  
ATOM   1029  NH1 ARG A 132      -4.430 -17.696   7.691  1.00 96.11           N  
ATOM   1030  NH2 ARG A 132      -4.311 -16.995   9.871  1.00 96.11           N  
ATOM   1031  CZ  ARG A 132      -4.470 -16.715   8.586  1.00 96.11           C  
ATOM   1032  N   ILE A 133      -8.242 -12.183   4.859  1.00 97.80           N  
ATOM   1033  CA  ILE A 133      -9.528 -11.749   5.394  1.00 97.80           C  
ATOM   1034  C   ILE A 133     -10.627 -12.705   4.935  1.00 97.80           C  
ATOM   1035  CB  ILE A 133      -9.862 -10.303   4.962  1.00 97.80           C  
ATOM   1036  O   ILE A 133     -11.462 -13.132   5.737  1.00 97.80           O  
ATOM   1037  CG1 ILE A 133      -8.827  -9.325   5.530  1.00 97.80           C  
ATOM   1038  CG2 ILE A 133     -11.277  -9.921   5.403  1.00 97.80           C  
ATOM   1039  CD1 ILE A 133      -8.752  -9.317   7.050  1.00 97.80           C  
ATOM   1040  N   LYS A 134     -10.612 -12.978   3.684  1.00 96.80           N  
ATOM   1041  CA  LYS A 134     -11.588 -13.912   3.132  1.00 96.80           C  
ATOM   1042  C   LYS A 134     -11.500 -15.271   3.820  1.00 96.80           C  
ATOM   1043  CB  LYS A 134     -11.383 -14.074   1.625  1.00 96.80           C  
ATOM   1044  O   LYS A 134     -12.524 -15.886   4.125  1.00 96.80           O  
ATOM   1045  CG  LYS A 134     -12.402 -14.985   0.955  1.00 96.80           C  
ATOM   1046  CD  LYS A 134     -12.103 -15.163  -0.528  1.00 96.80           C  
ATOM   1047  CE  LYS A 134     -12.944 -16.276  -1.138  1.00 96.80           C  
ATOM   1048  NZ  LYS A 134     -12.508 -16.601  -2.529  1.00 96.80           N  
ATOM   1049  N   ASP A 135     -10.298 -15.769   4.009  1.00 96.36           N  
ATOM   1050  CA  ASP A 135     -10.064 -17.041   4.685  1.00 96.36           C  
ATOM   1051  C   ASP A 135     -10.716 -17.058   6.065  1.00 96.36           C  
ATOM   1052  CB  ASP A 135      -8.564 -17.316   4.809  1.00 96.36           C  
ATOM   1053  O   ASP A 135     -11.386 -18.027   6.429  1.00 96.36           O  
ATOM   1054  CG  ASP A 135      -8.256 -18.716   5.311  1.00 96.36           C  
ATOM   1055  OD1 ASP A 135      -9.097 -19.624   5.137  1.00 96.36           O  
ATOM   1056  OD2 ASP A 135      -7.165 -18.912   5.888  1.00 96.36           O  
ATOM   1057  N   HIS A 136     -10.558 -16.008   6.843  1.00 96.68           N  
ATOM   1058  CA  HIS A 136     -11.139 -15.914   8.178  1.00 96.68           C  
ATOM   1059  C   HIS A 136     -12.662 -15.868   8.114  1.00 96.68           C  
ATOM   1060  CB  HIS A 136     -10.606 -14.681   8.908  1.00 96.68           C  
ATOM   1061  O   HIS A 136     -13.341 -16.428   8.978  1.00 96.68           O  
ATOM   1062  CG  HIS A 136      -9.243 -14.872   9.494  1.00 96.68           C  
ATOM   1063  CD2 HIS A 136      -8.093 -14.182   9.312  1.00 96.68           C  
ATOM   1064  ND1 HIS A 136      -8.951 -15.882  10.385  1.00 96.68           N  
ATOM   1065  CE1 HIS A 136      -7.676 -15.804  10.727  1.00 96.68           C  
ATOM   1066  NE2 HIS A 136      -7.133 -14.781  10.090  1.00 96.68           N  
ATOM   1067  N   ILE A 137     -13.203 -15.191   7.116  1.00 95.79           N  
ATOM   1068  CA  ILE A 137     -14.649 -15.112   6.935  1.00 95.79           C  
ATOM   1069  C   ILE A 137     -15.203 -16.494   6.599  1.00 95.79           C  
ATOM   1070  CB  ILE A 137     -15.026 -14.100   5.830  1.00 95.79           C  
ATOM   1071  O   ILE A 137     -16.182 -16.941   7.203  1.00 95.79           O  
ATOM   1072  CG1 ILE A 137     -14.666 -12.675   6.265  1.00 95.79           C  
ATOM   1073  CG2 ILE A 137     -16.513 -14.208   5.483  1.00 95.79           C  
ATOM   1074  CD1 ILE A 137     -14.792 -11.639   5.157  1.00 95.79           C  
ATOM   1075  N   GLN A 138     -14.593 -17.216   5.695  1.00 94.60           N  
ATOM   1076  CA  GLN A 138     -15.050 -18.515   5.213  1.00 94.60           C  
ATOM   1077  C   GLN A 138     -14.980 -19.567   6.317  1.00 94.60           C  
ATOM   1078  CB  GLN A 138     -14.223 -18.963   4.008  1.00 94.60           C  
ATOM   1079  O   GLN A 138     -15.806 -20.481   6.364  1.00 94.60           O  
ATOM   1080  CG  GLN A 138     -14.548 -18.211   2.725  1.00 94.60           C  
ATOM   1081  CD  GLN A 138     -13.696 -18.657   1.551  1.00 94.60           C  
ATOM   1082  NE2 GLN A 138     -14.237 -18.528   0.344  1.00 94.60           N  
ATOM   1083  OE1 GLN A 138     -12.562 -19.113   1.727  1.00 94.60           O  
ATOM   1084  N   ASN A 139     -14.091 -19.366   7.221  1.00 92.98           N  
ATOM   1085  CA  ASN A 139     -13.917 -20.318   8.313  1.00 92.98           C  
ATOM   1086  C   ASN A 139     -14.752 -19.931   9.531  1.00 92.98           C  
ATOM   1087  CB  ASN A 139     -12.440 -20.433   8.696  1.00 92.98           C  
ATOM   1088  O   ASN A 139     -14.652 -20.565  10.583  1.00 92.98           O  
ATOM   1089  CG  ASN A 139     -11.607 -21.096   7.617  1.00 92.98           C  
ATOM   1090  ND2 ASN A 139     -10.369 -20.644   7.462  1.00 92.98           N  
ATOM   1091  OD1 ASN A 139     -12.074 -22.007   6.928  1.00 92.98           O  
ATOM   1092  N   GLY A 140     -15.541 -18.896   9.404  1.00 92.71           N  
ATOM   1093  CA  GLY A 140     -16.487 -18.473  10.425  1.00 92.71           C  
ATOM   1094  C   GLY A 140     -15.823 -17.799  11.610  1.00 92.71           C  
ATOM   1095  O   GLY A 140     -16.416 -17.697  12.686  1.00 92.71           O  
ATOM   1096  N   LYS A 141     -14.582 -17.324  11.457  1.00 93.52           N  
ATOM   1097  CA  LYS A 141     -13.816 -16.780  12.574  1.00 93.52           C  
ATOM   1098  C   LYS A 141     -13.932 -15.259  12.631  1.00 93.52           C  
ATOM   1099  CB  LYS A 141     -12.347 -17.190  12.469  1.00 93.52           C  
ATOM   1100  O   LYS A 141     -13.715 -14.654  13.682  1.00 93.52           O  
ATOM   1101  CG  LYS A 141     -12.120 -18.694  12.508  1.00 93.52           C  
ATOM   1102  CD  LYS A 141     -12.616 -19.301  13.814  1.00 93.52           C  
ATOM   1103  CE  LYS A 141     -12.364 -20.801  13.866  1.00 93.52           C  
ATOM   1104  NZ  LYS A 141     -12.933 -21.416  15.102  1.00 93.52           N  
ATOM   1105  N   LEU A 142     -14.176 -14.609  11.543  1.00 95.39           N  
ATOM   1106  CA  LEU A 142     -14.243 -13.153  11.469  1.00 95.39           C  
ATOM   1107  C   LEU A 142     -15.666 -12.690  11.175  1.00 95.39           C  
ATOM   1108  CB  LEU A 142     -13.290 -12.627  10.392  1.00 95.39           C  
ATOM   1109  O   LEU A 142     -16.252 -13.074  10.161  1.00 95.39           O  
ATOM   1110  CG  LEU A 142     -13.217 -11.107  10.236  1.00 95.39           C  
ATOM   1111  CD1 LEU A 142     -12.685 -10.468  11.514  1.00 95.39           C  
ATOM   1112  CD2 LEU A 142     -12.346 -10.734   9.041  1.00 95.39           C  
ATOM   1113  N   ASP A 143     -16.186 -11.890  12.045  1.00 92.96           N  
ATOM   1114  CA  ASP A 143     -17.516 -11.298  11.936  1.00 92.96           C  
ATOM   1115  C   ASP A 143     -17.436  -9.855  11.443  1.00 92.96           C  
ATOM   1116  CB  ASP A 143     -18.241 -11.355  13.282  1.00 92.96           C  
ATOM   1117  O   ASP A 143     -16.847  -8.999  12.106  1.00 92.96           O  
ATOM   1118  CG  ASP A 143     -19.660 -10.819  13.214  1.00 92.96           C  
ATOM   1119  OD1 ASP A 143     -20.172 -10.588  12.097  1.00 92.96           O  
ATOM   1120  OD2 ASP A 143     -20.271 -10.624  14.287  1.00 92.96           O  
ATOM   1121  N   LEU A 144     -18.095  -9.580  10.331  1.00 94.59           N  
ATOM   1122  CA  LEU A 144     -18.021  -8.246   9.744  1.00 94.59           C  
ATOM   1123  C   LEU A 144     -19.365  -7.532   9.846  1.00 94.59           C  
ATOM   1124  CB  LEU A 144     -17.584  -8.328   8.279  1.00 94.59           C  
ATOM   1125  O   LEU A 144     -19.587  -6.520   9.178  1.00 94.59           O  
ATOM   1126  CG  LEU A 144     -16.183  -8.885   8.020  1.00 94.59           C  
ATOM   1127  CD1 LEU A 144     -15.854  -8.819   6.532  1.00 94.59           C  
ATOM   1128  CD2 LEU A 144     -15.145  -8.124   8.837  1.00 94.59           C  
ATOM   1129  N   THR A 145     -20.327  -8.028  10.610  1.00 90.36           N  
ATOM   1130  CA  THR A 145     -21.695  -7.526  10.674  1.00 90.36           C  
ATOM   1131  C   THR A 145     -21.735  -6.148  11.329  1.00 90.36           C  
ATOM   1132  CB  THR A 145     -22.610  -8.492  11.448  1.00 90.36           C  
ATOM   1133  O   THR A 145     -22.690  -5.392  11.139  1.00 90.36           O  
ATOM   1134  CG2 THR A 145     -22.683  -9.851  10.759  1.00 90.36           C  
ATOM   1135  OG1 THR A 145     -22.096  -8.668  12.774  1.00 90.36           O  
ATOM   1136  N   LYS A 146     -20.728  -5.767  12.101  1.00 92.03           N  
ATOM   1137  CA  LYS A 146     -20.736  -4.513  12.849  1.00 92.03           C  
ATOM   1138  C   LYS A 146     -19.900  -3.448  12.146  1.00 92.03           C  
ATOM   1139  CB  LYS A 146     -20.218  -4.732  14.271  1.00 92.03           C  
ATOM   1140  O   LYS A 146     -19.591  -2.408  12.731  1.00 92.03           O  
ATOM   1141  CG  LYS A 146     -21.090  -5.651  15.113  1.00 92.03           C  
ATOM   1142  CD  LYS A 146     -22.459  -5.037  15.376  1.00 92.03           C  
ATOM   1143  CE  LYS A 146     -23.312  -5.930  16.268  1.00 92.03           C  
ATOM   1144  NZ  LYS A 146     -24.693  -5.387  16.437  1.00 92.03           N  
ATOM   1145  N   LEU A 147     -19.501  -3.686  10.915  1.00 94.94           N  
ATOM   1146  CA  LEU A 147     -18.681  -2.740  10.167  1.00 94.94           C  
ATOM   1147  C   LEU A 147     -19.430  -1.430   9.943  1.00 94.94           C  
ATOM   1148  CB  LEU A 147     -18.264  -3.339   8.821  1.00 94.94           C  
ATOM   1149  O   LEU A 147     -20.605  -1.438   9.568  1.00 94.94           O  
ATOM   1150  CG  LEU A 147     -17.097  -4.328   8.852  1.00 94.94           C  
ATOM   1151  CD1 LEU A 147     -16.817  -4.862   7.451  1.00 94.94           C  
ATOM   1152  CD2 LEU A 147     -15.853  -3.670   9.438  1.00 94.94           C  
ATOM   1153  N   LYS A 148     -18.766  -0.333  10.173  1.00 95.12           N  
ATOM   1154  CA  LYS A 148     -19.303   0.998   9.909  1.00 95.12           C  
ATOM   1155  C   LYS A 148     -18.570   1.667   8.750  1.00 95.12           C  
ATOM   1156  CB  LYS A 148     -19.210   1.872  11.161  1.00 95.12           C  
ATOM   1157  O   LYS A 148     -19.129   2.529   8.069  1.00 95.12           O  
ATOM   1158  CG  LYS A 148     -20.109   1.418  12.301  1.00 95.12           C  
ATOM   1159  CD  LYS A 148     -20.069   2.395  13.469  1.00 95.12           C  
ATOM   1160  CE  LYS A 148     -20.990   1.956  14.599  1.00 95.12           C  
ATOM   1161  NZ  LYS A 148     -20.937   2.899  15.756  1.00 95.12           N  
ATOM   1162  N   HIS A 149     -17.305   1.237   8.586  1.00 97.24           N  
ATOM   1163  CA  HIS A 149     -16.466   1.846   7.560  1.00 97.24           C  
ATOM   1164  C   HIS A 149     -15.613   0.798   6.853  1.00 97.24           C  
ATOM   1165  CB  HIS A 149     -15.571   2.926   8.170  1.00 97.24           C  
ATOM   1166  O   HIS A 149     -15.028  -0.073   7.501  1.00 97.24           O  
ATOM   1167  CG  HIS A 149     -16.313   3.912   9.015  1.00 97.24           C  
ATOM   1168  CD2 HIS A 149     -16.468   3.993  10.358  1.00 97.24           C  
ATOM   1169  ND1 HIS A 149     -17.009   4.975   8.481  1.00 97.24           N  
ATOM   1170  CE1 HIS A 149     -17.561   5.669   9.462  1.00 97.24           C  
ATOM   1171  NE2 HIS A 149     -17.248   5.095  10.611  1.00 97.24           N  
ATOM   1172  N   VAL A 150     -15.601   0.932   5.497  1.00 97.81           N  
ATOM   1173  CA  VAL A 150     -14.736   0.084   4.685  1.00 97.81           C  
ATOM   1174  C   VAL A 150     -13.818   0.952   3.827  1.00 97.81           C  
ATOM   1175  CB  VAL A 150     -15.556  -0.872   3.789  1.00 97.81           C  
ATOM   1176  O   VAL A 150     -14.279   1.877   3.155  1.00 97.81           O  
ATOM   1177  CG1 VAL A 150     -14.640  -1.643   2.841  1.00 97.81           C  
ATOM   1178  CG2 VAL A 150     -16.375  -1.835   4.647  1.00 97.81           C  
ATOM   1179  N   VAL A 151     -12.508   0.638   3.907  1.00 98.06           N  
ATOM   1180  CA  VAL A 151     -11.514   1.349   3.109  1.00 98.06           C  
ATOM   1181  C   VAL A 151     -10.814   0.373   2.166  1.00 98.06           C  
ATOM   1182  CB  VAL A 151     -10.476   2.065   4.002  1.00 98.06           C  
ATOM   1183  O   VAL A 151     -10.343  -0.683   2.594  1.00 98.06           O  
ATOM   1184  CG1 VAL A 151      -9.457   2.817   3.149  1.00 98.06           C  
ATOM   1185  CG2 VAL A 151     -11.174   3.017   4.972  1.00 98.06           C  
ATOM   1186  N   LEU A 152     -10.859   0.660   0.864  1.00 97.08           N  
ATOM   1187  CA  LEU A 152     -10.003  -0.032  -0.094  1.00 97.08           C  
ATOM   1188  C   LEU A 152      -8.829   0.848  -0.509  1.00 97.08           C  
ATOM   1189  CB  LEU A 152     -10.807  -0.446  -1.329  1.00 97.08           C  
ATOM   1190  O   LEU A 152      -9.006   1.815  -1.255  1.00 97.08           O  
ATOM   1191  CG  LEU A 152     -12.069  -1.271  -1.071  1.00 97.08           C  
ATOM   1192  CD1 LEU A 152     -12.703  -1.698  -2.391  1.00 97.08           C  
ATOM   1193  CD2 LEU A 152     -11.747  -2.487  -0.209  1.00 97.08           C  
ATOM   1194  N   ASP A 153      -7.661   0.505   0.058  1.00 94.74           N  
ATOM   1195  CA  ASP A 153      -6.446   1.261  -0.229  1.00 94.74           C  
ATOM   1196  C   ASP A 153      -5.676   0.642  -1.394  1.00 94.74           C  
ATOM   1197  CB  ASP A 153      -5.554   1.335   1.011  1.00 94.74           C  
ATOM   1198  O   ASP A 153      -5.479  -0.574  -1.437  1.00 94.74           O  
ATOM   1199  CG  ASP A 153      -4.557   2.480   0.958  1.00 94.74           C  
ATOM   1200  OD1 ASP A 153      -4.610   3.290   0.008  1.00 94.74           O  
ATOM   1201  OD2 ASP A 153      -3.710   2.571   1.873  1.00 94.74           O  
ATOM   1202  N   GLU A 154      -5.243   1.471  -2.327  1.00 90.72           N  
ATOM   1203  CA  GLU A 154      -4.615   1.031  -3.569  1.00 90.72           C  
ATOM   1204  C   GLU A 154      -5.493   0.022  -4.304  1.00 90.72           C  
ATOM   1205  CB  GLU A 154      -3.238   0.425  -3.290  1.00 90.72           C  
ATOM   1206  O   GLU A 154      -5.029  -1.059  -4.673  1.00 90.72           O  
ATOM   1207  CG  GLU A 154      -2.221   1.426  -2.762  1.00 90.72           C  
ATOM   1208  CD  GLU A 154      -0.791   0.911  -2.808  1.00 90.72           C  
ATOM   1209  OE1 GLU A 154       0.126   1.620  -2.334  1.00 90.72           O  
ATOM   1210  OE2 GLU A 154      -0.586  -0.211  -3.324  1.00 90.72           O  
ATOM   1211  N   VAL A 155      -6.742   0.467  -4.565  1.00 91.45           N  
ATOM   1212  CA  VAL A 155      -7.781  -0.397  -5.116  1.00 91.45           C  
ATOM   1213  C   VAL A 155      -7.393  -0.837  -6.526  1.00 91.45           C  
ATOM   1214  CB  VAL A 155      -9.155   0.310  -5.137  1.00 91.45           C  
ATOM   1215  O   VAL A 155      -7.706  -1.955  -6.942  1.00 91.45           O  
ATOM   1216  CG1 VAL A 155      -9.333   1.105  -6.429  1.00 91.45           C  
ATOM   1217  CG2 VAL A 155     -10.281  -0.709  -4.973  1.00 91.45           C  
ATOM   1218  N   ASP A 156      -6.793  -0.016  -7.281  1.00 88.42           N  
ATOM   1219  CA  ASP A 156      -6.333  -0.377  -8.618  1.00 88.42           C  
ATOM   1220  C   ASP A 156      -5.341  -1.537  -8.564  1.00 88.42           C  
ATOM   1221  CB  ASP A 156      -5.694   0.829  -9.310  1.00 88.42           C  
ATOM   1222  O   ASP A 156      -5.388  -2.441  -9.401  1.00 88.42           O  
ATOM   1223  CG  ASP A 156      -4.620   1.495  -8.468  1.00 88.42           C  
ATOM   1224  OD1 ASP A 156      -4.572   1.259  -7.242  1.00 88.42           O  
ATOM   1225  OD2 ASP A 156      -3.816   2.266  -9.036  1.00 88.42           O  
ATOM   1226  N   GLN A 157      -4.566  -1.505  -7.569  1.00 86.91           N  
ATOM   1227  CA  GLN A 157      -3.596  -2.580  -7.393  1.00 86.91           C  
ATOM   1228  C   GLN A 157      -4.290  -3.899  -7.063  1.00 86.91           C  
ATOM   1229  CB  GLN A 157      -2.593  -2.225  -6.295  1.00 86.91           C  
ATOM   1230  O   GLN A 157      -3.814  -4.970  -7.446  1.00 86.91           O  
ATOM   1231  CG  GLN A 157      -1.658  -1.081  -6.663  1.00 86.91           C  
ATOM   1232  CD  GLN A 157      -0.735  -1.425  -7.817  1.00 86.91           C  
ATOM   1233  NE2 GLN A 157      -0.118  -0.407  -8.406  1.00 86.91           N  
ATOM   1234  OE1 GLN A 157      -0.578  -2.597  -8.176  1.00 86.91           O  
ATOM   1235  N   MET A 158      -5.238  -3.865  -6.301  1.00 90.84           N  
ATOM   1236  CA  MET A 158      -5.998  -5.068  -5.976  1.00 90.84           C  
ATOM   1237  C   MET A 158      -6.535  -5.730  -7.241  1.00 90.84           C  
ATOM   1238  CB  MET A 158      -7.152  -4.737  -5.029  1.00 90.84           C  
ATOM   1239  O   MET A 158      -6.530  -6.957  -7.355  1.00 90.84           O  
ATOM   1240  CG  MET A 158      -6.707  -4.397  -3.616  1.00 90.84           C  
ATOM   1241  SD  MET A 158      -8.121  -4.117  -2.481  1.00 90.84           S  
ATOM   1242  CE  MET A 158      -7.275  -3.272  -1.116  1.00 90.84           C  
ATOM   1243  N   LEU A 159      -6.967  -4.889  -8.228  1.00 88.48           N  
ATOM   1244  CA  LEU A 159      -7.407  -5.399  -9.522  1.00 88.48           C  
ATOM   1245  C   LEU A 159      -6.250  -6.054 -10.270  1.00 88.48           C  
ATOM   1246  CB  LEU A 159      -8.003  -4.271 -10.368  1.00 88.48           C  
ATOM   1247  O   LEU A 159      -6.389  -7.166 -10.784  1.00 88.48           O  
ATOM   1248  CG  LEU A 159      -8.441  -4.645 -11.785  1.00 88.48           C  
ATOM   1249  CD1 LEU A 159      -9.571  -5.668 -11.738  1.00 88.48           C  
ATOM   1250  CD2 LEU A 159      -8.871  -3.402 -12.558  1.00 88.48           C  
ATOM   1251  N   ASP A 160      -5.159  -5.429 -10.256  1.00 84.07           N  
ATOM   1252  CA  ASP A 160      -3.982  -5.871 -10.998  1.00 84.07           C  
ATOM   1253  C   ASP A 160      -3.474  -7.211 -10.473  1.00 84.07           C  
ATOM   1254  CB  ASP A 160      -2.873  -4.820 -10.920  1.00 84.07           C  
ATOM   1255  O   ASP A 160      -2.976  -8.036 -11.242  1.00 84.07           O  
ATOM   1256  CG  ASP A 160      -3.173  -3.578 -11.741  1.00 84.07           C  
ATOM   1257  OD1 ASP A 160      -4.086  -3.616 -12.593  1.00 84.07           O  
ATOM   1258  OD2 ASP A 160      -2.487  -2.553 -11.536  1.00 84.07           O  
ATOM   1259  N   MET A 161      -3.705  -7.430  -9.229  1.00 84.45           N  
ATOM   1260  CA  MET A 161      -3.148  -8.604  -8.563  1.00 84.45           C  
ATOM   1261  C   MET A 161      -4.164  -9.741  -8.523  1.00 84.45           C  
ATOM   1262  CB  MET A 161      -2.698  -8.255  -7.143  1.00 84.45           C  
ATOM   1263  O   MET A 161      -3.921 -10.775  -7.898  1.00 84.45           O  
ATOM   1264  CG  MET A 161      -1.514  -7.304  -7.092  1.00 84.45           C  
ATOM   1265  SD  MET A 161      -1.045  -6.857  -5.375  1.00 84.45           S  
ATOM   1266  CE  MET A 161      -0.284  -8.413  -4.835  1.00 84.45           C  
ATOM   1267  N   GLY A 162      -5.320  -9.472  -9.122  1.00 88.72           N  
ATOM   1268  CA  GLY A 162      -6.318 -10.518  -9.278  1.00 88.72           C  
ATOM   1269  C   GLY A 162      -7.165 -10.725  -8.037  1.00 88.72           C  
ATOM   1270  O   GLY A 162      -7.662 -11.827  -7.795  1.00 88.72           O  
ATOM   1271  N   PHE A 163      -7.266  -9.667  -7.146  1.00 92.29           N  
ATOM   1272  CA  PHE A 163      -7.991  -9.775  -5.885  1.00 92.29           C  
ATOM   1273  C   PHE A 163      -9.421  -9.271  -6.038  1.00 92.29           C  
ATOM   1274  CB  PHE A 163      -7.273  -8.992  -4.782  1.00 92.29           C  
ATOM   1275  O   PHE A 163     -10.158  -9.173  -5.055  1.00 92.29           O  
ATOM   1276  CG  PHE A 163      -6.015  -9.653  -4.288  1.00 92.29           C  
ATOM   1277  CD1 PHE A 163      -6.000 -11.008  -3.981  1.00 92.29           C  
ATOM   1278  CD2 PHE A 163      -4.846  -8.919  -4.131  1.00 92.29           C  
ATOM   1279  CE1 PHE A 163      -4.836 -11.623  -3.524  1.00 92.29           C  
ATOM   1280  CE2 PHE A 163      -3.680  -9.527  -3.675  1.00 92.29           C  
ATOM   1281  CZ  PHE A 163      -3.677 -10.878  -3.371  1.00 92.29           C  
ATOM   1282  N   ALA A 164      -9.825  -9.010  -7.257  1.00 91.55           N  
ATOM   1283  CA  ALA A 164     -11.141  -8.419  -7.488  1.00 91.55           C  
ATOM   1284  C   ALA A 164     -12.247  -9.301  -6.915  1.00 91.55           C  
ATOM   1285  CB  ALA A 164     -11.366  -8.189  -8.980  1.00 91.55           C  
ATOM   1286  O   ALA A 164     -13.128  -8.817  -6.201  1.00 91.55           O  
ATOM   1287  N   ASP A 165     -12.169 -10.620  -7.224  1.00 93.00           N  
ATOM   1288  CA  ASP A 165     -13.200 -11.551  -6.778  1.00 93.00           C  
ATOM   1289  C   ASP A 165     -13.232 -11.647  -5.254  1.00 93.00           C  
ATOM   1290  CB  ASP A 165     -12.973 -12.936  -7.387  1.00 93.00           C  
ATOM   1291  O   ASP A 165     -14.306 -11.656  -4.649  1.00 93.00           O  
ATOM   1292  CG  ASP A 165     -13.234 -12.976  -8.883  1.00 93.00           C  
ATOM   1293  OD1 ASP A 165     -13.936 -12.082  -9.404  1.00 93.00           O  
ATOM   1294  OD2 ASP A 165     -12.734 -13.910  -9.546  1.00 93.00           O  
ATOM   1295  N   GLN A 166     -12.070 -11.709  -4.666  1.00 95.07           N  
ATOM   1296  CA  GLN A 166     -11.969 -11.795  -3.213  1.00 95.07           C  
ATOM   1297  C   GLN A 166     -12.558 -10.554  -2.547  1.00 95.07           C  
ATOM   1298  CB  GLN A 166     -10.513 -11.979  -2.785  1.00 95.07           C  
ATOM   1299  O   GLN A 166     -13.269 -10.659  -1.545  1.00 95.07           O  
ATOM   1300  CG  GLN A 166      -9.946 -13.355  -3.110  1.00 95.07           C  
ATOM   1301  CD  GLN A 166      -9.314 -13.419  -4.488  1.00 95.07           C  
ATOM   1302  NE2 GLN A 166      -8.262 -14.219  -4.621  1.00 95.07           N  
ATOM   1303  OE1 GLN A 166      -9.770 -12.756  -5.425  1.00 95.07           O  
ATOM   1304  N   VAL A 167     -12.216  -9.399  -3.059  1.00 95.19           N  
ATOM   1305  CA  VAL A 167     -12.702  -8.138  -2.510  1.00 95.19           C  
ATOM   1306  C   VAL A 167     -14.227  -8.101  -2.570  1.00 95.19           C  
ATOM   1307  CB  VAL A 167     -12.110  -6.925  -3.262  1.00 95.19           C  
ATOM   1308  O   VAL A 167     -14.886  -7.748  -1.589  1.00 95.19           O  
ATOM   1309  CG1 VAL A 167     -12.830  -5.638  -2.863  1.00 95.19           C  
ATOM   1310  CG2 VAL A 167     -10.611  -6.809  -2.989  1.00 95.19           C  
ATOM   1311  N   GLU A 168     -14.784  -8.466  -3.687  1.00 93.59           N  
ATOM   1312  CA  GLU A 168     -16.233  -8.461  -3.867  1.00 93.59           C  
ATOM   1313  C   GLU A 168     -16.912  -9.439  -2.913  1.00 93.59           C  
ATOM   1314  CB  GLU A 168     -16.596  -8.800  -5.315  1.00 93.59           C  
ATOM   1315  O   GLU A 168     -17.983  -9.150  -2.378  1.00 93.59           O  
ATOM   1316  CG  GLU A 168     -16.294  -7.683  -6.303  1.00 93.59           C  
ATOM   1317  CD  GLU A 168     -16.822  -7.959  -7.702  1.00 93.59           C  
ATOM   1318  OE1 GLU A 168     -16.409  -7.262  -8.656  1.00 93.59           O  
ATOM   1319  OE2 GLU A 168     -17.657  -8.880  -7.844  1.00 93.59           O  
ATOM   1320  N   GLU A 169     -16.344 -10.599  -2.703  1.00 94.34           N  
ATOM   1321  CA  GLU A 169     -16.869 -11.592  -1.772  1.00 94.34           C  
ATOM   1322  C   GLU A 169     -16.882 -11.056  -0.343  1.00 94.34           C  
ATOM   1323  CB  GLU A 169     -16.049 -12.883  -1.842  1.00 94.34           C  
ATOM   1324  O   GLU A 169     -17.843 -11.273   0.399  1.00 94.34           O  
ATOM   1325  CG  GLU A 169     -16.255 -13.673  -3.126  1.00 94.34           C  
ATOM   1326  CD  GLU A 169     -15.470 -14.975  -3.161  1.00 94.34           C  
ATOM   1327  OE1 GLU A 169     -15.074 -15.415  -4.264  1.00 94.34           O  
ATOM   1328  OE2 GLU A 169     -15.252 -15.561  -2.077  1.00 94.34           O  
ATOM   1329  N   ILE A 170     -15.790 -10.397   0.016  1.00 95.65           N  
ATOM   1330  CA  ILE A 170     -15.687  -9.820   1.352  1.00 95.65           C  
ATOM   1331  C   ILE A 170     -16.766  -8.755   1.539  1.00 95.65           C  
ATOM   1332  CB  ILE A 170     -14.287  -9.215   1.599  1.00 95.65           C  
ATOM   1333  O   ILE A 170     -17.483  -8.758   2.542  1.00 95.65           O  
ATOM   1334  CG1 ILE A 170     -13.230 -10.323   1.660  1.00 95.65           C  
ATOM   1335  CG2 ILE A 170     -14.280  -8.379   2.883  1.00 95.65           C  
ATOM   1336  CD1 ILE A 170     -11.796  -9.814   1.591  1.00 95.65           C  
ATOM   1337  N   LEU A 171     -16.860  -7.816   0.578  1.00 93.78           N  
ATOM   1338  CA  LEU A 171     -17.804  -6.707   0.661  1.00 93.78           C  
ATOM   1339  C   LEU A 171     -19.242  -7.215   0.660  1.00 93.78           C  
ATOM   1340  CB  LEU A 171     -17.593  -5.734  -0.502  1.00 93.78           C  
ATOM   1341  O   LEU A 171     -20.106  -6.648   1.333  1.00 93.78           O  
ATOM   1342  CG  LEU A 171     -16.268  -4.970  -0.515  1.00 93.78           C  
ATOM   1343  CD1 LEU A 171     -16.217  -4.019  -1.706  1.00 93.78           C  
ATOM   1344  CD2 LEU A 171     -16.078  -4.208   0.792  1.00 93.78           C  
ATOM   1345  N   SER A 172     -19.533  -8.303  -0.058  1.00 91.61           N  
ATOM   1346  CA  SER A 172     -20.878  -8.863  -0.149  1.00 91.61           C  
ATOM   1347  C   SER A 172     -21.361  -9.365   1.207  1.00 91.61           C  
ATOM   1348  CB  SER A 172     -20.915 -10.004  -1.167  1.00 91.61           C  
ATOM   1349  O   SER A 172     -22.564  -9.379   1.477  1.00 91.61           O  
ATOM   1350  OG  SER A 172     -20.194 -11.127  -0.691  1.00 91.61           O  
ATOM   1351  N   VAL A 173     -20.406  -9.790   2.065  1.00 90.73           N  
ATOM   1352  CA  VAL A 173     -20.741 -10.287   3.396  1.00 90.73           C  
ATOM   1353  C   VAL A 173     -21.073  -9.115   4.317  1.00 90.73           C  
ATOM   1354  CB  VAL A 173     -19.590 -11.126   3.995  1.00 90.73           C  
ATOM   1355  O   VAL A 173     -21.921  -9.236   5.204  1.00 90.73           O  
ATOM   1356  CG1 VAL A 173     -19.884 -11.485   5.450  1.00 90.73           C  
ATOM   1357  CG2 VAL A 173     -19.364 -12.389   3.165  1.00 90.73           C  
ATOM   1358  N   ALA A 174     -20.424  -7.972   4.018  1.00 87.99           N  
ATOM   1359  CA  ALA A 174     -20.516  -6.813   4.902  1.00 87.99           C  
ATOM   1360  C   ALA A 174     -21.680  -5.910   4.503  1.00 87.99           C  
ATOM   1361  CB  ALA A 174     -19.207  -6.027   4.887  1.00 87.99           C  
ATOM   1362  O   ALA A 174     -22.225  -5.185   5.338  1.00 87.99           O  
ATOM   1363  N   TYR A 175     -22.128  -5.991   3.233  1.00 91.88           N  
ATOM   1364  CA  TYR A 175     -23.100  -5.053   2.682  1.00 91.88           C  
ATOM   1365  C   TYR A 175     -24.448  -5.729   2.465  1.00 91.88           C  
ATOM   1366  CB  TYR A 175     -22.592  -4.464   1.363  1.00 91.88           C  
ATOM   1367  O   TYR A 175     -24.508  -6.903   2.093  1.00 91.88           O  
ATOM   1368  CG  TYR A 175     -21.496  -3.441   1.536  1.00 91.88           C  
ATOM   1369  CD1 TYR A 175     -21.725  -2.094   1.264  1.00 91.88           C  
ATOM   1370  CD2 TYR A 175     -20.230  -3.818   1.971  1.00 91.88           C  
ATOM   1371  CE1 TYR A 175     -20.718  -1.147   1.421  1.00 91.88           C  
ATOM   1372  CE2 TYR A 175     -19.215  -2.880   2.132  1.00 91.88           C  
ATOM   1373  OH  TYR A 175     -18.468  -0.617   2.011  1.00 91.88           O  
ATOM   1374  CZ  TYR A 175     -19.468  -1.549   1.855  1.00 91.88           C  
ATOM   1375  N   LYS A 176     -25.498  -5.035   2.757  1.00 85.81           N  
ATOM   1376  CA  LYS A 176     -26.859  -5.434   2.411  1.00 85.81           C  
ATOM   1377  C   LYS A 176     -27.373  -4.649   1.208  1.00 85.81           C  
ATOM   1378  CB  LYS A 176     -27.796  -5.237   3.604  1.00 85.81           C  
ATOM   1379  O   LYS A 176     -27.111  -3.451   1.083  1.00 85.81           O  
ATOM   1380  CG  LYS A 176     -27.433  -6.075   4.821  1.00 85.81           C  
ATOM   1381  CD  LYS A 176     -28.365  -5.793   5.992  1.00 85.81           C  
ATOM   1382  CE  LYS A 176     -27.937  -6.548   7.244  1.00 85.81           C  
ATOM   1383  NZ  LYS A 176     -28.813  -6.230   8.410  1.00 85.81           N  
ATOM   1384  N   LYS A 177     -27.958  -5.331   0.271  1.00 79.27           N  
ATOM   1385  CA  LYS A 177     -28.472  -4.704  -0.943  1.00 79.27           C  
ATOM   1386  C   LYS A 177     -29.439  -3.572  -0.609  1.00 79.27           C  
ATOM   1387  CB  LYS A 177     -29.164  -5.740  -1.831  1.00 79.27           C  
ATOM   1388  O   LYS A 177     -30.371  -3.756   0.176  1.00 79.27           O  
ATOM   1389  CG  LYS A 177     -29.448  -5.253  -3.244  1.00 79.27           C  
ATOM   1390  CD  LYS A 177     -30.031  -6.361  -4.111  1.00 79.27           C  
ATOM   1391  CE  LYS A 177     -30.347  -5.866  -5.516  1.00 79.27           C  
ATOM   1392  NZ  LYS A 177     -30.883  -6.959  -6.381  1.00 79.27           N  
ATOM   1393  N   ASP A 178     -29.150  -2.293  -1.052  1.00 74.02           N  
ATOM   1394  CA  ASP A 178     -30.034  -1.132  -1.005  1.00 74.02           C  
ATOM   1395  C   ASP A 178     -30.327  -0.723   0.437  1.00 74.02           C  
ATOM   1396  CB  ASP A 178     -31.342  -1.423  -1.745  1.00 74.02           C  
ATOM   1397  O   ASP A 178     -31.466  -0.392   0.775  1.00 74.02           O  
ATOM   1398  CG  ASP A 178     -31.137  -1.700  -3.224  1.00 74.02           C  
ATOM   1399  OD1 ASP A 178     -30.306  -1.018  -3.863  1.00 74.02           O  
ATOM   1400  OD2 ASP A 178     -31.815  -2.605  -3.757  1.00 74.02           O  
ATOM   1401  N   SER A 179     -29.329  -0.904   1.352  1.00 82.33           N  
ATOM   1402  CA  SER A 179     -29.502  -0.551   2.757  1.00 82.33           C  
ATOM   1403  C   SER A 179     -28.734   0.720   3.106  1.00 82.33           C  
ATOM   1404  CB  SER A 179     -29.043  -1.698   3.658  1.00 82.33           C  
ATOM   1405  O   SER A 179     -27.562   0.861   2.750  1.00 82.33           O  
ATOM   1406  OG  SER A 179     -29.064  -1.307   5.020  1.00 82.33           O  
ATOM   1407  N   GLU A 180     -29.462   1.627   3.790  1.00 79.24           N  
ATOM   1408  CA  GLU A 180     -28.872   2.876   4.261  1.00 79.24           C  
ATOM   1409  C   GLU A 180     -27.933   2.632   5.439  1.00 79.24           C  
ATOM   1410  CB  GLU A 180     -29.965   3.872   4.657  1.00 79.24           C  
ATOM   1411  O   GLU A 180     -27.131   3.500   5.791  1.00 79.24           O  
ATOM   1412  CG  GLU A 180     -30.737   4.439   3.475  1.00 79.24           C  
ATOM   1413  CD  GLU A 180     -29.895   5.338   2.584  1.00 79.24           C  
ATOM   1414  OE1 GLU A 180     -30.182   5.429   1.368  1.00 79.24           O  
ATOM   1415  OE2 GLU A 180     -28.940   5.956   3.105  1.00 79.24           O  
ATOM   1416  N   ASP A 181     -28.036   1.324   5.906  1.00 84.95           N  
ATOM   1417  CA  ASP A 181     -27.223   0.971   7.066  1.00 84.95           C  
ATOM   1418  C   ASP A 181     -25.864   0.420   6.637  1.00 84.95           C  
ATOM   1419  CB  ASP A 181     -27.951  -0.050   7.942  1.00 84.95           C  
ATOM   1420  O   ASP A 181     -25.085  -0.043   7.472  1.00 84.95           O  
ATOM   1421  CG  ASP A 181     -29.190   0.519   8.611  1.00 84.95           C  
ATOM   1422  OD1 ASP A 181     -29.201   1.722   8.952  1.00 84.95           O  
ATOM   1423  OD2 ASP A 181     -30.163  -0.243   8.802  1.00 84.95           O  
ATOM   1424  N   ASN A 182     -25.633   0.473   5.236  1.00 92.15           N  
ATOM   1425  CA  ASN A 182     -24.340   0.007   4.747  1.00 92.15           C  
ATOM   1426  C   ASN A 182     -23.197   0.868   5.276  1.00 92.15           C  
ATOM   1427  CB  ASN A 182     -24.322  -0.017   3.217  1.00 92.15           C  
ATOM   1428  O   ASN A 182     -23.387   2.050   5.566  1.00 92.15           O  
ATOM   1429  CG  ASN A 182     -25.071  -1.203   2.642  1.00 92.15           C  
ATOM   1430  ND2 ASN A 182     -25.572  -1.054   1.422  1.00 92.15           N  
ATOM   1431  OD1 ASN A 182     -25.199  -2.245   3.291  1.00 92.15           O  
ATOM   1432  N   PRO A 183     -22.083   0.216   5.432  1.00 94.52           N  
ATOM   1433  CA  PRO A 183     -20.924   0.979   5.903  1.00 94.52           C  
ATOM   1434  C   PRO A 183     -20.513   2.085   4.934  1.00 94.52           C  
ATOM   1435  CB  PRO A 183     -19.827  -0.082   6.017  1.00 94.52           C  
ATOM   1436  O   PRO A 183     -20.804   2.003   3.738  1.00 94.52           O  
ATOM   1437  CG  PRO A 183     -20.552  -1.388   5.983  1.00 94.52           C  
ATOM   1438  CD  PRO A 183     -21.837  -1.200   5.228  1.00 94.52           C  
ATOM   1439  N   GLN A 184     -19.949   3.168   5.489  1.00 96.43           N  
ATOM   1440  CA  GLN A 184     -19.264   4.142   4.646  1.00 96.43           C  
ATOM   1441  C   GLN A 184     -18.143   3.485   3.847  1.00 96.43           C  
ATOM   1442  CB  GLN A 184     -18.705   5.286   5.494  1.00 96.43           C  
ATOM   1443  O   GLN A 184     -17.315   2.763   4.406  1.00 96.43           O  
ATOM   1444  CG  GLN A 184     -18.000   6.365   4.682  1.00 96.43           C  
ATOM   1445  CD  GLN A 184     -17.276   7.375   5.552  1.00 96.43           C  
ATOM   1446  NE2 GLN A 184     -17.014   8.554   4.999  1.00 96.43           N  
ATOM   1447  OE1 GLN A 184     -16.955   7.098   6.712  1.00 96.43           O  
ATOM   1448  N   THR A 185     -18.127   3.706   2.484  1.00 96.60           N  
ATOM   1449  CA  THR A 185     -17.115   3.111   1.620  1.00 96.60           C  
ATOM   1450  C   THR A 185     -16.138   4.171   1.121  1.00 96.60           C  
ATOM   1451  CB  THR A 185     -17.757   2.395   0.417  1.00 96.60           C  
ATOM   1452  O   THR A 185     -16.549   5.174   0.532  1.00 96.60           O  
ATOM   1453  CG2 THR A 185     -16.705   1.683  -0.426  1.00 96.60           C  
ATOM   1454  OG1 THR A 185     -18.704   1.430   0.894  1.00 96.60           O  
ATOM   1455  N   LEU A 186     -14.864   3.936   1.348  1.00 97.49           N  
ATOM   1456  CA  LEU A 186     -13.795   4.852   0.967  1.00 97.49           C  
ATOM   1457  C   LEU A 186     -12.797   4.167   0.040  1.00 97.49           C  
ATOM   1458  CB  LEU A 186     -13.074   5.381   2.210  1.00 97.49           C  
ATOM   1459  O   LEU A 186     -12.215   3.140   0.396  1.00 97.49           O  
ATOM   1460  CG  LEU A 186     -13.962   5.948   3.319  1.00 97.49           C  
ATOM   1461  CD1 LEU A 186     -13.145   6.180   4.585  1.00 97.49           C  
ATOM   1462  CD2 LEU A 186     -14.627   7.242   2.861  1.00 97.49           C  
ATOM   1463  N   LEU A 187     -12.665   4.694  -1.188  1.00 96.47           N  
ATOM   1464  CA  LEU A 187     -11.729   4.139  -2.159  1.00 96.47           C  
ATOM   1465  C   LEU A 187     -10.561   5.090  -2.395  1.00 96.47           C  
ATOM   1466  CB  LEU A 187     -12.441   3.849  -3.483  1.00 96.47           C  
ATOM   1467  O   LEU A 187     -10.764   6.255  -2.745  1.00 96.47           O  
ATOM   1468  CG  LEU A 187     -13.703   2.988  -3.401  1.00 96.47           C  
ATOM   1469  CD1 LEU A 187     -14.266   2.739  -4.796  1.00 96.47           C  
ATOM   1470  CD2 LEU A 187     -13.406   1.670  -2.694  1.00 96.47           C  
ATOM   1471  N   PHE A 188      -9.401   4.596  -2.117  1.00 94.63           N  
ATOM   1472  CA  PHE A 188      -8.171   5.344  -2.349  1.00 94.63           C  
ATOM   1473  C   PHE A 188      -7.315   4.663  -3.410  1.00 94.63           C  
ATOM   1474  CB  PHE A 188      -7.376   5.490  -1.048  1.00 94.63           C  
ATOM   1475  O   PHE A 188      -6.991   3.480  -3.289  1.00 94.63           O  
ATOM   1476  CG  PHE A 188      -8.014   6.415  -0.047  1.00 94.63           C  
ATOM   1477  CD1 PHE A 188      -7.576   7.727   0.086  1.00 94.63           C  
ATOM   1478  CD2 PHE A 188      -9.053   5.972   0.762  1.00 94.63           C  
ATOM   1479  CE1 PHE A 188      -8.165   8.585   1.012  1.00 94.63           C  
ATOM   1480  CE2 PHE A 188      -9.646   6.824   1.689  1.00 94.63           C  
ATOM   1481  CZ  PHE A 188      -9.200   8.130   1.813  1.00 94.63           C  
ATOM   1482  N   SER A 189      -7.007   5.467  -4.449  1.00 90.44           N  
ATOM   1483  CA  SER A 189      -6.276   4.875  -5.564  1.00 90.44           C  
ATOM   1484  C   SER A 189      -5.458   5.925  -6.309  1.00 90.44           C  
ATOM   1485  CB  SER A 189      -7.239   4.186  -6.533  1.00 90.44           C  
ATOM   1486  O   SER A 189      -5.853   7.091  -6.380  1.00 90.44           O  
ATOM   1487  OG  SER A 189      -6.527   3.533  -7.570  1.00 90.44           O  
ATOM   1488  N   ALA A 190      -4.337   5.398  -6.839  1.00 83.07           N  
ATOM   1489  CA  ALA A 190      -3.543   6.271  -7.701  1.00 83.07           C  
ATOM   1490  C   ALA A 190      -4.184   6.410  -9.079  1.00 83.07           C  
ATOM   1491  CB  ALA A 190      -2.119   5.737  -7.832  1.00 83.07           C  
ATOM   1492  O   ALA A 190      -4.110   7.473  -9.700  1.00 83.07           O  
ATOM   1493  N   THR A 191      -4.764   5.338  -9.473  1.00 81.80           N  
ATOM   1494  CA  THR A 191      -5.483   5.285 -10.741  1.00 81.80           C  
ATOM   1495  C   THR A 191      -6.904   4.768 -10.536  1.00 81.80           C  
ATOM   1496  CB  THR A 191      -4.752   4.392 -11.761  1.00 81.80           C  
ATOM   1497  O   THR A 191      -7.207   4.162  -9.506  1.00 81.80           O  
ATOM   1498  CG2 THR A 191      -3.312   4.853 -11.962  1.00 81.80           C  
ATOM   1499  OG1 THR A 191      -4.747   3.040 -11.286  1.00 81.80           O  
ATOM   1500  N   CYS A 192      -7.840   5.106 -11.524  1.00 86.03           N  
ATOM   1501  CA  CYS A 192      -9.230   4.686 -11.383  1.00 86.03           C  
ATOM   1502  C   CYS A 192      -9.703   3.944 -12.627  1.00 86.03           C  
ATOM   1503  CB  CYS A 192     -10.131   5.893 -11.125  1.00 86.03           C  
ATOM   1504  O   CYS A 192     -10.369   4.524 -13.486  1.00 86.03           O  
ATOM   1505  SG  CYS A 192      -9.863   6.671  -9.517  1.00 86.03           S  
ATOM   1506  N   PRO A 193      -9.234   2.678 -12.774  1.00 84.75           N  
ATOM   1507  CA  PRO A 193      -9.777   1.888 -13.882  1.00 84.75           C  
ATOM   1508  C   PRO A 193     -11.268   1.600 -13.727  1.00 84.75           C  
ATOM   1509  CB  PRO A 193      -8.962   0.593 -13.824  1.00 84.75           C  
ATOM   1510  O   PRO A 193     -11.834   1.816 -12.652  1.00 84.75           O  
ATOM   1511  CG  PRO A 193      -8.567   0.454 -12.389  1.00 84.75           C  
ATOM   1512  CD  PRO A 193      -8.370   1.828 -11.813  1.00 84.75           C  
ATOM   1513  N   HIS A 194     -11.981   1.113 -14.811  1.00 88.19           N  
ATOM   1514  CA  HIS A 194     -13.418   0.861 -14.840  1.00 88.19           C  
ATOM   1515  C   HIS A 194     -13.851   0.005 -13.654  1.00 88.19           C  
ATOM   1516  CB  HIS A 194     -13.816   0.180 -16.151  1.00 88.19           C  
ATOM   1517  O   HIS A 194     -14.903   0.249 -13.059  1.00 88.19           O  
ATOM   1518  CG  HIS A 194     -13.867   1.113 -17.319  1.00 88.19           C  
ATOM   1519  CD2 HIS A 194     -14.912   1.731 -17.918  1.00 88.19           C  
ATOM   1520  ND1 HIS A 194     -12.740   1.501 -18.011  1.00 88.19           N  
ATOM   1521  CE1 HIS A 194     -13.091   2.322 -18.988  1.00 88.19           C  
ATOM   1522  NE2 HIS A 194     -14.404   2.478 -18.953  1.00 88.19           N  
ATOM   1523  N   TRP A 195     -13.069  -0.888 -13.280  1.00 89.54           N  
ATOM   1524  CA  TRP A 195     -13.389  -1.780 -12.171  1.00 89.54           C  
ATOM   1525  C   TRP A 195     -13.630  -0.990 -10.888  1.00 89.54           C  
ATOM   1526  CB  TRP A 195     -12.264  -2.796 -11.955  1.00 89.54           C  
ATOM   1527  O   TRP A 195     -14.540  -1.306 -10.119  1.00 89.54           O  
ATOM   1528  CG  TRP A 195     -12.480  -3.705 -10.783  1.00 89.54           C  
ATOM   1529  CD1 TRP A 195     -13.336  -4.768 -10.711  1.00 89.54           C  
ATOM   1530  CD2 TRP A 195     -11.829  -3.627  -9.511  1.00 89.54           C  
ATOM   1531  CE2 TRP A 195     -12.341  -4.676  -8.715  1.00 89.54           C  
ATOM   1532  CE3 TRP A 195     -10.862  -2.771  -8.966  1.00 89.54           C  
ATOM   1533  NE1 TRP A 195     -13.258  -5.356  -9.470  1.00 89.54           N  
ATOM   1534  CH2 TRP A 195     -10.970  -4.041  -6.893  1.00 89.54           C  
ATOM   1535  CZ2 TRP A 195     -11.916  -4.892  -7.402  1.00 89.54           C  
ATOM   1536  CZ3 TRP A 195     -10.441  -2.988  -7.659  1.00 89.54           C  
ATOM   1537  N   VAL A 196     -12.772  -0.028 -10.594  1.00 88.46           N  
ATOM   1538  CA  VAL A 196     -12.903   0.797  -9.398  1.00 88.46           C  
ATOM   1539  C   VAL A 196     -14.272   1.474  -9.385  1.00 88.46           C  
ATOM   1540  CB  VAL A 196     -11.783   1.858  -9.315  1.00 88.46           C  
ATOM   1541  O   VAL A 196     -14.953   1.491  -8.357  1.00 88.46           O  
ATOM   1542  CG1 VAL A 196     -12.035   2.821  -8.156  1.00 88.46           C  
ATOM   1543  CG2 VAL A 196     -10.420   1.184  -9.167  1.00 88.46           C  
ATOM   1544  N   PHE A 197     -14.742   1.958 -10.521  1.00 90.27           N  
ATOM   1545  CA  PHE A 197     -16.046   2.600 -10.634  1.00 90.27           C  
ATOM   1546  C   PHE A 197     -17.167   1.580 -10.473  1.00 90.27           C  
ATOM   1547  CB  PHE A 197     -16.179   3.317 -11.981  1.00 90.27           C  
ATOM   1548  O   PHE A 197     -18.215   1.887  -9.901  1.00 90.27           O  
ATOM   1549  CG  PHE A 197     -15.341   4.562 -12.092  1.00 90.27           C  
ATOM   1550  CD1 PHE A 197     -15.647   5.691 -11.341  1.00 90.27           C  
ATOM   1551  CD2 PHE A 197     -14.247   4.603 -12.946  1.00 90.27           C  
ATOM   1552  CE1 PHE A 197     -14.873   6.845 -11.441  1.00 90.27           C  
ATOM   1553  CE2 PHE A 197     -13.469   5.753 -13.051  1.00 90.27           C  
ATOM   1554  CZ  PHE A 197     -13.785   6.873 -12.299  1.00 90.27           C  
ATOM   1555  N   ASN A 198     -16.890   0.373 -10.957  1.00 90.46           N  
ATOM   1556  CA  ASN A 198     -17.866  -0.699 -10.787  1.00 90.46           C  
ATOM   1557  C   ASN A 198     -18.056  -1.056  -9.316  1.00 90.46           C  
ATOM   1558  CB  ASN A 198     -17.448  -1.936 -11.585  1.00 90.46           C  
ATOM   1559  O   ASN A 198     -19.182  -1.277  -8.867  1.00 90.46           O  
ATOM   1560  CG  ASN A 198     -17.630  -1.756 -13.079  1.00 90.46           C  
ATOM   1561  ND2 ASN A 198     -16.980  -2.608 -13.863  1.00 90.46           N  
ATOM   1562  OD1 ASN A 198     -18.349  -0.859 -13.526  1.00 90.46           O  
ATOM   1563  N   VAL A 199     -16.934  -1.171  -8.640  1.00 89.20           N  
ATOM   1564  CA  VAL A 199     -16.995  -1.427  -7.204  1.00 89.20           C  
ATOM   1565  C   VAL A 199     -17.757  -0.301  -6.510  1.00 89.20           C  
ATOM   1566  CB  VAL A 199     -15.583  -1.571  -6.593  1.00 89.20           C  
ATOM   1567  O   VAL A 199     -18.609  -0.554  -5.656  1.00 89.20           O  
ATOM   1568  CG1 VAL A 199     -15.654  -1.580  -5.067  1.00 89.20           C  
ATOM   1569  CG2 VAL A 199     -14.907  -2.841  -7.108  1.00 89.20           C  
ATOM   1570  N   ALA A 200     -17.510   0.935  -6.885  1.00 90.33           N  
ATOM   1571  CA  ALA A 200     -18.163   2.111  -6.314  1.00 90.33           C  
ATOM   1572  C   ALA A 200     -19.669   2.071  -6.553  1.00 90.33           C  
ATOM   1573  CB  ALA A 200     -17.567   3.388  -6.900  1.00 90.33           C  
ATOM   1574  O   ALA A 200     -20.457   2.323  -5.638  1.00 90.33           O  
ATOM   1575  N   LYS A 201     -19.999   1.704  -7.738  1.00 89.86           N  
ATOM   1576  CA  LYS A 201     -21.401   1.632  -8.139  1.00 89.86           C  
ATOM   1577  C   LYS A 201     -22.148   0.570  -7.337  1.00 89.86           C  
ATOM   1578  CB  LYS A 201     -21.518   1.339  -9.635  1.00 89.86           C  
ATOM   1579  O   LYS A 201     -23.298   0.776  -6.944  1.00 89.86           O  
ATOM   1580  CG  LYS A 201     -22.939   1.420 -10.173  1.00 89.86           C  
ATOM   1581  CD  LYS A 201     -22.986   1.153 -11.672  1.00 89.86           C  
ATOM   1582  CE  LYS A 201     -24.415   1.155 -12.196  1.00 89.86           C  
ATOM   1583  NZ  LYS A 201     -24.467   0.886 -13.665  1.00 89.86           N  
ATOM   1584  N   LYS A 202     -21.516  -0.484  -7.044  1.00 89.80           N  
ATOM   1585  CA  LYS A 202     -22.141  -1.630  -6.390  1.00 89.80           C  
ATOM   1586  C   LYS A 202     -22.245  -1.414  -4.883  1.00 89.80           C  
ATOM   1587  CB  LYS A 202     -21.356  -2.910  -6.683  1.00 89.80           C  
ATOM   1588  O   LYS A 202     -23.242  -1.790  -4.263  1.00 89.80           O  
ATOM   1589  CG  LYS A 202     -22.060  -4.183  -6.237  1.00 89.80           C  
ATOM   1590  CD  LYS A 202     -21.335  -5.426  -6.737  1.00 89.80           C  
ATOM   1591  CE  LYS A 202     -22.012  -6.702  -6.252  1.00 89.80           C  
ATOM   1592  NZ  LYS A 202     -21.338  -7.923  -6.785  1.00 89.80           N  
ATOM   1593  N   TYR A 203     -21.257  -0.754  -4.284  1.00 91.54           N  
ATOM   1594  CA  TYR A 203     -21.193  -0.832  -2.829  1.00 91.54           C  
ATOM   1595  C   TYR A 203     -21.288   0.554  -2.203  1.00 91.54           C  
ATOM   1596  CB  TYR A 203     -19.898  -1.519  -2.384  1.00 91.54           C  
ATOM   1597  O   TYR A 203     -21.478   0.683  -0.991  1.00 91.54           O  
ATOM   1598  CG  TYR A 203     -19.809  -2.969  -2.791  1.00 91.54           C  
ATOM   1599  CD1 TYR A 203     -20.602  -3.936  -2.176  1.00 91.54           C  
ATOM   1600  CD2 TYR A 203     -18.932  -3.377  -3.790  1.00 91.54           C  
ATOM   1601  CE1 TYR A 203     -20.522  -5.274  -2.546  1.00 91.54           C  
ATOM   1602  CE2 TYR A 203     -18.844  -4.712  -4.169  1.00 91.54           C  
ATOM   1603  OH  TYR A 203     -19.558  -6.976  -3.913  1.00 91.54           O  
ATOM   1604  CZ  TYR A 203     -19.641  -5.652  -3.543  1.00 91.54           C  
ATOM   1605  N   MET A 204     -21.157   1.639  -2.943  1.00 91.15           N  
ATOM   1606  CA  MET A 204     -21.276   3.000  -2.426  1.00 91.15           C  
ATOM   1607  C   MET A 204     -22.711   3.503  -2.544  1.00 91.15           C  
ATOM   1608  CB  MET A 204     -20.329   3.943  -3.170  1.00 91.15           C  
ATOM   1609  O   MET A 204     -23.469   3.036  -3.395  1.00 91.15           O  
ATOM   1610  CG  MET A 204     -18.858   3.674  -2.898  1.00 91.15           C  
ATOM   1611  SD  MET A 204     -17.757   4.898  -3.709  1.00 91.15           S  
ATOM   1612  CE  MET A 204     -16.232   4.634  -2.763  1.00 91.15           C  
ATOM   1613  N   LYS A 205     -23.015   4.395  -1.706  1.00 88.08           N  
ATOM   1614  CA  LYS A 205     -24.302   5.077  -1.798  1.00 88.08           C  
ATOM   1615  C   LYS A 205     -24.410   5.876  -3.094  1.00 88.08           C  
ATOM   1616  CB  LYS A 205     -24.508   6.000  -0.596  1.00 88.08           C  
ATOM   1617  O   LYS A 205     -23.407   6.102  -3.775  1.00 88.08           O  
ATOM   1618  CG  LYS A 205     -24.496   5.282   0.745  1.00 88.08           C  
ATOM   1619  CD  LYS A 205     -24.582   6.264   1.906  1.00 88.08           C  
ATOM   1620  CE  LYS A 205     -24.478   5.553   3.249  1.00 88.08           C  
ATOM   1621  NZ  LYS A 205     -24.448   6.521   4.387  1.00 88.08           N  
ATOM   1622  N   SER A 206     -25.708   6.262  -3.496  1.00 83.04           N  
ATOM   1623  CA  SER A 206     -25.982   6.970  -4.742  1.00 83.04           C  
ATOM   1624  C   SER A 206     -25.264   8.315  -4.784  1.00 83.04           C  
ATOM   1625  CB  SER A 206     -27.486   7.180  -4.920  1.00 83.04           C  
ATOM   1626  O   SER A 206     -24.865   8.778  -5.854  1.00 83.04           O  
ATOM   1627  OG  SER A 206     -28.023   7.917  -3.834  1.00 83.04           O  
ATOM   1628  N   THR A 207     -25.036   8.869  -3.559  1.00 87.88           N  
ATOM   1629  CA  THR A 207     -24.282  10.115  -3.472  1.00 87.88           C  
ATOM   1630  C   THR A 207     -22.915   9.877  -2.838  1.00 87.88           C  
ATOM   1631  CB  THR A 207     -25.049  11.177  -2.663  1.00 87.88           C  
ATOM   1632  O   THR A 207     -22.812   9.218  -1.801  1.00 87.88           O  
ATOM   1633  CG2 THR A 207     -26.378  11.521  -3.327  1.00 87.88           C  
ATOM   1634  OG1 THR A 207     -25.302  10.674  -1.345  1.00 87.88           O  
ATOM   1635  N   TYR A 208     -21.843  10.113  -3.687  1.00 92.74           N  
ATOM   1636  CA  TYR A 208     -20.493  10.007  -3.145  1.00 92.74           C  
ATOM   1637  C   TYR A 208     -19.619  11.157  -3.630  1.00 92.74           C  
ATOM   1638  CB  TYR A 208     -19.860   8.669  -3.536  1.00 92.74           C  
ATOM   1639  O   TYR A 208     -19.936  11.808  -4.628  1.00 92.74           O  
ATOM   1640  CG  TYR A 208     -19.671   8.499  -5.024  1.00 92.74           C  
ATOM   1641  CD1 TYR A 208     -20.670   7.932  -5.812  1.00 92.74           C  
ATOM   1642  CD2 TYR A 208     -18.494   8.903  -5.644  1.00 92.74           C  
ATOM   1643  CE1 TYR A 208     -20.500   7.772  -7.184  1.00 92.74           C  
ATOM   1644  CE2 TYR A 208     -18.312   8.747  -7.014  1.00 92.74           C  
ATOM   1645  OH  TYR A 208     -19.146   8.026  -9.132  1.00 92.74           O  
ATOM   1646  CZ  TYR A 208     -19.320   8.182  -7.775  1.00 92.74           C  
ATOM   1647  N   GLU A 209     -18.554  11.464  -2.915  1.00 95.25           N  
ATOM   1648  CA  GLU A 209     -17.610  12.524  -3.254  1.00 95.25           C  
ATOM   1649  C   GLU A 209     -16.394  11.967  -3.988  1.00 95.25           C  
ATOM   1650  CB  GLU A 209     -17.167  13.272  -1.994  1.00 95.25           C  
ATOM   1651  O   GLU A 209     -15.921  10.873  -3.675  1.00 95.25           O  
ATOM   1652  CG  GLU A 209     -18.307  13.946  -1.245  1.00 95.25           C  
ATOM   1653  CD  GLU A 209     -18.943  15.088  -2.022  1.00 95.25           C  
ATOM   1654  OE1 GLU A 209     -20.150  15.358  -1.826  1.00 95.25           O  
ATOM   1655  OE2 GLU A 209     -18.229  15.717  -2.835  1.00 95.25           O  
ATOM   1656  N   GLN A 210     -15.990  12.720  -4.989  1.00 93.47           N  
ATOM   1657  CA  GLN A 210     -14.787  12.374  -5.738  1.00 93.47           C  
ATOM   1658  C   GLN A 210     -13.729  13.466  -5.614  1.00 93.47           C  
ATOM   1659  CB  GLN A 210     -15.121  12.131  -7.211  1.00 93.47           C  
ATOM   1660  O   GLN A 210     -14.003  14.637  -5.886  1.00 93.47           O  
ATOM   1661  CG  GLN A 210     -13.966  11.554  -8.017  1.00 93.47           C  
ATOM   1662  CD  GLN A 210     -14.367  11.177  -9.430  1.00 93.47           C  
ATOM   1663  NE2 GLN A 210     -13.381  10.849 -10.259  1.00 93.47           N  
ATOM   1664  OE1 GLN A 210     -15.553  11.178  -9.775  1.00 93.47           O  
ATOM   1665  N   VAL A 211     -12.634  13.134  -5.091  1.00 91.49           N  
ATOM   1666  CA  VAL A 211     -11.498  14.042  -4.971  1.00 91.49           C  
ATOM   1667  C   VAL A 211     -10.364  13.576  -5.880  1.00 91.49           C  
ATOM   1668  CB  VAL A 211     -11.003  14.142  -3.510  1.00 91.49           C  
ATOM   1669  O   VAL A 211      -9.886  12.446  -5.757  1.00 91.49           O  
ATOM   1670  CG1 VAL A 211      -9.762  15.028  -3.420  1.00 91.49           C  
ATOM   1671  CG2 VAL A 211     -12.112  14.677  -2.607  1.00 91.49           C  
ATOM   1672  N   ASP A 212      -9.935  14.432  -6.841  1.00 87.75           N  
ATOM   1673  CA  ASP A 212      -8.888  14.118  -7.809  1.00 87.75           C  
ATOM   1674  C   ASP A 212      -7.721  15.096  -7.693  1.00 87.75           C  
ATOM   1675  CB  ASP A 212      -9.449  14.136  -9.232  1.00 87.75           C  
ATOM   1676  O   ASP A 212      -7.854  16.273  -8.035  1.00 87.75           O  
ATOM   1677  CG  ASP A 212      -8.454  13.645 -10.268  1.00 87.75           C  
ATOM   1678  OD1 ASP A 212      -7.281  13.395  -9.917  1.00 87.75           O  
ATOM   1679  OD2 ASP A 212      -8.845  13.510 -11.448  1.00 87.75           O  
ATOM   1680  N   LEU A 213      -6.545  14.566  -7.213  1.00 81.28           N  
ATOM   1681  CA  LEU A 213      -5.383  15.427  -7.018  1.00 81.28           C  
ATOM   1682  C   LEU A 213      -4.205  14.949  -7.859  1.00 81.28           C  
ATOM   1683  CB  LEU A 213      -4.988  15.467  -5.540  1.00 81.28           C  
ATOM   1684  O   LEU A 213      -3.050  15.237  -7.538  1.00 81.28           O  
ATOM   1685  CG  LEU A 213      -5.852  16.343  -4.630  1.00 81.28           C  
ATOM   1686  CD1 LEU A 213      -5.459  16.139  -3.171  1.00 81.28           C  
ATOM   1687  CD2 LEU A 213      -5.725  17.811  -5.024  1.00 81.28           C  
ATOM   1688  N   ILE A 214      -4.338  14.232  -8.924  1.00 69.20           N  
ATOM   1689  CA  ILE A 214      -3.312  13.651  -9.783  1.00 69.20           C  
ATOM   1690  C   ILE A 214      -2.698  14.739 -10.661  1.00 69.20           C  
ATOM   1691  CB  ILE A 214      -3.886  12.515 -10.661  1.00 69.20           C  
ATOM   1692  O   ILE A 214      -1.515  14.673 -11.005  1.00 69.20           O  
ATOM   1693  CG1 ILE A 214      -4.364  11.353  -9.783  1.00 69.20           C  
ATOM   1694  CG2 ILE A 214      -2.845  12.041 -11.678  1.00 69.20           C  
ATOM   1695  CD1 ILE A 214      -5.156  10.293 -10.537  1.00 69.20           C  
ATOM   1696  N   LYS A 215      -3.285  15.852 -10.776  1.00 57.90           N  
ATOM   1697  CA  LYS A 215      -2.869  16.893 -11.712  1.00 57.90           C  
ATOM   1698  C   LYS A 215      -2.038  17.963 -11.009  1.00 57.90           C  
ATOM   1699  CB  LYS A 215      -4.087  17.531 -12.382  1.00 57.90           C  
ATOM   1700  O   LYS A 215      -1.352  18.752 -11.663  1.00 57.90           O  
ATOM   1701  CG  LYS A 215      -4.811  16.611 -13.354  1.00 57.90           C  
ATOM   1702  CD  LYS A 215      -5.913  17.347 -14.105  1.00 57.90           C  
ATOM   1703  CE  LYS A 215      -6.662  16.419 -15.052  1.00 57.90           C  
ATOM   1704  NZ  LYS A 215      -7.747  17.135 -15.786  1.00 57.90           N  
ATOM   1705  N   THR A 216      -1.800  17.908  -9.737  1.00 48.90           N  
ATOM   1706  CA  THR A 216      -1.327  19.005  -8.899  1.00 48.90           C  
ATOM   1707  C   THR A 216       0.098  18.743  -8.420  1.00 48.90           C  
ATOM   1708  CB  THR A 216      -2.249  19.218  -7.684  1.00 48.90           C  
ATOM   1709  O   THR A 216       0.873  19.681  -8.220  1.00 48.90           O  
ATOM   1710  CG2 THR A 216      -3.234  20.355  -7.935  1.00 48.90           C  
ATOM   1711  OG1 THR A 216      -2.982  18.013  -7.431  1.00 48.90           O  
ATOM   1712  N   ALA A 217       1.037  17.731  -9.011  1.00 51.71           N  
ATOM   1713  CA  ALA A 217       2.412  17.722  -8.520  1.00 51.71           C  
ATOM   1714  C   ALA A 217       3.378  17.243  -9.600  1.00 51.71           C  
ATOM   1715  CB  ALA A 217       2.528  16.842  -7.278  1.00 51.71           C  
ATOM   1716  O   ALA A 217       3.243  16.129 -10.112  1.00 51.71           O  
ATOM   1717  N   ILE A 218       3.990  18.184 -10.516  1.00 61.92           N  
ATOM   1718  CA  ILE A 218       5.047  18.178 -11.522  1.00 61.92           C  
ATOM   1719  C   ILE A 218       6.409  18.074 -10.839  1.00 61.92           C  
ATOM   1720  CB  ILE A 218       4.989  19.441 -12.411  1.00 61.92           C  
ATOM   1721  O   ILE A 218       7.237  18.981 -10.950  1.00 61.92           O  
ATOM   1722  CG1 ILE A 218       3.582  19.619 -12.992  1.00 61.92           C  
ATOM   1723  CG2 ILE A 218       6.037  19.366 -13.525  1.00 61.92           C  
ATOM   1724  CD1 ILE A 218       3.354  20.969 -13.659  1.00 61.92           C  
ATOM   1725  N   THR A 219       6.656  17.250  -9.699  1.00 76.68           N  
ATOM   1726  CA  THR A 219       7.941  17.406  -9.027  1.00 76.68           C  
ATOM   1727  C   THR A 219       8.908  16.303  -9.446  1.00 76.68           C  
ATOM   1728  CB  THR A 219       7.776  17.394  -7.496  1.00 76.68           C  
ATOM   1729  O   THR A 219      10.060  16.280  -9.008  1.00 76.68           O  
ATOM   1730  CG2 THR A 219       7.022  18.630  -7.015  1.00 76.68           C  
ATOM   1731  OG1 THR A 219       7.047  16.223  -7.109  1.00 76.68           O  
ATOM   1732  N   VAL A 220       8.449  15.428 -10.461  1.00 86.87           N  
ATOM   1733  CA  VAL A 220       9.355  14.386 -10.931  1.00 86.87           C  
ATOM   1734  C   VAL A 220       9.830  14.713 -12.345  1.00 86.87           C  
ATOM   1735  CB  VAL A 220       8.683  12.994 -10.903  1.00 86.87           C  
ATOM   1736  O   VAL A 220       9.020  15.020 -13.223  1.00 86.87           O  
ATOM   1737  CG1 VAL A 220       9.654  11.916 -11.383  1.00 86.87           C  
ATOM   1738  CG2 VAL A 220       8.178  12.675  -9.497  1.00 86.87           C  
ATOM   1739  N   GLU A 221      11.157  14.782 -12.576  1.00 91.45           N  
ATOM   1740  CA  GLU A 221      11.748  14.849 -13.910  1.00 91.45           C  
ATOM   1741  C   GLU A 221      11.814  13.467 -14.553  1.00 91.45           C  
ATOM   1742  CB  GLU A 221      13.147  15.468 -13.848  1.00 91.45           C  
ATOM   1743  O   GLU A 221      12.410  12.544 -13.994  1.00 91.45           O  
ATOM   1744  CG  GLU A 221      13.753  15.753 -15.214  1.00 91.45           C  
ATOM   1745  CD  GLU A 221      15.145  16.361 -15.138  1.00 91.45           C  
ATOM   1746  OE1 GLU A 221      15.700  16.740 -16.194  1.00 91.45           O  
ATOM   1747  OE2 GLU A 221      15.684  16.459 -14.013  1.00 91.45           O  
ATOM   1748  N   HIS A 222      11.163  13.345 -15.697  1.00 93.99           N  
ATOM   1749  CA  HIS A 222      11.079  12.049 -16.362  1.00 93.99           C  
ATOM   1750  C   HIS A 222      12.070  11.958 -17.518  1.00 93.99           C  
ATOM   1751  CB  HIS A 222       9.658  11.797 -16.867  1.00 93.99           C  
ATOM   1752  O   HIS A 222      12.000  12.745 -18.464  1.00 93.99           O  
ATOM   1753  CG  HIS A 222       8.618  11.862 -15.794  1.00 93.99           C  
ATOM   1754  CD2 HIS A 222       7.864  12.894 -15.348  1.00 93.99           C  
ATOM   1755  ND1 HIS A 222       8.259  10.767 -15.039  1.00 93.99           N  
ATOM   1756  CE1 HIS A 222       7.325  11.123 -14.173  1.00 93.99           C  
ATOM   1757  NE2 HIS A 222       7.068  12.409 -14.340  1.00 93.99           N  
ATOM   1758  N   LEU A 223      13.076  11.005 -17.469  1.00 96.55           N  
ATOM   1759  CA  LEU A 223      14.116  10.800 -18.472  1.00 96.55           C  
ATOM   1760  C   LEU A 223      14.017   9.405 -19.080  1.00 96.55           C  
ATOM   1761  CB  LEU A 223      15.502  11.005 -17.857  1.00 96.55           C  
ATOM   1762  O   LEU A 223      13.534   8.474 -18.432  1.00 96.55           O  
ATOM   1763  CG  LEU A 223      15.720  12.313 -17.095  1.00 96.55           C  
ATOM   1764  CD1 LEU A 223      17.078  12.303 -16.401  1.00 96.55           C  
ATOM   1765  CD2 LEU A 223      15.604  13.506 -18.037  1.00 96.55           C  
ATOM   1766  N   ALA A 224      14.452   9.354 -20.318  1.00 97.08           N  
ATOM   1767  CA  ALA A 224      14.509   8.057 -20.987  1.00 97.08           C  
ATOM   1768  C   ALA A 224      15.869   7.836 -21.642  1.00 97.08           C  
ATOM   1769  CB  ALA A 224      13.397   7.946 -22.028  1.00 97.08           C  
ATOM   1770  O   ALA A 224      16.404   8.735 -22.295  1.00 97.08           O  
ATOM   1771  N   ILE A 225      16.445   6.586 -21.378  1.00 97.14           N  
ATOM   1772  CA  ILE A 225      17.741   6.232 -21.949  1.00 97.14           C  
ATOM   1773  C   ILE A 225      17.602   4.976 -22.805  1.00 97.14           C  
ATOM   1774  CB  ILE A 225      18.803   6.016 -20.848  1.00 97.14           C  
ATOM   1775  O   ILE A 225      17.177   3.927 -22.315  1.00 97.14           O  
ATOM   1776  CG1 ILE A 225      18.967   7.287 -20.007  1.00 97.14           C  
ATOM   1777  CG2 ILE A 225      20.139   5.590 -21.463  1.00 97.14           C  
ATOM   1778  CD1 ILE A 225      19.940   7.139 -18.845  1.00 97.14           C  
ATOM   1779  N   LYS A 226      17.853   5.204 -24.116  1.00 96.66           N  
ATOM   1780  CA  LYS A 226      17.937   4.037 -24.990  1.00 96.66           C  
ATOM   1781  C   LYS A 226      19.209   3.238 -24.720  1.00 96.66           C  
ATOM   1782  CB  LYS A 226      17.887   4.462 -26.459  1.00 96.66           C  
ATOM   1783  O   LYS A 226      20.317   3.763 -24.851  1.00 96.66           O  
ATOM   1784  CG  LYS A 226      17.716   3.305 -27.432  1.00 96.66           C  
ATOM   1785  CD  LYS A 226      17.599   3.796 -28.869  1.00 96.66           C  
ATOM   1786  CE  LYS A 226      17.372   2.643 -29.838  1.00 96.66           C  
ATOM   1787  NZ  LYS A 226      17.200   3.125 -31.241  1.00 96.66           N  
ATOM   1788  N   CYS A 227      19.047   1.970 -24.243  1.00 94.45           N  
ATOM   1789  CA  CYS A 227      20.197   1.188 -23.803  1.00 94.45           C  
ATOM   1790  C   CYS A 227      20.000  -0.292 -24.111  1.00 94.45           C  
ATOM   1791  CB  CYS A 227      20.434   1.379 -22.305  1.00 94.45           C  
ATOM   1792  O   CYS A 227      18.953  -0.861 -23.801  1.00 94.45           O  
ATOM   1793  SG  CYS A 227      21.855   0.463 -21.670  1.00 94.45           S  
ATOM   1794  N   HIS A 228      21.062  -0.883 -24.815  1.00 92.74           N  
ATOM   1795  CA  HIS A 228      21.042  -2.324 -25.043  1.00 92.74           C  
ATOM   1796  C   HIS A 228      21.226  -3.091 -23.738  1.00 92.74           C  
ATOM   1797  CB  HIS A 228      22.127  -2.723 -26.045  1.00 92.74           C  
ATOM   1798  O   HIS A 228      21.924  -2.626 -22.833  1.00 92.74           O  
ATOM   1799  CG  HIS A 228      21.979  -4.118 -26.565  1.00 92.74           C  
ATOM   1800  CD2 HIS A 228      21.281  -4.604 -27.619  1.00 92.74           C  
ATOM   1801  ND1 HIS A 228      22.595  -5.201 -25.977  1.00 92.74           N  
ATOM   1802  CE1 HIS A 228      22.282  -6.296 -26.649  1.00 92.74           C  
ATOM   1803  NE2 HIS A 228      21.486  -5.961 -27.650  1.00 92.74           N  
ATOM   1804  N   TRP A 229      20.664  -4.310 -23.514  1.00 88.78           N  
ATOM   1805  CA  TRP A 229      20.604  -5.072 -22.271  1.00 88.78           C  
ATOM   1806  C   TRP A 229      22.004  -5.395 -21.762  1.00 88.78           C  
ATOM   1807  CB  TRP A 229      19.809  -6.365 -22.472  1.00 88.78           C  
ATOM   1808  O   TRP A 229      22.219  -5.521 -20.554  1.00 88.78           O  
ATOM   1809  CG  TRP A 229      20.456  -7.339 -23.411  1.00 88.78           C  
ATOM   1810  CD1 TRP A 229      20.281  -7.418 -24.764  1.00 88.78           C  
ATOM   1811  CD2 TRP A 229      21.378  -8.376 -23.063  1.00 88.78           C  
ATOM   1812  CE2 TRP A 229      21.723  -9.046 -24.258  1.00 88.78           C  
ATOM   1813  CE3 TRP A 229      21.947  -8.804 -21.856  1.00 88.78           C  
ATOM   1814  NE1 TRP A 229      21.041  -8.442 -25.280  1.00 88.78           N  
ATOM   1815  CH2 TRP A 229      23.156 -10.521 -23.086  1.00 88.78           C  
ATOM   1816  CZ2 TRP A 229      22.613 -10.122 -24.280  1.00 88.78           C  
ATOM   1817  CZ3 TRP A 229      22.833  -9.875 -21.881  1.00 88.78           C  
ATOM   1818  N   THR A 230      22.991  -5.528 -22.740  1.00 90.52           N  
ATOM   1819  CA  THR A 230      24.336  -5.926 -22.339  1.00 90.52           C  
ATOM   1820  C   THR A 230      25.033  -4.796 -21.586  1.00 90.52           C  
ATOM   1821  CB  THR A 230      25.185  -6.333 -23.558  1.00 90.52           C  
ATOM   1822  O   THR A 230      25.935  -5.042 -20.782  1.00 90.52           O  
ATOM   1823  CG2 THR A 230      24.630  -7.590 -24.220  1.00 90.52           C  
ATOM   1824  OG1 THR A 230      25.184  -5.264 -24.512  1.00 90.52           O  
ATOM   1825  N   GLN A 231      24.685  -3.513 -21.856  1.00 93.32           N  
ATOM   1826  CA  GLN A 231      25.329  -2.347 -21.259  1.00 93.32           C  
ATOM   1827  C   GLN A 231      24.495  -1.787 -20.110  1.00 93.32           C  
ATOM   1828  CB  GLN A 231      25.564  -1.264 -22.313  1.00 93.32           C  
ATOM   1829  O   GLN A 231      24.900  -0.825 -19.453  1.00 93.32           O  
ATOM   1830  CG  GLN A 231      26.491  -1.695 -23.441  1.00 93.32           C  
ATOM   1831  CD  GLN A 231      26.621  -0.645 -24.528  1.00 93.32           C  
ATOM   1832  NE2 GLN A 231      27.514  -0.886 -25.482  1.00 93.32           N  
ATOM   1833  OE1 GLN A 231      25.925   0.375 -24.511  1.00 93.32           O  
ATOM   1834  N   ARG A 232      23.407  -2.294 -19.810  1.00 93.39           N  
ATOM   1835  CA  ARG A 232      22.400  -1.753 -18.903  1.00 93.39           C  
ATOM   1836  C   ARG A 232      22.963  -1.588 -17.495  1.00 93.39           C  
ATOM   1837  CB  ARG A 232      21.165  -2.656 -18.870  1.00 93.39           C  
ATOM   1838  O   ARG A 232      22.808  -0.532 -16.879  1.00 93.39           O  
ATOM   1839  CG  ARG A 232      19.995  -2.072 -18.094  1.00 93.39           C  
ATOM   1840  CD  ARG A 232      18.682  -2.753 -18.455  1.00 93.39           C  
ATOM   1841  NE  ARG A 232      18.284  -2.462 -19.829  1.00 93.39           N  
ATOM   1842  NH1 ARG A 232      18.258  -4.671 -20.507  1.00 93.39           N  
ATOM   1843  NH2 ARG A 232      17.730  -3.005 -21.991  1.00 93.39           N  
ATOM   1844  CZ  ARG A 232      18.092  -3.380 -20.773  1.00 93.39           C  
ATOM   1845  N   ALA A 233      23.592  -2.606 -17.055  1.00 94.31           N  
ATOM   1846  CA  ALA A 233      24.128  -2.583 -15.697  1.00 94.31           C  
ATOM   1847  C   ALA A 233      25.174  -1.483 -15.539  1.00 94.31           C  
ATOM   1848  CB  ALA A 233      24.729  -3.940 -15.339  1.00 94.31           C  
ATOM   1849  O   ALA A 233      25.166  -0.748 -14.548  1.00 94.31           O  
ATOM   1850  N   ALA A 234      26.025  -1.349 -16.554  1.00 95.32           N  
ATOM   1851  CA  ALA A 234      27.071  -0.330 -16.519  1.00 95.32           C  
ATOM   1852  C   ALA A 234      26.472   1.073 -16.559  1.00 95.32           C  
ATOM   1853  CB  ALA A 234      28.042  -0.524 -17.681  1.00 95.32           C  
ATOM   1854  O   ALA A 234      26.870   1.947 -15.785  1.00 95.32           O  
ATOM   1855  N   VAL A 235      25.540   1.297 -17.398  1.00 95.84           N  
ATOM   1856  CA  VAL A 235      24.891   2.595 -17.557  1.00 95.84           C  
ATOM   1857  C   VAL A 235      24.096   2.933 -16.298  1.00 95.84           C  
ATOM   1858  CB  VAL A 235      23.967   2.619 -18.795  1.00 95.84           C  
ATOM   1859  O   VAL A 235      24.102   4.078 -15.841  1.00 95.84           O  
ATOM   1860  CG1 VAL A 235      23.247   3.962 -18.905  1.00 95.84           C  
ATOM   1861  CG2 VAL A 235      24.767   2.333 -20.064  1.00 95.84           C  
ATOM   1862  N   ILE A 236      23.381   1.914 -15.740  1.00 95.60           N  
ATOM   1863  CA  ILE A 236      22.636   2.119 -14.503  1.00 95.60           C  
ATOM   1864  C   ILE A 236      23.589   2.552 -13.392  1.00 95.60           C  
ATOM   1865  CB  ILE A 236      21.870   0.844 -14.087  1.00 95.60           C  
ATOM   1866  O   ILE A 236      23.283   3.467 -12.624  1.00 95.60           O  
ATOM   1867  CG1 ILE A 236      20.646   0.638 -14.986  1.00 95.60           C  
ATOM   1868  CG2 ILE A 236      21.460   0.917 -12.613  1.00 95.60           C  
ATOM   1869  CD1 ILE A 236      19.885  -0.652 -14.710  1.00 95.60           C  
ATOM   1870  N   GLY A 237      24.711   1.928 -13.301  1.00 94.48           N  
ATOM   1871  CA  GLY A 237      25.719   2.325 -12.331  1.00 94.48           C  
ATOM   1872  C   GLY A 237      26.134   3.778 -12.463  1.00 94.48           C  
ATOM   1873  O   GLY A 237      26.252   4.489 -11.462  1.00 94.48           O  
ATOM   1874  N   ASP A 238      26.362   4.273 -13.725  1.00 93.79           N  
ATOM   1875  CA  ASP A 238      26.757   5.652 -13.995  1.00 93.79           C  
ATOM   1876  C   ASP A 238      25.646   6.627 -13.611  1.00 93.79           C  
ATOM   1877  CB  ASP A 238      27.122   5.826 -15.471  1.00 93.79           C  
ATOM   1878  O   ASP A 238      25.910   7.674 -13.017  1.00 93.79           O  
ATOM   1879  CG  ASP A 238      28.429   5.148 -15.842  1.00 93.79           C  
ATOM   1880  OD1 ASP A 238      29.231   4.832 -14.937  1.00 93.79           O  
ATOM   1881  OD2 ASP A 238      28.660   4.930 -17.051  1.00 93.79           O  
ATOM   1882  N   VAL A 239      24.443   6.227 -13.904  1.00 94.52           N  
ATOM   1883  CA  VAL A 239      23.292   7.084 -13.641  1.00 94.52           C  
ATOM   1884  C   VAL A 239      23.095   7.235 -12.134  1.00 94.52           C  
ATOM   1885  CB  VAL A 239      22.008   6.526 -14.293  1.00 94.52           C  
ATOM   1886  O   VAL A 239      22.761   8.320 -11.651  1.00 94.52           O  
ATOM   1887  CG1 VAL A 239      20.773   7.250 -13.760  1.00 94.52           C  
ATOM   1888  CG2 VAL A 239      22.087   6.646 -15.814  1.00 94.52           C  
ATOM   1889  N   ILE A 240      23.299   6.111 -11.432  1.00 94.38           N  
ATOM   1890  CA  ILE A 240      23.169   6.176  -9.981  1.00 94.38           C  
ATOM   1891  C   ILE A 240      24.193   7.157  -9.414  1.00 94.38           C  
ATOM   1892  CB  ILE A 240      23.344   4.784  -9.334  1.00 94.38           C  
ATOM   1893  O   ILE A 240      23.867   7.977  -8.553  1.00 94.38           O  
ATOM   1894  CG1 ILE A 240      22.167   3.873  -9.700  1.00 94.38           C  
ATOM   1895  CG2 ILE A 240      23.488   4.909  -7.814  1.00 94.38           C  
ATOM   1896  CD1 ILE A 240      22.347   2.425  -9.266  1.00 94.38           C  
ATOM   1897  N   ARG A 241      25.364   7.193  -9.899  1.00 91.42           N  
ATOM   1898  CA  ARG A 241      26.438   8.080  -9.461  1.00 91.42           C  
ATOM   1899  C   ARG A 241      26.097   9.538  -9.753  1.00 91.42           C  
ATOM   1900  CB  ARG A 241      27.756   7.704 -10.141  1.00 91.42           C  
ATOM   1901  O   ARG A 241      26.292  10.409  -8.903  1.00 91.42           O  
ATOM   1902  CG  ARG A 241      28.954   8.496  -9.641  1.00 91.42           C  
ATOM   1903  CD  ARG A 241      30.250   8.025 -10.286  1.00 91.42           C  
ATOM   1904  NE  ARG A 241      31.389   8.832  -9.858  1.00 91.42           N  
ATOM   1905  NH1 ARG A 241      32.911   7.795 -11.253  1.00 91.42           N  
ATOM   1906  NH2 ARG A 241      33.589   9.491  -9.868  1.00 91.42           N  
ATOM   1907  CZ  ARG A 241      32.627   8.704 -10.327  1.00 91.42           C  
ATOM   1908  N   VAL A 242      25.509   9.814 -10.901  1.00 91.49           N  
ATOM   1909  CA  VAL A 242      25.242  11.165 -11.383  1.00 91.49           C  
ATOM   1910  C   VAL A 242      24.022  11.738 -10.664  1.00 91.49           C  
ATOM   1911  CB  VAL A 242      25.020  11.189 -12.912  1.00 91.49           C  
ATOM   1912  O   VAL A 242      24.039  12.888 -10.221  1.00 91.49           O  
ATOM   1913  CG1 VAL A 242      24.500  12.554 -13.360  1.00 91.49           C  
ATOM   1914  CG2 VAL A 242      26.315  10.840 -13.644  1.00 91.49           C  
ATOM   1915  N   TYR A 243      22.990  10.944 -10.483  1.00 90.79           N  
ATOM   1916  CA  TYR A 243      21.697  11.483 -10.076  1.00 90.79           C  
ATOM   1917  C   TYR A 243      21.437  11.220  -8.597  1.00 90.79           C  
ATOM   1918  CB  TYR A 243      20.572  10.876 -10.919  1.00 90.79           C  
ATOM   1919  O   TYR A 243      20.682  11.952  -7.954  1.00 90.79           O  
ATOM   1920  CG  TYR A 243      20.489  11.439 -12.317  1.00 90.79           C  
ATOM   1921  CD1 TYR A 243      19.767  12.601 -12.579  1.00 90.79           C  
ATOM   1922  CD2 TYR A 243      21.132  10.811 -13.378  1.00 90.79           C  
ATOM   1923  CE1 TYR A 243      19.686  13.123 -13.866  1.00 90.79           C  
ATOM   1924  CE2 TYR A 243      21.059  11.324 -14.669  1.00 90.79           C  
ATOM   1925  OH  TYR A 243      20.258  12.991 -16.179  1.00 90.79           O  
ATOM   1926  CZ  TYR A 243      20.335  12.479 -14.903  1.00 90.79           C  
ATOM   1927  N   SER A 244      22.047  10.214  -7.971  1.00 86.65           N  
ATOM   1928  CA  SER A 244      21.748   9.861  -6.587  1.00 86.65           C  
ATOM   1929  C   SER A 244      22.991   9.965  -5.709  1.00 86.65           C  
ATOM   1930  CB  SER A 244      21.173   8.447  -6.506  1.00 86.65           C  
ATOM   1931  O   SER A 244      22.889  10.195  -4.503  1.00 86.65           O  
ATOM   1932  OG  SER A 244      20.849   8.111  -5.168  1.00 86.65           O  
ATOM   1933  N   GLY A 245      24.192  10.114  -6.285  1.00 84.04           N  
ATOM   1934  CA  GLY A 245      25.437  10.160  -5.534  1.00 84.04           C  
ATOM   1935  C   GLY A 245      25.681   8.913  -4.706  1.00 84.04           C  
ATOM   1936  O   GLY A 245      24.891   7.968  -4.750  1.00 84.04           O  
ATOM   1937  N   HIS A 246      26.756   8.825  -3.875  1.00 74.55           N  
ATOM   1938  CA  HIS A 246      27.199   7.677  -3.091  1.00 74.55           C  
ATOM   1939  C   HIS A 246      26.314   7.471  -1.867  1.00 74.55           C  
ATOM   1940  CB  HIS A 246      28.657   7.852  -2.662  1.00 74.55           C  
ATOM   1941  O   HIS A 246      26.138   6.341  -1.406  1.00 74.55           O  
ATOM   1942  CG  HIS A 246      29.640   7.600  -3.761  1.00 74.55           C  
ATOM   1943  CD2 HIS A 246      30.431   6.533  -4.018  1.00 74.55           C  
ATOM   1944  ND1 HIS A 246      29.895   8.519  -4.756  1.00 74.55           N  
ATOM   1945  CE1 HIS A 246      30.804   8.025  -5.580  1.00 74.55           C  
ATOM   1946  NE2 HIS A 246      31.146   6.821  -5.154  1.00 74.55           N  
ATOM   1947  N   GLN A 247      25.540   8.559  -1.450  1.00 77.24           N  
ATOM   1948  CA  GLN A 247      24.740   8.487  -0.232  1.00 77.24           C  
ATOM   1949  C   GLN A 247      23.251   8.604  -0.545  1.00 77.24           C  
ATOM   1950  CB  GLN A 247      25.158   9.582   0.751  1.00 77.24           C  
ATOM   1951  O   GLN A 247      22.424   8.681   0.366  1.00 77.24           O  
ATOM   1952  CG  GLN A 247      26.572   9.417   1.290  1.00 77.24           C  
ATOM   1953  CD  GLN A 247      26.901  10.411   2.388  1.00 77.24           C  
ATOM   1954  NE2 GLN A 247      27.976  10.148   3.123  1.00 77.24           N  
ATOM   1955  OE1 GLN A 247      26.196  11.408   2.573  1.00 77.24           O  
ATOM   1956  N   GLY A 248      22.977   8.657  -1.908  1.00 84.64           N  
ATOM   1957  CA  GLY A 248      21.583   8.766  -2.309  1.00 84.64           C  
ATOM   1958  C   GLY A 248      20.864   7.430  -2.334  1.00 84.64           C  
ATOM   1959  O   GLY A 248      21.498   6.376  -2.258  1.00 84.64           O  
ATOM   1960  N   ARG A 249      19.588   7.431  -2.301  1.00 91.41           N  
ATOM   1961  CA  ARG A 249      18.746   6.239  -2.332  1.00 91.41           C  
ATOM   1962  C   ARG A 249      18.116   6.050  -3.708  1.00 91.41           C  
ATOM   1963  CB  ARG A 249      17.655   6.323  -1.263  1.00 91.41           C  
ATOM   1964  O   ARG A 249      17.566   6.994  -4.279  1.00 91.41           O  
ATOM   1965  CG  ARG A 249      18.180   6.226   0.161  1.00 91.41           C  
ATOM   1966  CD  ARG A 249      17.064   6.381   1.185  1.00 91.41           C  
ATOM   1967  NE  ARG A 249      17.586   6.435   2.547  1.00 91.41           N  
ATOM   1968  NH1 ARG A 249      15.941   7.848   3.343  1.00 91.41           N  
ATOM   1969  NH2 ARG A 249      17.599   7.109   4.743  1.00 91.41           N  
ATOM   1970  CZ  ARG A 249      17.041   7.130   3.541  1.00 91.41           C  
ATOM   1971  N   THR A 250      18.338   4.806  -4.195  1.00 94.13           N  
ATOM   1972  CA  THR A 250      17.833   4.484  -5.525  1.00 94.13           C  
ATOM   1973  C   THR A 250      16.992   3.211  -5.491  1.00 94.13           C  
ATOM   1974  CB  THR A 250      18.984   4.316  -6.534  1.00 94.13           C  
ATOM   1975  O   THR A 250      17.344   2.246  -4.809  1.00 94.13           O  
ATOM   1976  CG2 THR A 250      18.454   3.971  -7.921  1.00 94.13           C  
ATOM   1977  OG1 THR A 250      19.729   5.538  -6.609  1.00 94.13           O  
ATOM   1978  N   ILE A 251      15.896   3.290  -6.185  1.00 94.22           N  
ATOM   1979  CA  ILE A 251      15.134   2.068  -6.416  1.00 94.22           C  
ATOM   1980  C   ILE A 251      15.132   1.734  -7.906  1.00 94.22           C  
ATOM   1981  CB  ILE A 251      13.686   2.197  -5.894  1.00 94.22           C  
ATOM   1982  O   ILE A 251      14.917   2.612  -8.745  1.00 94.22           O  
ATOM   1983  CG1 ILE A 251      12.991   0.831  -5.900  1.00 94.22           C  
ATOM   1984  CG2 ILE A 251      12.901   3.215  -6.727  1.00 94.22           C  
ATOM   1985  CD1 ILE A 251      11.720   0.778  -5.064  1.00 94.22           C  
ATOM   1986  N   ILE A 252      15.516   0.467  -8.164  1.00 95.48           N  
ATOM   1987  CA  ILE A 252      15.507  -0.022  -9.538  1.00 95.48           C  
ATOM   1988  C   ILE A 252      14.395  -1.054  -9.711  1.00 95.48           C  
ATOM   1989  CB  ILE A 252      16.871  -0.634  -9.929  1.00 95.48           C  
ATOM   1990  O   ILE A 252      14.366  -2.068  -9.010  1.00 95.48           O  
ATOM   1991  CG1 ILE A 252      18.004   0.355  -9.635  1.00 95.48           C  
ATOM   1992  CG2 ILE A 252      16.874  -1.048 -11.404  1.00 95.48           C  
ATOM   1993  CD1 ILE A 252      19.399  -0.232  -9.805  1.00 95.48           C  
ATOM   1994  N   PHE A 253      13.486  -0.816 -10.663  1.00 95.17           N  
ATOM   1995  CA  PHE A 253      12.407  -1.757 -10.938  1.00 95.17           C  
ATOM   1996  C   PHE A 253      12.756  -2.650 -12.123  1.00 95.17           C  
ATOM   1997  CB  PHE A 253      11.097  -1.012 -11.210  1.00 95.17           C  
ATOM   1998  O   PHE A 253      13.120  -2.157 -13.192  1.00 95.17           O  
ATOM   1999  CG  PHE A 253      10.509  -0.354  -9.992  1.00 95.17           C  
ATOM   2000  CD1 PHE A 253       9.830  -1.104  -9.039  1.00 95.17           C  
ATOM   2001  CD2 PHE A 253      10.634   1.016  -9.799  1.00 95.17           C  
ATOM   2002  CE1 PHE A 253       9.284  -0.497  -7.910  1.00 95.17           C  
ATOM   2003  CE2 PHE A 253      10.091   1.629  -8.673  1.00 95.17           C  
ATOM   2004  CZ  PHE A 253       9.416   0.871  -7.731  1.00 95.17           C  
ATOM   2005  N   CYS A 254      12.642  -3.943 -11.814  1.00 93.92           N  
ATOM   2006  CA  CYS A 254      12.919  -4.941 -12.842  1.00 93.92           C  
ATOM   2007  C   CYS A 254      11.684  -5.785 -13.130  1.00 93.92           C  
ATOM   2008  CB  CYS A 254      14.076  -5.843 -12.414  1.00 93.92           C  
ATOM   2009  O   CYS A 254      10.804  -5.916 -12.278  1.00 93.92           O  
ATOM   2010  SG  CYS A 254      15.604  -4.948 -12.057  1.00 93.92           S  
ATOM   2011  N   GLU A 255      11.680  -6.411 -14.320  1.00 89.30           N  
ATOM   2012  CA  GLU A 255      10.531  -7.210 -14.736  1.00 89.30           C  
ATOM   2013  C   GLU A 255      10.567  -8.599 -14.106  1.00 89.30           C  
ATOM   2014  CB  GLU A 255      10.480  -7.325 -16.262  1.00 89.30           C  
ATOM   2015  O   GLU A 255       9.528  -9.137 -13.717  1.00 89.30           O  
ATOM   2016  CG  GLU A 255       9.221  -8.001 -16.786  1.00 89.30           C  
ATOM   2017  CD  GLU A 255       7.954  -7.209 -16.505  1.00 89.30           C  
ATOM   2018  OE1 GLU A 255       6.845  -7.780 -16.615  1.00 89.30           O  
ATOM   2019  OE2 GLU A 255       8.071  -6.008 -16.173  1.00 89.30           O  
ATOM   2020  N   THR A 256      11.819  -9.152 -14.039  1.00 91.00           N  
ATOM   2021  CA  THR A 256      11.921 -10.532 -13.579  1.00 91.00           C  
ATOM   2022  C   THR A 256      12.783 -10.622 -12.323  1.00 91.00           C  
ATOM   2023  CB  THR A 256      12.508 -11.444 -14.673  1.00 91.00           C  
ATOM   2024  O   THR A 256      13.640  -9.766 -12.089  1.00 91.00           O  
ATOM   2025  CG2 THR A 256      11.754 -11.279 -15.988  1.00 91.00           C  
ATOM   2026  OG1 THR A 256      13.885 -11.107 -14.879  1.00 91.00           O  
ATOM   2027  N   LYS A 257      12.501 -11.605 -11.517  1.00 93.18           N  
ATOM   2028  CA  LYS A 257      13.284 -11.856 -10.310  1.00 93.18           C  
ATOM   2029  C   LYS A 257      14.746 -12.128 -10.650  1.00 93.18           C  
ATOM   2030  CB  LYS A 257      12.700 -13.033  -9.527  1.00 93.18           C  
ATOM   2031  O   LYS A 257      15.644 -11.772  -9.883  1.00 93.18           O  
ATOM   2032  CG  LYS A 257      12.574 -14.315 -10.337  1.00 93.18           C  
ATOM   2033  CD  LYS A 257      11.895 -15.418  -9.537  1.00 93.18           C  
ATOM   2034  CE  LYS A 257      11.771 -16.702 -10.346  1.00 93.18           C  
ATOM   2035  NZ  LYS A 257      11.009 -17.752  -9.606  1.00 93.18           N  
ATOM   2036  N   LYS A 258      14.999 -12.775 -11.849  1.00 94.12           N  
ATOM   2037  CA  LYS A 258      16.360 -13.051 -12.299  1.00 94.12           C  
ATOM   2038  C   LYS A 258      17.126 -11.757 -12.560  1.00 94.12           C  
ATOM   2039  CB  LYS A 258      16.344 -13.914 -13.562  1.00 94.12           C  
ATOM   2040  O   LYS A 258      18.274 -11.613 -12.135  1.00 94.12           O  
ATOM   2041  CG  LYS A 258      17.725 -14.338 -14.039  1.00 94.12           C  
ATOM   2042  CD  LYS A 258      17.643 -15.198 -15.294  1.00 94.12           C  
ATOM   2043  CE  LYS A 258      19.027 -15.552 -15.822  1.00 94.12           C  
ATOM   2044  NZ  LYS A 258      18.951 -16.379 -17.063  1.00 94.12           N  
ATOM   2045  N   GLU A 259      16.487 -10.839 -13.236  1.00 94.03           N  
ATOM   2046  CA  GLU A 259      17.087  -9.539 -13.522  1.00 94.03           C  
ATOM   2047  C   GLU A 259      17.404  -8.782 -12.236  1.00 94.03           C  
ATOM   2048  CB  GLU A 259      16.163  -8.703 -14.411  1.00 94.03           C  
ATOM   2049  O   GLU A 259      18.472  -8.179 -12.111  1.00 94.03           O  
ATOM   2050  CG  GLU A 259      16.771  -7.383 -14.861  1.00 94.03           C  
ATOM   2051  CD  GLU A 259      15.846  -6.570 -15.754  1.00 94.03           C  
ATOM   2052  OE1 GLU A 259      16.315  -5.597 -16.388  1.00 94.03           O  
ATOM   2053  OE2 GLU A 259      14.644  -6.909 -15.821  1.00 94.03           O  
ATOM   2054  N   ALA A 260      16.393  -8.782 -11.313  1.00 95.01           N  
ATOM   2055  CA  ALA A 260      16.570  -8.110 -10.028  1.00 95.01           C  
ATOM   2056  C   ALA A 260      17.782  -8.661  -9.283  1.00 95.01           C  
ATOM   2057  CB  ALA A 260      15.313  -8.257  -9.174  1.00 95.01           C  
ATOM   2058  O   ALA A 260      18.587  -7.897  -8.745  1.00 95.01           O  
ATOM   2059  N   GLN A 261      17.942  -9.980  -9.304  1.00 94.86           N  
ATOM   2060  CA  GLN A 261      19.059 -10.624  -8.621  1.00 94.86           C  
ATOM   2061  C   GLN A 261      20.382 -10.315  -9.318  1.00 94.86           C  
ATOM   2062  CB  GLN A 261      18.845 -12.137  -8.549  1.00 94.86           C  
ATOM   2063  O   GLN A 261      21.364  -9.957  -8.665  1.00 94.86           O  
ATOM   2064  CG  GLN A 261      19.935 -12.876  -7.785  1.00 94.86           C  
ATOM   2065  CD  GLN A 261      19.937 -12.551  -6.303  1.00 94.86           C  
ATOM   2066  NE2 GLN A 261      21.093 -12.699  -5.665  1.00 94.86           N  
ATOM   2067  OE1 GLN A 261      18.908 -12.168  -5.736  1.00 94.86           O  
ATOM   2068  N   GLU A 262      20.433 -10.424 -10.603  1.00 94.69           N  
ATOM   2069  CA  GLU A 262      21.646 -10.193 -11.381  1.00 94.69           C  
ATOM   2070  C   GLU A 262      22.121  -8.749 -11.246  1.00 94.69           C  
ATOM   2071  CB  GLU A 262      21.413 -10.535 -12.855  1.00 94.69           C  
ATOM   2072  O   GLU A 262      23.315  -8.495 -11.076  1.00 94.69           O  
ATOM   2073  CG  GLU A 262      21.326 -12.028 -13.133  1.00 94.69           C  
ATOM   2074  CD  GLU A 262      21.014 -12.350 -14.586  1.00 94.69           C  
ATOM   2075  OE1 GLU A 262      21.066 -13.541 -14.968  1.00 94.69           O  
ATOM   2076  OE2 GLU A 262      20.715 -11.404 -15.348  1.00 94.69           O  
ATOM   2077  N   LEU A 263      21.189  -7.786 -11.337  1.00 95.06           N  
ATOM   2078  CA  LEU A 263      21.534  -6.371 -11.255  1.00 95.06           C  
ATOM   2079  C   LEU A 263      22.044  -6.016  -9.862  1.00 95.06           C  
ATOM   2080  CB  LEU A 263      20.321  -5.503 -11.603  1.00 95.06           C  
ATOM   2081  O   LEU A 263      22.979  -5.223  -9.723  1.00 95.06           O  
ATOM   2082  CG  LEU A 263      20.064  -5.263 -13.091  1.00 95.06           C  
ATOM   2083  CD1 LEU A 263      18.751  -4.513 -13.288  1.00 95.06           C  
ATOM   2084  CD2 LEU A 263      21.224  -4.497 -13.718  1.00 95.06           C  
ATOM   2085  N   SER A 264      21.461  -6.564  -8.784  1.00 95.03           N  
ATOM   2086  CA  SER A 264      21.845  -6.257  -7.410  1.00 95.03           C  
ATOM   2087  C   SER A 264      23.259  -6.745  -7.109  1.00 95.03           C  
ATOM   2088  CB  SER A 264      20.860  -6.886  -6.424  1.00 95.03           C  
ATOM   2089  O   SER A 264      23.948  -6.180  -6.258  1.00 95.03           O  
ATOM   2090  OG  SER A 264      20.992  -8.297  -6.411  1.00 95.03           O  
ATOM   2091  N   GLN A 265      23.766  -7.798  -7.860  1.00 94.89           N  
ATOM   2092  CA  GLN A 265      25.071  -8.399  -7.608  1.00 94.89           C  
ATOM   2093  C   GLN A 265      26.089  -7.964  -8.658  1.00 94.89           C  
ATOM   2094  CB  GLN A 265      24.964  -9.924  -7.580  1.00 94.89           C  
ATOM   2095  O   GLN A 265      27.250  -8.377  -8.614  1.00 94.89           O  
ATOM   2096  CG  GLN A 265      24.133 -10.462  -6.423  1.00 94.89           C  
ATOM   2097  CD  GLN A 265      23.931 -11.964  -6.493  1.00 94.89           C  
ATOM   2098  NE2 GLN A 265      23.353 -12.534  -5.442  1.00 94.89           N  
ATOM   2099  OE1 GLN A 265      24.290 -12.606  -7.485  1.00 94.89           O  
ATOM   2100  N   ASN A 266      25.609  -7.145  -9.557  1.00 95.13           N  
ATOM   2101  CA  ASN A 266      26.482  -6.726 -10.648  1.00 95.13           C  
ATOM   2102  C   ASN A 266      27.566  -5.768 -10.163  1.00 95.13           C  
ATOM   2103  CB  ASN A 266      25.666  -6.079 -11.770  1.00 95.13           C  
ATOM   2104  O   ASN A 266      27.285  -4.838  -9.404  1.00 95.13           O  
ATOM   2105  CG  ASN A 266      26.456  -5.930 -13.055  1.00 95.13           C  
ATOM   2106  ND2 ASN A 266      26.062  -6.674 -14.082  1.00 95.13           N  
ATOM   2107  OD1 ASN A 266      27.412  -5.154 -13.124  1.00 95.13           O  
ATOM   2108  N   SER A 267      28.802  -5.911 -10.611  1.00 93.96           N  
ATOM   2109  CA  SER A 267      29.964  -5.162 -10.143  1.00 93.96           C  
ATOM   2110  C   SER A 267      29.902  -3.707 -10.594  1.00 93.96           C  
ATOM   2111  CB  SER A 267      31.256  -5.807 -10.648  1.00 93.96           C  
ATOM   2112  O   SER A 267      30.581  -2.847 -10.028  1.00 93.96           O  
ATOM   2113  OG  SER A 267      31.256  -5.892 -12.063  1.00 93.96           O  
ATOM   2114  N   ALA A 268      29.102  -3.478 -11.636  1.00 92.34           N  
ATOM   2115  CA  ALA A 268      28.945  -2.128 -12.172  1.00 92.34           C  
ATOM   2116  C   ALA A 268      28.142  -1.249 -11.217  1.00 92.34           C  
ATOM   2117  CB  ALA A 268      28.273  -2.173 -13.541  1.00 92.34           C  
ATOM   2118  O   ALA A 268      28.219  -0.020 -11.281  1.00 92.34           O  
ATOM   2119  N   ILE A 269      27.343  -1.867 -10.342  1.00 91.79           N  
ATOM   2120  CA  ILE A 269      26.629  -1.152  -9.289  1.00 91.79           C  
ATOM   2121  C   ILE A 269      27.526  -1.009  -8.062  1.00 91.79           C  
ATOM   2122  CB  ILE A 269      25.313  -1.868  -8.912  1.00 91.79           C  
ATOM   2123  O   ILE A 269      27.725  -1.971  -7.316  1.00 91.79           O  
ATOM   2124  CG1 ILE A 269      24.466  -2.124 -10.163  1.00 91.79           C  
ATOM   2125  CG2 ILE A 269      24.532  -1.052  -7.878  1.00 91.79           C  
ATOM   2126  CD1 ILE A 269      24.001  -0.855 -10.866  1.00 91.79           C  
ATOM   2127  N   LYS A 270      28.156   0.024  -7.867  1.00 88.80           N  
ATOM   2128  CA  LYS A 270      29.226   0.255  -6.900  1.00 88.80           C  
ATOM   2129  C   LYS A 270      28.662   0.506  -5.505  1.00 88.80           C  
ATOM   2130  CB  LYS A 270      30.096   1.436  -7.334  1.00 88.80           C  
ATOM   2131  O   LYS A 270      29.365   0.337  -4.506  1.00 88.80           O  
ATOM   2132  CG  LYS A 270      30.808   1.225  -8.662  1.00 88.80           C  
ATOM   2133  CD  LYS A 270      31.794   0.065  -8.590  1.00 88.80           C  
ATOM   2134  CE  LYS A 270      32.518  -0.137  -9.914  1.00 88.80           C  
ATOM   2135  NZ  LYS A 270      33.357  -1.372  -9.904  1.00 88.80           N  
ATOM   2136  N   GLN A 271      27.348   0.884  -5.435  1.00 89.39           N  
ATOM   2137  CA  GLN A 271      26.659   1.051  -4.159  1.00 89.39           C  
ATOM   2138  C   GLN A 271      26.188  -0.292  -3.608  1.00 89.39           C  
ATOM   2139  CB  GLN A 271      25.471   2.002  -4.310  1.00 89.39           C  
ATOM   2140  O   GLN A 271      25.994  -1.246  -4.365  1.00 89.39           O  
ATOM   2141  CG  GLN A 271      25.869   3.433  -4.646  1.00 89.39           C  
ATOM   2142  CD  GLN A 271      26.146   3.634  -6.124  1.00 89.39           C  
ATOM   2143  NE2 GLN A 271      26.589   4.833  -6.487  1.00 89.39           N  
ATOM   2144  OE1 GLN A 271      25.965   2.718  -6.933  1.00 89.39           O  
ATOM   2145  N   ASP A 272      26.014  -0.354  -2.267  1.00 91.98           N  
ATOM   2146  CA  ASP A 272      25.417  -1.539  -1.660  1.00 91.98           C  
ATOM   2147  C   ASP A 272      23.977  -1.730  -2.130  1.00 91.98           C  
ATOM   2148  CB  ASP A 272      25.463  -1.441  -0.133  1.00 91.98           C  
ATOM   2149  O   ASP A 272      23.142  -0.837  -1.971  1.00 91.98           O  
ATOM   2150  CG  ASP A 272      26.872  -1.526   0.424  1.00 91.98           C  
ATOM   2151  OD1 ASP A 272      27.754  -2.119  -0.234  1.00 91.98           O  
ATOM   2152  OD2 ASP A 272      27.103  -0.997   1.533  1.00 91.98           O  
ATOM   2153  N   ALA A 273      23.776  -2.877  -2.881  1.00 94.68           N  
ATOM   2154  CA  ALA A 273      22.469  -3.134  -3.481  1.00 94.68           C  
ATOM   2155  C   ALA A 273      21.872  -4.437  -2.958  1.00 94.68           C  
ATOM   2156  CB  ALA A 273      22.580  -3.176  -5.003  1.00 94.68           C  
ATOM   2157  O   ALA A 273      22.585  -5.428  -2.783  1.00 94.68           O  
ATOM   2158  N   GLN A 274      20.621  -4.393  -2.702  1.00 95.67           N  
ATOM   2159  CA  GLN A 274      19.880  -5.585  -2.304  1.00 95.67           C  
ATOM   2160  C   GLN A 274      18.642  -5.779  -3.176  1.00 95.67           C  
ATOM   2161  CB  GLN A 274      19.477  -5.502  -0.831  1.00 95.67           C  
ATOM   2162  O   GLN A 274      18.042  -4.806  -3.636  1.00 95.67           O  
ATOM   2163  CG  GLN A 274      20.659  -5.445   0.127  1.00 95.67           C  
ATOM   2164  CD  GLN A 274      21.291  -6.805   0.360  1.00 95.67           C  
ATOM   2165  NE2 GLN A 274      22.591  -6.815   0.636  1.00 95.67           N  
ATOM   2166  OE1 GLN A 274      20.617  -7.837   0.294  1.00 95.67           O  
ATOM   2167  N   SER A 275      18.273  -7.067  -3.501  1.00 95.23           N  
ATOM   2168  CA  SER A 275      17.117  -7.363  -4.341  1.00 95.23           C  
ATOM   2169  C   SER A 275      15.887  -7.680  -3.498  1.00 95.23           C  
ATOM   2170  CB  SER A 275      17.420  -8.534  -5.277  1.00 95.23           C  
ATOM   2171  O   SER A 275      16.009  -8.143  -2.362  1.00 95.23           O  
ATOM   2172  OG  SER A 275      17.694  -9.711  -4.536  1.00 95.23           O  
ATOM   2173  N   LEU A 276      14.738  -7.291  -3.960  1.00 92.46           N  
ATOM   2174  CA  LEU A 276      13.441  -7.618  -3.376  1.00 92.46           C  
ATOM   2175  C   LEU A 276      12.501  -8.196  -4.429  1.00 92.46           C  
ATOM   2176  CB  LEU A 276      12.812  -6.377  -2.739  1.00 92.46           C  
ATOM   2177  O   LEU A 276      12.095  -7.493  -5.357  1.00 92.46           O  
ATOM   2178  CG  LEU A 276      11.646  -6.625  -1.780  1.00 92.46           C  
ATOM   2179  CD1 LEU A 276      12.149  -7.252  -0.485  1.00 92.46           C  
ATOM   2180  CD2 LEU A 276      10.900  -5.325  -1.497  1.00 92.46           C  
ATOM   2181  N   HIS A 277      12.162  -9.559  -4.325  1.00 91.74           N  
ATOM   2182  CA  HIS A 277      11.277 -10.230  -5.271  1.00 91.74           C  
ATOM   2183  C   HIS A 277      10.541 -11.390  -4.609  1.00 91.74           C  
ATOM   2184  CB  HIS A 277      12.068 -10.733  -6.480  1.00 91.74           C  
ATOM   2185  O   HIS A 277      10.705 -11.631  -3.410  1.00 91.74           O  
ATOM   2186  CG  HIS A 277      13.221 -11.614  -6.120  1.00 91.74           C  
ATOM   2187  CD2 HIS A 277      14.555 -11.381  -6.127  1.00 91.74           C  
ATOM   2188  ND1 HIS A 277      13.058 -12.914  -5.692  1.00 91.74           N  
ATOM   2189  CE1 HIS A 277      14.246 -13.443  -5.450  1.00 91.74           C  
ATOM   2190  NE2 HIS A 277      15.171 -12.534  -5.706  1.00 91.74           N  
ATOM   2191  N   GLY A 278       9.701 -12.096  -5.273  1.00 84.83           N  
ATOM   2192  CA  GLY A 278       8.729 -13.037  -4.740  1.00 84.83           C  
ATOM   2193  C   GLY A 278       9.364 -14.279  -4.144  1.00 84.83           C  
ATOM   2194  O   GLY A 278       8.745 -14.972  -3.335  1.00 84.83           O  
ATOM   2195  N   ASP A 279      10.646 -14.616  -4.419  1.00 87.54           N  
ATOM   2196  CA  ASP A 279      11.316 -15.813  -3.919  1.00 87.54           C  
ATOM   2197  C   ASP A 279      12.003 -15.540  -2.583  1.00 87.54           C  
ATOM   2198  CB  ASP A 279      12.335 -16.323  -4.940  1.00 87.54           C  
ATOM   2199  O   ASP A 279      12.444 -16.470  -1.905  1.00 87.54           O  
ATOM   2200  CG  ASP A 279      11.693 -17.070  -6.096  1.00 87.54           C  
ATOM   2201  OD1 ASP A 279      10.490 -17.400  -6.016  1.00 87.54           O  
ATOM   2202  OD2 ASP A 279      12.397 -17.333  -7.095  1.00 87.54           O  
ATOM   2203  N   ILE A 280      12.111 -14.244  -2.164  1.00 88.48           N  
ATOM   2204  CA  ILE A 280      12.712 -13.856  -0.892  1.00 88.48           C  
ATOM   2205  C   ILE A 280      11.703 -14.054   0.237  1.00 88.48           C  
ATOM   2206  CB  ILE A 280      13.201 -12.391  -0.922  1.00 88.48           C  
ATOM   2207  O   ILE A 280      10.567 -13.582   0.153  1.00 88.48           O  
ATOM   2208  CG1 ILE A 280      14.295 -12.215  -1.981  1.00 88.48           C  
ATOM   2209  CG2 ILE A 280      13.702 -11.960   0.459  1.00 88.48           C  
ATOM   2210  CD1 ILE A 280      14.771 -10.778  -2.148  1.00 88.48           C  
ATOM   2211  N   PRO A 281      12.158 -14.909   1.175  1.00 87.61           N  
ATOM   2212  CA  PRO A 281      11.264 -15.137   2.312  1.00 87.61           C  
ATOM   2213  C   PRO A 281      10.832 -13.840   2.993  1.00 87.61           C  
ATOM   2214  CB  PRO A 281      12.108 -15.995   3.258  1.00 87.61           C  
ATOM   2215  O   PRO A 281      11.587 -12.865   3.007  1.00 87.61           O  
ATOM   2216  CG  PRO A 281      13.120 -16.652   2.376  1.00 87.61           C  
ATOM   2217  CD  PRO A 281      13.461 -15.711   1.256  1.00 87.61           C  
ATOM   2218  N   GLN A 282       9.675 -13.842   3.622  1.00 80.09           N  
ATOM   2219  CA  GLN A 282       9.050 -12.653   4.193  1.00 80.09           C  
ATOM   2220  C   GLN A 282       9.949 -12.010   5.245  1.00 80.09           C  
ATOM   2221  CB  GLN A 282       7.692 -13.000   4.804  1.00 80.09           C  
ATOM   2222  O   GLN A 282      10.085 -10.785   5.288  1.00 80.09           O  
ATOM   2223  CG  GLN A 282       6.929 -11.793   5.334  1.00 80.09           C  
ATOM   2224  CD  GLN A 282       6.610 -10.779   4.252  1.00 80.09           C  
ATOM   2225  NE2 GLN A 282       6.381  -9.534   4.655  1.00 80.09           N  
ATOM   2226  OE1 GLN A 282       6.571 -11.112   3.063  1.00 80.09           O  
ATOM   2227  N   LYS A 283      10.426 -12.767   6.133  1.00 85.53           N  
ATOM   2228  CA  LYS A 283      11.295 -12.238   7.180  1.00 85.53           C  
ATOM   2229  C   LYS A 283      12.470 -11.468   6.583  1.00 85.53           C  
ATOM   2230  CB  LYS A 283      11.809 -13.367   8.074  1.00 85.53           C  
ATOM   2231  O   LYS A 283      12.817 -10.386   7.061  1.00 85.53           O  
ATOM   2232  CG  LYS A 283      12.545 -12.888   9.317  1.00 85.53           C  
ATOM   2233  CD  LYS A 283      12.988 -14.055  10.189  1.00 85.53           C  
ATOM   2234  CE  LYS A 283      13.793 -13.581  11.391  1.00 85.53           C  
ATOM   2235  NZ  LYS A 283      14.240 -14.723  12.244  1.00 85.53           N  
ATOM   2236  N   GLN A 284      13.025 -12.029   5.570  1.00 89.59           N  
ATOM   2237  CA  GLN A 284      14.151 -11.398   4.888  1.00 89.59           C  
ATOM   2238  C   GLN A 284      13.712 -10.134   4.155  1.00 89.59           C  
ATOM   2239  CB  GLN A 284      14.800 -12.375   3.907  1.00 89.59           C  
ATOM   2240  O   GLN A 284      14.451  -9.148   4.109  1.00 89.59           O  
ATOM   2241  CG  GLN A 284      16.098 -11.862   3.297  1.00 89.59           C  
ATOM   2242  CD  GLN A 284      17.183 -11.635   4.332  1.00 89.59           C  
ATOM   2243  NE2 GLN A 284      18.005 -10.614   4.116  1.00 89.59           N  
ATOM   2244  OE1 GLN A 284      17.282 -12.371   5.319  1.00 89.59           O  
ATOM   2245  N   ARG A 285      12.579 -10.136   3.517  1.00 86.75           N  
ATOM   2246  CA  ARG A 285      12.020  -8.963   2.852  1.00 86.75           C  
ATOM   2247  C   ARG A 285      11.906  -7.789   3.819  1.00 86.75           C  
ATOM   2248  CB  ARG A 285      10.649  -9.285   2.254  1.00 86.75           C  
ATOM   2249  O   ARG A 285      12.275  -6.662   3.482  1.00 86.75           O  
ATOM   2250  CG  ARG A 285      10.709 -10.165   1.016  1.00 86.75           C  
ATOM   2251  CD  ARG A 285       9.322 -10.436   0.450  1.00 86.75           C  
ATOM   2252  NE  ARG A 285       8.833  -9.310  -0.340  1.00 86.75           N  
ATOM   2253  NH1 ARG A 285       6.790 -10.272  -0.829  1.00 86.75           N  
ATOM   2254  NH2 ARG A 285       7.298  -8.183  -1.624  1.00 86.75           N  
ATOM   2255  CZ  ARG A 285       7.641  -9.258  -0.929  1.00 86.75           C  
ATOM   2256  N   GLU A 286      11.392  -8.097   5.055  1.00 83.78           N  
ATOM   2257  CA  GLU A 286      11.219  -7.079   6.088  1.00 83.78           C  
ATOM   2258  C   GLU A 286      12.563  -6.498   6.520  1.00 83.78           C  
ATOM   2259  CB  GLU A 286      10.484  -7.661   7.298  1.00 83.78           C  
ATOM   2260  O   GLU A 286      12.688  -5.287   6.713  1.00 83.78           O  
ATOM   2261  CG  GLU A 286       9.012  -7.951   7.042  1.00 83.78           C  
ATOM   2262  CD  GLU A 286       8.321  -8.627   8.216  1.00 83.78           C  
ATOM   2263  OE1 GLU A 286       7.099  -8.884   8.135  1.00 83.78           O  
ATOM   2264  OE2 GLU A 286       9.008  -8.902   9.225  1.00 83.78           O  
ATOM   2265  N   ILE A 287      13.529  -7.389   6.627  1.00 90.37           N  
ATOM   2266  CA  ILE A 287      14.871  -6.971   7.014  1.00 90.37           C  
ATOM   2267  C   ILE A 287      15.460  -6.063   5.937  1.00 90.37           C  
ATOM   2268  CB  ILE A 287      15.795  -8.186   7.256  1.00 90.37           C  
ATOM   2269  O   ILE A 287      16.065  -5.034   6.245  1.00 90.37           O  
ATOM   2270  CG1 ILE A 287      15.329  -8.976   8.484  1.00 90.37           C  
ATOM   2271  CG2 ILE A 287      17.250  -7.735   7.414  1.00 90.37           C  
ATOM   2272  CD1 ILE A 287      16.032 -10.314   8.663  1.00 90.37           C  
ATOM   2273  N   THR A 288      15.321  -6.470   4.677  1.00 90.97           N  
ATOM   2274  CA  THR A 288      15.843  -5.718   3.541  1.00 90.97           C  
ATOM   2275  C   THR A 288      15.208  -4.332   3.473  1.00 90.97           C  
ATOM   2276  CB  THR A 288      15.598  -6.463   2.216  1.00 90.97           C  
ATOM   2277  O   THR A 288      15.905  -3.332   3.287  1.00 90.97           O  
ATOM   2278  CG2 THR A 288      16.135  -5.669   1.030  1.00 90.97           C  
ATOM   2279  OG1 THR A 288      16.256  -7.735   2.262  1.00 90.97           O  
ATOM   2280  N   LEU A 289      13.951  -4.261   3.635  1.00 87.55           N  
ATOM   2281  CA  LEU A 289      13.234  -2.992   3.580  1.00 87.55           C  
ATOM   2282  C   LEU A 289      13.642  -2.085   4.736  1.00 87.55           C  
ATOM   2283  CB  LEU A 289      11.722  -3.229   3.612  1.00 87.55           C  
ATOM   2284  O   LEU A 289      13.806  -0.876   4.554  1.00 87.55           O  
ATOM   2285  CG  LEU A 289      11.087  -3.733   2.315  1.00 87.55           C  
ATOM   2286  CD1 LEU A 289       9.624  -4.097   2.547  1.00 87.55           C  
ATOM   2287  CD2 LEU A 289      11.214  -2.685   1.215  1.00 87.55           C  
ATOM   2288  N   LYS A 290      13.727  -2.701   5.882  1.00 88.21           N  
ATOM   2289  CA  LYS A 290      14.196  -1.948   7.042  1.00 88.21           C  
ATOM   2290  C   LYS A 290      15.598  -1.393   6.808  1.00 88.21           C  
ATOM   2291  CB  LYS A 290      14.183  -2.827   8.294  1.00 88.21           C  
ATOM   2292  O   LYS A 290      15.880  -0.241   7.145  1.00 88.21           O  
ATOM   2293  CG  LYS A 290      14.479  -2.074   9.582  1.00 88.21           C  
ATOM   2294  CD  LYS A 290      14.403  -2.991  10.796  1.00 88.21           C  
ATOM   2295  CE  LYS A 290      14.759  -2.253  12.079  1.00 88.21           C  
ATOM   2296  NZ  LYS A 290      14.698  -3.151  13.271  1.00 88.21           N  
ATOM   2297  N   GLY A 291      16.504  -2.263   6.263  1.00 91.80           N  
ATOM   2298  CA  GLY A 291      17.846  -1.822   5.916  1.00 91.80           C  
ATOM   2299  C   GLY A 291      17.859  -0.663   4.937  1.00 91.80           C  
ATOM   2300  O   GLY A 291      18.637   0.280   5.094  1.00 91.80           O  
ATOM   2301  N   PHE A 292      16.987  -0.754   3.934  1.00 91.15           N  
ATOM   2302  CA  PHE A 292      16.879   0.313   2.946  1.00 91.15           C  
ATOM   2303  C   PHE A 292      16.388   1.602   3.594  1.00 91.15           C  
ATOM   2304  CB  PHE A 292      15.935  -0.097   1.812  1.00 91.15           C  
ATOM   2305  O   PHE A 292      16.950   2.674   3.360  1.00 91.15           O  
ATOM   2306  CG  PHE A 292      15.865   0.903   0.689  1.00 91.15           C  
ATOM   2307  CD1 PHE A 292      14.681   1.576   0.412  1.00 91.15           C  
ATOM   2308  CD2 PHE A 292      16.983   1.170  -0.089  1.00 91.15           C  
ATOM   2309  CE1 PHE A 292      14.613   2.503  -0.626  1.00 91.15           C  
ATOM   2310  CE2 PHE A 292      16.923   2.095  -1.128  1.00 91.15           C  
ATOM   2311  CZ  PHE A 292      15.737   2.759  -1.396  1.00 91.15           C  
ATOM   2312  N   ARG A 293      15.477   1.581   4.519  1.00 86.66           N  
ATOM   2313  CA  ARG A 293      14.900   2.728   5.213  1.00 86.66           C  
ATOM   2314  C   ARG A 293      15.933   3.403   6.109  1.00 86.66           C  
ATOM   2315  CB  ARG A 293      13.687   2.301   6.042  1.00 86.66           C  
ATOM   2316  O   ARG A 293      15.975   4.631   6.201  1.00 86.66           O  
ATOM   2317  CG  ARG A 293      12.426   2.081   5.221  1.00 86.66           C  
ATOM   2318  CD  ARG A 293      11.210   1.849   6.106  1.00 86.66           C  
ATOM   2319  NE  ARG A 293      11.048   0.437   6.440  1.00 86.66           N  
ATOM   2320  NH1 ARG A 293       9.556   0.803   8.165  1.00 86.66           N  
ATOM   2321  NH2 ARG A 293      10.193  -1.333   7.630  1.00 86.66           N  
ATOM   2322  CZ  ARG A 293      10.266  -0.028   7.411  1.00 86.66           C  
ATOM   2323  N   ASN A 294      16.721   2.584   6.725  1.00 87.89           N  
ATOM   2324  CA  ASN A 294      17.687   3.084   7.697  1.00 87.89           C  
ATOM   2325  C   ASN A 294      18.978   3.537   7.022  1.00 87.89           C  
ATOM   2326  CB  ASN A 294      17.986   2.018   8.754  1.00 87.89           C  
ATOM   2327  O   ASN A 294      19.870   4.079   7.677  1.00 87.89           O  
ATOM   2328  CG  ASN A 294      16.792   1.724   9.640  1.00 87.89           C  
ATOM   2329  ND2 ASN A 294      16.825   0.584  10.321  1.00 87.89           N  
ATOM   2330  OD1 ASN A 294      15.847   2.514   9.713  1.00 87.89           O  
ATOM   2331  N   GLY A 295      19.010   3.273   5.759  1.00 88.90           N  
ATOM   2332  CA  GLY A 295      20.170   3.715   5.000  1.00 88.90           C  
ATOM   2333  C   GLY A 295      21.333   2.745   5.069  1.00 88.90           C  
ATOM   2334  O   GLY A 295      22.482   3.128   4.840  1.00 88.90           O  
ATOM   2335  N   SER A 296      21.102   1.477   5.513  1.00 90.59           N  
ATOM   2336  CA  SER A 296      22.124   0.437   5.583  1.00 90.59           C  
ATOM   2337  C   SER A 296      22.683   0.118   4.201  1.00 90.59           C  
ATOM   2338  CB  SER A 296      21.554  -0.833   6.217  1.00 90.59           C  
ATOM   2339  O   SER A 296      23.831  -0.313   4.074  1.00 90.59           O  
ATOM   2340  OG  SER A 296      21.127  -0.584   7.545  1.00 90.59           O  
ATOM   2341  N   PHE A 297      21.950   0.280   3.129  1.00 92.91           N  
ATOM   2342  CA  PHE A 297      22.376   0.223   1.736  1.00 92.91           C  
ATOM   2343  C   PHE A 297      21.604   1.230   0.891  1.00 92.91           C  
ATOM   2344  CB  PHE A 297      22.187  -1.189   1.172  1.00 92.91           C  
ATOM   2345  O   PHE A 297      20.528   1.683   1.286  1.00 92.91           O  
ATOM   2346  CG  PHE A 297      20.749  -1.628   1.104  1.00 92.91           C  
ATOM   2347  CD1 PHE A 297      20.103  -2.118   2.232  1.00 92.91           C  
ATOM   2348  CD2 PHE A 297      20.043  -1.550  -0.090  1.00 92.91           C  
ATOM   2349  CE1 PHE A 297      18.772  -2.525   2.171  1.00 92.91           C  
ATOM   2350  CE2 PHE A 297      18.713  -1.955  -0.158  1.00 92.91           C  
ATOM   2351  CZ  PHE A 297      18.080  -2.443   0.973  1.00 92.91           C  
ATOM   2352  N   GLY A 298      22.166   1.598  -0.261  1.00 91.23           N  
ATOM   2353  CA  GLY A 298      21.705   2.762  -1.001  1.00 91.23           C  
ATOM   2354  C   GLY A 298      20.911   2.403  -2.243  1.00 91.23           C  
ATOM   2355  O   GLY A 298      20.229   3.255  -2.817  1.00 91.23           O  
ATOM   2356  N   VAL A 299      20.876   1.019  -2.645  1.00 94.83           N  
ATOM   2357  CA  VAL A 299      20.181   0.642  -3.871  1.00 94.83           C  
ATOM   2358  C   VAL A 299      19.281  -0.563  -3.606  1.00 94.83           C  
ATOM   2359  CB  VAL A 299      21.174   0.326  -5.012  1.00 94.83           C  
ATOM   2360  O   VAL A 299      19.753  -1.611  -3.158  1.00 94.83           O  
ATOM   2361  CG1 VAL A 299      20.428  -0.114  -6.270  1.00 94.83           C  
ATOM   2362  CG2 VAL A 299      22.053   1.540  -5.305  1.00 94.83           C  
ATOM   2363  N   LEU A 300      17.968  -0.322  -3.832  1.00 94.94           N  
ATOM   2364  CA  LEU A 300      16.990  -1.403  -3.776  1.00 94.94           C  
ATOM   2365  C   LEU A 300      16.556  -1.816  -5.179  1.00 94.94           C  
ATOM   2366  CB  LEU A 300      15.770  -0.981  -2.955  1.00 94.94           C  
ATOM   2367  O   LEU A 300      16.014  -1.002  -5.930  1.00 94.94           O  
ATOM   2368  CG  LEU A 300      14.697  -2.049  -2.736  1.00 94.94           C  
ATOM   2369  CD1 LEU A 300      15.241  -3.177  -1.866  1.00 94.94           C  
ATOM   2370  CD2 LEU A 300      13.451  -1.435  -2.106  1.00 94.94           C  
ATOM   2371  N   VAL A 301      16.843  -3.100  -5.575  1.00 95.67           N  
ATOM   2372  CA  VAL A 301      16.437  -3.648  -6.865  1.00 95.67           C  
ATOM   2373  C   VAL A 301      15.221  -4.554  -6.682  1.00 95.67           C  
ATOM   2374  CB  VAL A 301      17.588  -4.430  -7.537  1.00 95.67           C  
ATOM   2375  O   VAL A 301      15.302  -5.583  -6.008  1.00 95.67           O  
ATOM   2376  CG1 VAL A 301      17.213  -4.821  -8.965  1.00 95.67           C  
ATOM   2377  CG2 VAL A 301      18.872  -3.603  -7.525  1.00 95.67           C  
ATOM   2378  N   ALA A 302      14.080  -4.156  -7.314  1.00 93.91           N  
ATOM   2379  CA  ALA A 302      12.850  -4.868  -6.976  1.00 93.91           C  
ATOM   2380  C   ALA A 302      12.018  -5.148  -8.224  1.00 93.91           C  
ATOM   2381  CB  ALA A 302      12.033  -4.067  -5.965  1.00 93.91           C  
ATOM   2382  O   ALA A 302      12.097  -4.410  -9.209  1.00 93.91           O  
ATOM   2383  N   THR A 303      11.242  -6.261  -8.174  1.00 90.87           N  
ATOM   2384  CA  THR A 303      10.184  -6.475  -9.155  1.00 90.87           C  
ATOM   2385  C   THR A 303       8.948  -5.652  -8.805  1.00 90.87           C  
ATOM   2386  CB  THR A 303       9.803  -7.964  -9.251  1.00 90.87           C  
ATOM   2387  O   THR A 303       8.809  -5.181  -7.674  1.00 90.87           O  
ATOM   2388  CG2 THR A 303      11.016  -8.821  -9.594  1.00 90.87           C  
ATOM   2389  OG1 THR A 303       9.267  -8.395  -7.994  1.00 90.87           O  
ATOM   2390  N   ASN A 304       8.105  -5.466  -9.791  1.00 77.23           N  
ATOM   2391  CA  ASN A 304       6.880  -4.689  -9.637  1.00 77.23           C  
ATOM   2392  C   ASN A 304       5.994  -5.253  -8.530  1.00 77.23           C  
ATOM   2393  CB  ASN A 304       6.110  -4.633 -10.958  1.00 77.23           C  
ATOM   2394  O   ASN A 304       5.443  -4.500  -7.725  1.00 77.23           O  
ATOM   2395  CG  ASN A 304       6.759  -3.715 -11.974  1.00 77.23           C  
ATOM   2396  ND2 ASN A 304       6.515  -3.979 -13.252  1.00 77.23           N  
ATOM   2397  OD1 ASN A 304       7.474  -2.776 -11.614  1.00 77.23           O  
ATOM   2398  N   VAL A 305       5.991  -6.505  -8.429  1.00 68.77           N  
ATOM   2399  CA  VAL A 305       5.148  -7.173  -7.443  1.00 68.77           C  
ATOM   2400  C   VAL A 305       5.700  -6.930  -6.040  1.00 68.77           C  
ATOM   2401  CB  VAL A 305       5.046  -8.690  -7.720  1.00 68.77           C  
ATOM   2402  O   VAL A 305       4.946  -6.615  -5.116  1.00 68.77           O  
ATOM   2403  CG1 VAL A 305       4.295  -9.395  -6.592  1.00 68.77           C  
ATOM   2404  CG2 VAL A 305       4.360  -8.943  -9.061  1.00 68.77           C  
ATOM   2405  N   ALA A 306       6.971  -6.950  -5.986  1.00 69.45           N  
ATOM   2406  CA  ALA A 306       7.644  -6.864  -4.692  1.00 69.45           C  
ATOM   2407  C   ALA A 306       7.707  -5.420  -4.202  1.00 69.45           C  
ATOM   2408  CB  ALA A 306       9.049  -7.454  -4.783  1.00 69.45           C  
ATOM   2409  O   ALA A 306       7.829  -5.171  -3.000  1.00 69.45           O  
ATOM   2410  N   ALA A 307       7.555  -4.435  -5.095  1.00 68.42           N  
ATOM   2411  CA  ALA A 307       7.714  -3.023  -4.757  1.00 68.42           C  
ATOM   2412  C   ALA A 307       6.360  -2.362  -4.512  1.00 68.42           C  
ATOM   2413  CB  ALA A 307       8.466  -2.291  -5.866  1.00 68.42           C  
ATOM   2414  O   ALA A 307       6.294  -1.227  -4.033  1.00 68.42           O  
ATOM   2415  N   ARG A 308       5.243  -3.080  -4.791  1.00 72.67           N  
ATOM   2416  CA  ARG A 308       3.895  -2.567  -4.566  1.00 72.67           C  
ATOM   2417  C   ARG A 308       3.576  -2.502  -3.076  1.00 72.67           C  
ATOM   2418  CB  ARG A 308       2.861  -3.436  -5.285  1.00 72.67           C  
ATOM   2419  O   ARG A 308       3.845  -3.450  -2.336  1.00 72.67           O  
ATOM   2420  CG  ARG A 308       2.848  -3.255  -6.795  1.00 72.67           C  
ATOM   2421  CD  ARG A 308       1.688  -3.999  -7.442  1.00 72.67           C  
ATOM   2422  NE  ARG A 308       1.717  -3.881  -8.897  1.00 72.67           N  
ATOM   2423  NH1 ARG A 308       0.901  -6.006  -9.291  1.00 72.67           N  
ATOM   2424  NH2 ARG A 308       1.409  -4.624 -11.048  1.00 72.67           N  
ATOM   2425  CZ  ARG A 308       1.342  -4.838  -9.742  1.00 72.67           C  
ATOM   2426  N   GLY A 309       3.010  -1.410  -2.580  1.00 65.28           N  
ATOM   2427  CA  GLY A 309       2.528  -1.343  -1.209  1.00 65.28           C  
ATOM   2428  C   GLY A 309       3.642  -1.176  -0.193  1.00 65.28           C  
ATOM   2429  O   GLY A 309       3.418  -1.324   1.011  1.00 65.28           O  
ATOM   2430  N   LEU A 310       4.940  -1.019  -0.750  1.00 71.40           N  
ATOM   2431  CA  LEU A 310       6.086  -0.818   0.129  1.00 71.40           C  
ATOM   2432  C   LEU A 310       6.193   0.642   0.558  1.00 71.40           C  
ATOM   2433  CB  LEU A 310       7.378  -1.254  -0.566  1.00 71.40           C  
ATOM   2434  O   LEU A 310       5.906   1.547  -0.229  1.00 71.40           O  
ATOM   2435  CG  LEU A 310       7.489  -2.737  -0.922  1.00 71.40           C  
ATOM   2436  CD1 LEU A 310       8.774  -3.001  -1.700  1.00 71.40           C  
ATOM   2437  CD2 LEU A 310       7.434  -3.596   0.337  1.00 71.40           C  
ATOM   2438  N   ASP A 311       6.270   0.853   1.849  1.00 67.44           N  
ATOM   2439  CA  ASP A 311       6.579   2.165   2.409  1.00 67.44           C  
ATOM   2440  C   ASP A 311       8.060   2.497   2.246  1.00 67.44           C  
ATOM   2441  CB  ASP A 311       6.186   2.225   3.887  1.00 67.44           C  
ATOM   2442  O   ASP A 311       8.883   2.114   3.080  1.00 67.44           O  
ATOM   2443  CG  ASP A 311       6.364   3.606   4.493  1.00 67.44           C  
ATOM   2444  OD1 ASP A 311       6.521   4.588   3.736  1.00 67.44           O  
ATOM   2445  OD2 ASP A 311       6.351   3.712   5.738  1.00 67.44           O  
ATOM   2446  N   ILE A 312       8.434   2.877   1.133  1.00 73.04           N  
ATOM   2447  CA  ILE A 312       9.818   3.220   0.823  1.00 73.04           C  
ATOM   2448  C   ILE A 312      10.043   4.713   1.048  1.00 73.04           C  
ATOM   2449  CB  ILE A 312      10.184   2.834  -0.628  1.00 73.04           C  
ATOM   2450  O   ILE A 312       9.241   5.541   0.608  1.00 73.04           O  
ATOM   2451  CG1 ILE A 312       9.946   1.338  -0.859  1.00 73.04           C  
ATOM   2452  CG2 ILE A 312      11.636   3.212  -0.937  1.00 73.04           C  
ATOM   2453  CD1 ILE A 312      10.110   0.902  -2.309  1.00 73.04           C  
ATOM   2454  N   PRO A 313      11.074   4.997   1.950  1.00 71.83           N  
ATOM   2455  CA  PRO A 313      11.368   6.425   2.095  1.00 71.83           C  
ATOM   2456  C   PRO A 313      11.539   7.131   0.752  1.00 71.83           C  
ATOM   2457  CB  PRO A 313      12.678   6.436   2.888  1.00 71.83           C  
ATOM   2458  O   PRO A 313      11.737   6.475  -0.274  1.00 71.83           O  
ATOM   2459  CG  PRO A 313      13.322   5.122   2.580  1.00 71.83           C  
ATOM   2460  CD  PRO A 313      12.244   4.126   2.260  1.00 71.83           C  
ATOM   2461  N   GLU A 314      11.191   8.357   0.806  1.00 78.20           N  
ATOM   2462  CA  GLU A 314      11.436   9.127  -0.410  1.00 78.20           C  
ATOM   2463  C   GLU A 314      12.832   8.855  -0.963  1.00 78.20           C  
ATOM   2464  CB  GLU A 314      11.259  10.624  -0.143  1.00 78.20           C  
ATOM   2465  O   GLU A 314      13.820   8.916  -0.228  1.00 78.20           O  
ATOM   2466  CG  GLU A 314      11.375  11.489  -1.391  1.00 78.20           C  
ATOM   2467  CD  GLU A 314      10.901  12.918  -1.176  1.00 78.20           C  
ATOM   2468  OE1 GLU A 314      10.862  13.697  -2.155  1.00 78.20           O  
ATOM   2469  OE2 GLU A 314      10.568  13.260  -0.020  1.00 78.20           O  
ATOM   2470  N   VAL A 315      12.868   8.410  -2.296  1.00 88.15           N  
ATOM   2471  CA  VAL A 315      14.151   8.103  -2.919  1.00 88.15           C  
ATOM   2472  C   VAL A 315      14.557   9.240  -3.854  1.00 88.15           C  
ATOM   2473  CB  VAL A 315      14.102   6.767  -3.693  1.00 88.15           C  
ATOM   2474  O   VAL A 315      13.706   9.993  -4.331  1.00 88.15           O  
ATOM   2475  CG1 VAL A 315      13.810   5.604  -2.747  1.00 88.15           C  
ATOM   2476  CG2 VAL A 315      13.054   6.833  -4.803  1.00 88.15           C  
ATOM   2477  N   ASP A 316      15.903   9.345  -4.120  1.00 90.15           N  
ATOM   2478  CA  ASP A 316      16.460  10.381  -4.983  1.00 90.15           C  
ATOM   2479  C   ASP A 316      16.265  10.032  -6.457  1.00 90.15           C  
ATOM   2480  CB  ASP A 316      17.947  10.587  -4.684  1.00 90.15           C  
ATOM   2481  O   ASP A 316      16.072  10.919  -7.291  1.00 90.15           O  
ATOM   2482  CG  ASP A 316      18.214  10.965  -3.238  1.00 90.15           C  
ATOM   2483  OD1 ASP A 316      17.753  12.038  -2.793  1.00 90.15           O  
ATOM   2484  OD2 ASP A 316      18.894  10.184  -2.538  1.00 90.15           O  
ATOM   2485  N   LEU A 317      16.274   8.763  -6.707  1.00 93.99           N  
ATOM   2486  CA  LEU A 317      16.289   8.295  -8.088  1.00 93.99           C  
ATOM   2487  C   LEU A 317      15.486   7.006  -8.234  1.00 93.99           C  
ATOM   2488  CB  LEU A 317      17.727   8.070  -8.563  1.00 93.99           C  
ATOM   2489  O   LEU A 317      15.676   6.061  -7.465  1.00 93.99           O  
ATOM   2490  CG  LEU A 317      17.894   7.482  -9.965  1.00 93.99           C  
ATOM   2491  CD1 LEU A 317      17.352   8.448 -11.013  1.00 93.99           C  
ATOM   2492  CD2 LEU A 317      19.359   7.156 -10.237  1.00 93.99           C  
ATOM   2493  N   VAL A 318      14.547   7.085  -9.139  1.00 94.34           N  
ATOM   2494  CA  VAL A 318      13.819   5.887  -9.540  1.00 94.34           C  
ATOM   2495  C   VAL A 318      14.271   5.448 -10.931  1.00 94.34           C  
ATOM   2496  CB  VAL A 318      12.291   6.119  -9.524  1.00 94.34           C  
ATOM   2497  O   VAL A 318      14.295   6.253 -11.865  1.00 94.34           O  
ATOM   2498  CG1 VAL A 318      11.554   4.901 -10.079  1.00 94.34           C  
ATOM   2499  CG2 VAL A 318      11.815   6.436  -8.108  1.00 94.34           C  
ATOM   2500  N   ILE A 319      14.694   4.152 -11.043  1.00 96.32           N  
ATOM   2501  CA  ILE A 319      15.124   3.613 -12.328  1.00 96.32           C  
ATOM   2502  C   ILE A 319      14.187   2.485 -12.754  1.00 96.32           C  
ATOM   2503  CB  ILE A 319      16.582   3.105 -12.269  1.00 96.32           C  
ATOM   2504  O   ILE A 319      13.929   1.559 -11.982  1.00 96.32           O  
ATOM   2505  CG1 ILE A 319      17.541   4.265 -11.974  1.00 96.32           C  
ATOM   2506  CG2 ILE A 319      16.962   2.398 -13.573  1.00 96.32           C  
ATOM   2507  CD1 ILE A 319      18.980   3.832 -11.732  1.00 96.32           C  
ATOM   2508  N   GLN A 320      13.651   2.677 -13.962  1.00 95.57           N  
ATOM   2509  CA  GLN A 320      12.928   1.586 -14.607  1.00 95.57           C  
ATOM   2510  C   GLN A 320      13.805   0.877 -15.635  1.00 95.57           C  
ATOM   2511  CB  GLN A 320      11.654   2.106 -15.274  1.00 95.57           C  
ATOM   2512  O   GLN A 320      14.270   1.495 -16.594  1.00 95.57           O  
ATOM   2513  CG  GLN A 320      10.700   2.808 -14.316  1.00 95.57           C  
ATOM   2514  CD  GLN A 320       9.439   3.301 -15.000  1.00 95.57           C  
ATOM   2515  NE2 GLN A 320       9.107   4.570 -14.787  1.00 95.57           N  
ATOM   2516  OE1 GLN A 320       8.769   2.549 -15.714  1.00 95.57           O  
ATOM   2517  N   SER A 321      14.114  -0.397 -15.337  1.00 94.82           N  
ATOM   2518  CA  SER A 321      15.064  -1.120 -16.177  1.00 94.82           C  
ATOM   2519  C   SER A 321      14.489  -1.376 -17.566  1.00 94.82           C  
ATOM   2520  CB  SER A 321      15.455  -2.447 -15.525  1.00 94.82           C  
ATOM   2521  O   SER A 321      15.232  -1.663 -18.508  1.00 94.82           O  
ATOM   2522  OG  SER A 321      14.326  -3.294 -15.392  1.00 94.82           O  
ATOM   2523  N   SER A 322      13.208  -1.117 -17.767  1.00 93.63           N  
ATOM   2524  CA  SER A 322      12.450  -1.190 -19.012  1.00 93.63           C  
ATOM   2525  C   SER A 322      11.082  -0.531 -18.866  1.00 93.63           C  
ATOM   2526  CB  SER A 322      12.280  -2.644 -19.452  1.00 93.63           C  
ATOM   2527  O   SER A 322      10.595  -0.341 -17.749  1.00 93.63           O  
ATOM   2528  OG  SER A 322      11.531  -3.375 -18.496  1.00 93.63           O  
ATOM   2529  N   PRO A 323      10.555  -0.061 -20.019  1.00 92.71           N  
ATOM   2530  CA  PRO A 323       9.198   0.475 -19.894  1.00 92.71           C  
ATOM   2531  C   PRO A 323       8.206  -0.550 -19.348  1.00 92.71           C  
ATOM   2532  CB  PRO A 323       8.841   0.868 -21.330  1.00 92.71           C  
ATOM   2533  O   PRO A 323       8.247  -1.720 -19.734  1.00 92.71           O  
ATOM   2534  CG  PRO A 323      10.157   1.056 -22.013  1.00 92.71           C  
ATOM   2535  CD  PRO A 323      11.140   0.080 -21.431  1.00 92.71           C  
ATOM   2536  N   PRO A 324       7.343  -0.124 -18.356  1.00 88.27           N  
ATOM   2537  CA  PRO A 324       6.333  -1.051 -17.841  1.00 88.27           C  
ATOM   2538  C   PRO A 324       5.295  -1.437 -18.893  1.00 88.27           C  
ATOM   2539  CB  PRO A 324       5.686  -0.268 -16.697  1.00 88.27           C  
ATOM   2540  O   PRO A 324       5.151  -0.747 -19.905  1.00 88.27           O  
ATOM   2541  CG  PRO A 324       5.803   1.166 -17.101  1.00 88.27           C  
ATOM   2542  CD  PRO A 324       7.087   1.345 -17.859  1.00 88.27           C  
ATOM   2543  N   LYS A 325       4.651  -2.590 -18.680  1.00 83.79           N  
ATOM   2544  CA  LYS A 325       3.640  -3.095 -19.606  1.00 83.79           C  
ATOM   2545  C   LYS A 325       2.379  -2.236 -19.564  1.00 83.79           C  
ATOM   2546  CB  LYS A 325       3.294  -4.549 -19.283  1.00 83.79           C  
ATOM   2547  O   LYS A 325       1.615  -2.200 -20.531  1.00 83.79           O  
ATOM   2548  CG  LYS A 325       4.431  -5.527 -19.540  1.00 83.79           C  
ATOM   2549  CD  LYS A 325       3.995  -6.967 -19.296  1.00 83.79           C  
ATOM   2550  CE  LYS A 325       5.137  -7.945 -19.535  1.00 83.79           C  
ATOM   2551  NZ  LYS A 325       4.721  -9.356 -19.274  1.00 83.79           N  
ATOM   2552  N   ASP A 326       2.199  -1.562 -18.426  1.00 82.79           N  
ATOM   2553  CA  ASP A 326       1.024  -0.707 -18.290  1.00 82.79           C  
ATOM   2554  C   ASP A 326       1.393   0.641 -17.675  1.00 82.79           C  
ATOM   2555  CB  ASP A 326      -0.046  -1.397 -17.443  1.00 82.79           C  
ATOM   2556  O   ASP A 326       2.367   0.741 -16.926  1.00 82.79           O  
ATOM   2557  CG  ASP A 326       0.403  -1.654 -16.015  1.00 82.79           C  
ATOM   2558  OD1 ASP A 326       0.063  -0.855 -15.115  1.00 82.79           O  
ATOM   2559  OD2 ASP A 326       1.105  -2.663 -15.788  1.00 82.79           O  
ATOM   2560  N   VAL A 327       0.675   1.745 -17.940  1.00 83.26           N  
ATOM   2561  CA  VAL A 327       0.922   3.129 -17.550  1.00 83.26           C  
ATOM   2562  C   VAL A 327       0.754   3.279 -16.040  1.00 83.26           C  
ATOM   2563  CB  VAL A 327      -0.021   4.104 -18.290  1.00 83.26           C  
ATOM   2564  O   VAL A 327       1.452   4.074 -15.407  1.00 83.26           O  
ATOM   2565  CG1 VAL A 327      -1.478   3.827 -17.925  1.00 83.26           C  
ATOM   2566  CG2 VAL A 327       0.348   5.551 -17.967  1.00 83.26           C  
ATOM   2567  N   GLU A 328      -0.104   2.510 -15.492  1.00 78.30           N  
ATOM   2568  CA  GLU A 328      -0.359   2.565 -14.055  1.00 78.30           C  
ATOM   2569  C   GLU A 328       0.893   2.209 -13.259  1.00 78.30           C  
ATOM   2570  CB  GLU A 328      -1.508   1.626 -13.677  1.00 78.30           C  
ATOM   2571  O   GLU A 328       1.173   2.821 -12.226  1.00 78.30           O  
ATOM   2572  CG  GLU A 328      -2.872   2.099 -14.158  1.00 78.30           C  
ATOM   2573  CD  GLU A 328      -3.160   1.726 -15.604  1.00 78.30           C  
ATOM   2574  OE1 GLU A 328      -4.221   2.126 -16.134  1.00 78.30           O  
ATOM   2575  OE2 GLU A 328      -2.318   1.027 -16.211  1.00 78.30           O  
ATOM   2576  N   SER A 329       1.637   1.220 -13.750  1.00 82.54           N  
ATOM   2577  CA  SER A 329       2.881   0.808 -13.109  1.00 82.54           C  
ATOM   2578  C   SER A 329       3.921   1.923 -13.152  1.00 82.54           C  
ATOM   2579  CB  SER A 329       3.440  -0.448 -13.778  1.00 82.54           C  
ATOM   2580  O   SER A 329       4.647   2.140 -12.180  1.00 82.54           O  
ATOM   2581  OG  SER A 329       2.577  -1.553 -13.574  1.00 82.54           O  
ATOM   2582  N   TYR A 330       3.941   2.583 -14.268  1.00 87.83           N  
ATOM   2583  CA  TYR A 330       4.869   3.703 -14.377  1.00 87.83           C  
ATOM   2584  C   TYR A 330       4.544   4.783 -13.352  1.00 87.83           C  
ATOM   2585  CB  TYR A 330       4.833   4.295 -15.789  1.00 87.83           C  
ATOM   2586  O   TYR A 330       5.436   5.283 -12.664  1.00 87.83           O  
ATOM   2587  CG  TYR A 330       5.779   5.455 -15.985  1.00 87.83           C  
ATOM   2588  CD1 TYR A 330       5.356   6.766 -15.780  1.00 87.83           C  
ATOM   2589  CD2 TYR A 330       7.097   5.243 -16.376  1.00 87.83           C  
ATOM   2590  CE1 TYR A 330       6.223   7.839 -15.961  1.00 87.83           C  
ATOM   2591  CE2 TYR A 330       7.973   6.308 -16.560  1.00 87.83           C  
ATOM   2592  OH  TYR A 330       8.390   8.657 -16.530  1.00 87.83           O  
ATOM   2593  CZ  TYR A 330       7.527   7.600 -16.350  1.00 87.83           C  
ATOM   2594  N   ILE A 331       3.297   5.212 -13.262  1.00 81.43           N  
ATOM   2595  CA  ILE A 331       2.838   6.257 -12.352  1.00 81.43           C  
ATOM   2596  C   ILE A 331       3.183   5.876 -10.914  1.00 81.43           C  
ATOM   2597  CB  ILE A 331       1.319   6.501 -12.493  1.00 81.43           C  
ATOM   2598  O   ILE A 331       3.685   6.704 -10.150  1.00 81.43           O  
ATOM   2599  CG1 ILE A 331       1.000   7.107 -13.864  1.00 81.43           C  
ATOM   2600  CG2 ILE A 331       0.810   7.401 -11.363  1.00 81.43           C  
ATOM   2601  CD1 ILE A 331      -0.489   7.205 -14.166  1.00 81.43           C  
ATOM   2602  N   HIS A 332       3.032   4.665 -10.628  1.00 78.33           N  
ATOM   2603  CA  HIS A 332       3.314   4.175  -9.283  1.00 78.33           C  
ATOM   2604  C   HIS A 332       4.812   4.183  -8.997  1.00 78.33           C  
ATOM   2605  CB  HIS A 332       2.751   2.765  -9.098  1.00 78.33           C  
ATOM   2606  O   HIS A 332       5.243   4.632  -7.932  1.00 78.33           O  
ATOM   2607  CG  HIS A 332       1.262   2.726  -8.965  1.00 78.33           C  
ATOM   2608  CD2 HIS A 332       0.372   3.696  -8.649  1.00 78.33           C  
ATOM   2609  ND1 HIS A 332       0.527   1.578  -9.167  1.00 78.33           N  
ATOM   2610  CE1 HIS A 332      -0.755   1.844  -8.980  1.00 78.33           C  
ATOM   2611  NE2 HIS A 332      -0.876   3.123  -8.664  1.00 78.33           N  
ATOM   2612  N   ARG A 333       5.583   3.667  -9.927  1.00 86.71           N  
ATOM   2613  CA  ARG A 333       7.030   3.586  -9.759  1.00 86.71           C  
ATOM   2614  C   ARG A 333       7.649   4.976  -9.660  1.00 86.71           C  
ATOM   2615  CB  ARG A 333       7.663   2.811 -10.916  1.00 86.71           C  
ATOM   2616  O   ARG A 333       8.450   5.242  -8.762  1.00 86.71           O  
ATOM   2617  CG  ARG A 333       7.321   1.329 -10.926  1.00 86.71           C  
ATOM   2618  CD  ARG A 333       7.914   0.622 -12.137  1.00 86.71           C  
ATOM   2619  NE  ARG A 333       7.368  -0.723 -12.296  1.00 86.71           N  
ATOM   2620  NH1 ARG A 333       8.666  -1.257 -14.131  1.00 86.71           N  
ATOM   2621  NH2 ARG A 333       7.175  -2.783 -13.293  1.00 86.71           N  
ATOM   2622  CZ  ARG A 333       7.738  -1.585 -13.239  1.00 86.71           C  
ATOM   2623  N   SER A 334       7.202   5.769 -10.558  1.00 87.66           N  
ATOM   2624  CA  SER A 334       7.792   7.104 -10.598  1.00 87.66           C  
ATOM   2625  C   SER A 334       7.384   7.925  -9.379  1.00 87.66           C  
ATOM   2626  CB  SER A 334       7.379   7.834 -11.877  1.00 87.66           C  
ATOM   2627  O   SER A 334       8.080   8.869  -8.999  1.00 87.66           O  
ATOM   2628  OG  SER A 334       5.982   8.073 -11.891  1.00 87.66           O  
ATOM   2629  N   GLY A 335       6.295   7.565  -8.792  1.00 80.85           N  
ATOM   2630  CA  GLY A 335       5.749   8.247  -7.630  1.00 80.85           C  
ATOM   2631  C   GLY A 335       6.503   7.942  -6.349  1.00 80.85           C  
ATOM   2632  O   GLY A 335       6.157   8.451  -5.282  1.00 80.85           O  
ATOM   2633  N   ARG A 336       7.619   7.085  -6.480  1.00 83.59           N  
ATOM   2634  CA  ARG A 336       8.455   6.755  -5.331  1.00 83.59           C  
ATOM   2635  C   ARG A 336       9.447   7.875  -5.036  1.00 83.59           C  
ATOM   2636  CB  ARG A 336       9.202   5.441  -5.569  1.00 83.59           C  
ATOM   2637  O   ARG A 336      10.045   7.914  -3.958  1.00 83.59           O  
ATOM   2638  CG  ARG A 336       8.294   4.225  -5.664  1.00 83.59           C  
ATOM   2639  CD  ARG A 336       7.544   3.977  -4.363  1.00 83.59           C  
ATOM   2640  NE  ARG A 336       6.486   2.985  -4.530  1.00 83.59           N  
ATOM   2641  NH1 ARG A 336       5.772   3.073  -2.335  1.00 83.59           N  
ATOM   2642  NH2 ARG A 336       4.740   1.670  -3.826  1.00 83.59           N  
ATOM   2643  CZ  ARG A 336       5.668   2.579  -3.564  1.00 83.59           C  
ATOM   2644  N   THR A 337       9.550   8.809  -6.041  1.00 86.60           N  
ATOM   2645  CA  THR A 337      10.382   9.996  -5.876  1.00 86.60           C  
ATOM   2646  C   THR A 337       9.561  11.265  -6.086  1.00 86.60           C  
ATOM   2647  CB  THR A 337      11.573   9.983  -6.852  1.00 86.60           C  
ATOM   2648  O   THR A 337       8.422  11.204  -6.553  1.00 86.60           O  
ATOM   2649  CG2 THR A 337      11.107  10.182  -8.290  1.00 86.60           C  
ATOM   2650  OG1 THR A 337      12.479  11.038  -6.504  1.00 86.60           O  
ATOM   2651  N   GLY A 338      10.103  12.386  -5.698  1.00 78.41           N  
ATOM   2652  CA  GLY A 338       9.387  13.632  -5.921  1.00 78.41           C  
ATOM   2653  C   GLY A 338       8.194  13.808  -5.000  1.00 78.41           C  
ATOM   2654  O   GLY A 338       7.163  14.347  -5.408  1.00 78.41           O  
ATOM   2655  N   ARG A 339       8.302  13.180  -3.690  1.00 75.13           N  
ATOM   2656  CA  ARG A 339       7.255  13.246  -2.675  1.00 75.13           C  
ATOM   2657  C   ARG A 339       7.464  14.440  -1.750  1.00 75.13           C  
ATOM   2658  CB  ARG A 339       7.214  11.952  -1.860  1.00 75.13           C  
ATOM   2659  O   ARG A 339       8.581  14.944  -1.621  1.00 75.13           O  
ATOM   2660  CG  ARG A 339       6.864  10.719  -2.678  1.00 75.13           C  
ATOM   2661  CD  ARG A 339       6.754   9.476  -1.806  1.00 75.13           C  
ATOM   2662  NE  ARG A 339       6.438   8.289  -2.596  1.00 75.13           N  
ATOM   2663  NH1 ARG A 339       6.361   6.853  -0.788  1.00 75.13           N  
ATOM   2664  NH2 ARG A 339       5.974   6.061  -2.904  1.00 75.13           N  
ATOM   2665  CZ  ARG A 339       6.258   7.071  -2.094  1.00 75.13           C  
ATOM   2666  N   ALA A 340       6.345  15.093  -1.112  1.00 66.05           N  
ATOM   2667  CA  ALA A 340       6.350  16.085  -0.040  1.00 66.05           C  
ATOM   2668  C   ALA A 340       7.087  17.351  -0.468  1.00 66.05           C  
ATOM   2669  CB  ALA A 340       6.985  15.503   1.220  1.00 66.05           C  
ATOM   2670  O   ALA A 340       7.862  17.917   0.307  1.00 66.05           O  
ATOM   2671  N   GLY A 341       6.980  17.778  -1.784  1.00 68.05           N  
ATOM   2672  CA  GLY A 341       7.516  19.049  -2.244  1.00 68.05           C  
ATOM   2673  C   GLY A 341       8.950  18.952  -2.728  1.00 68.05           C  
ATOM   2674  O   GLY A 341       9.524  19.942  -3.189  1.00 68.05           O  
ATOM   2675  N   ARG A 342       9.621  17.724  -2.654  1.00 75.63           N  
ATOM   2676  CA  ARG A 342      10.965  17.446  -3.150  1.00 75.63           C  
ATOM   2677  C   ARG A 342      10.938  17.084  -4.632  1.00 75.63           C  
ATOM   2678  CB  ARG A 342      11.612  16.315  -2.347  1.00 75.63           C  
ATOM   2679  O   ARG A 342       9.949  16.539  -5.125  1.00 75.63           O  
ATOM   2680  CG  ARG A 342      11.903  16.677  -0.899  1.00 75.63           C  
ATOM   2681  CD  ARG A 342      12.585  15.535  -0.159  1.00 75.63           C  
ATOM   2682  NE  ARG A 342      14.033  15.562  -0.342  1.00 75.63           N  
ATOM   2683  NH1 ARG A 342      14.524  15.698   1.911  1.00 75.63           N  
ATOM   2684  NH2 ARG A 342      16.216  15.657   0.365  1.00 75.63           N  
ATOM   2685  CZ  ARG A 342      14.921  15.639   0.645  1.00 75.63           C  
ATOM   2686  N   THR A 343      12.013  17.549  -5.339  1.00 83.84           N  
ATOM   2687  CA  THR A 343      12.146  17.126  -6.729  1.00 83.84           C  
ATOM   2688  C   THR A 343      12.765  15.734  -6.813  1.00 83.84           C  
ATOM   2689  CB  THR A 343      13.001  18.121  -7.536  1.00 83.84           C  
ATOM   2690  O   THR A 343      13.500  15.320  -5.915  1.00 83.84           O  
ATOM   2691  CG2 THR A 343      12.368  19.508  -7.547  1.00 83.84           C  
ATOM   2692  OG1 THR A 343      14.305  18.207  -6.949  1.00 83.84           O  
ATOM   2693  N   GLY A 344      12.352  14.967  -7.723  1.00 88.39           N  
ATOM   2694  CA  GLY A 344      12.870  13.630  -7.962  1.00 88.39           C  
ATOM   2695  C   GLY A 344      13.096  13.332  -9.432  1.00 88.39           C  
ATOM   2696  O   GLY A 344      12.630  14.073 -10.300  1.00 88.39           O  
ATOM   2697  N   VAL A 345      14.021  12.335  -9.708  1.00 92.78           N  
ATOM   2698  CA  VAL A 345      14.327  11.932 -11.077  1.00 92.78           C  
ATOM   2699  C   VAL A 345      13.886  10.487 -11.301  1.00 92.78           C  
ATOM   2700  CB  VAL A 345      15.832  12.085 -11.391  1.00 92.78           C  
ATOM   2701  O   VAL A 345      14.142   9.617 -10.466  1.00 92.78           O  
ATOM   2702  CG1 VAL A 345      16.130  11.653 -12.825  1.00 92.78           C  
ATOM   2703  CG2 VAL A 345      16.281  13.526 -11.159  1.00 92.78           C  
ATOM   2704  N   CYS A 346      13.110  10.315 -12.307  1.00 94.52           N  
ATOM   2705  CA  CYS A 346      12.743   8.974 -12.745  1.00 94.52           C  
ATOM   2706  C   CYS A 346      13.278   8.691 -14.144  1.00 94.52           C  
ATOM   2707  CB  CYS A 346      11.224   8.801 -12.726  1.00 94.52           C  
ATOM   2708  O   CYS A 346      12.964   9.414 -15.091  1.00 94.52           O  
ATOM   2709  SG  CYS A 346      10.676   7.130 -13.140  1.00 94.52           S  
ATOM   2710  N   ILE A 347      14.152   7.624 -14.237  1.00 96.89           N  
ATOM   2711  CA  ILE A 347      14.779   7.293 -15.512  1.00 96.89           C  
ATOM   2712  C   ILE A 347      14.256   5.948 -16.011  1.00 96.89           C  
ATOM   2713  CB  ILE A 347      16.319   7.258 -15.392  1.00 96.89           C  
ATOM   2714  O   ILE A 347      14.285   4.955 -15.281  1.00 96.89           O  
ATOM   2715  CG1 ILE A 347      16.850   8.620 -14.932  1.00 96.89           C  
ATOM   2716  CG2 ILE A 347      16.955   6.843 -16.722  1.00 96.89           C  
ATOM   2717  CD1 ILE A 347      18.358   8.659 -14.725  1.00 96.89           C  
ATOM   2718  N   CYS A 348      13.753   5.975 -17.251  1.00 96.79           N  
ATOM   2719  CA  CYS A 348      13.265   4.750 -17.875  1.00 96.79           C  
ATOM   2720  C   CYS A 348      14.203   4.292 -18.985  1.00 96.79           C  
ATOM   2721  CB  CYS A 348      11.859   4.958 -18.436  1.00 96.79           C  
ATOM   2722  O   CYS A 348      14.431   5.023 -19.951  1.00 96.79           O  
ATOM   2723  SG  CYS A 348      11.106   3.453 -19.092  1.00 96.79           S  
ATOM   2724  N   PHE A 349      14.707   3.033 -18.806  1.00 97.09           N  
ATOM   2725  CA  PHE A 349      15.522   2.423 -19.850  1.00 97.09           C  
ATOM   2726  C   PHE A 349      14.646   1.720 -20.880  1.00 97.09           C  
ATOM   2727  CB  PHE A 349      16.519   1.429 -19.244  1.00 97.09           C  
ATOM   2728  O   PHE A 349      13.607   1.153 -20.536  1.00 97.09           O  
ATOM   2729  CG  PHE A 349      17.690   2.084 -18.562  1.00 97.09           C  
ATOM   2730  CD1 PHE A 349      18.929   2.149 -19.188  1.00 97.09           C  
ATOM   2731  CD2 PHE A 349      17.551   2.634 -17.295  1.00 97.09           C  
ATOM   2732  CE1 PHE A 349      20.014   2.754 -18.559  1.00 97.09           C  
ATOM   2733  CE2 PHE A 349      18.631   3.240 -16.660  1.00 97.09           C  
ATOM   2734  CZ  PHE A 349      19.862   3.299 -17.293  1.00 97.09           C  
ATOM   2735  N   TYR A 350      15.051   1.837 -22.136  1.00 96.12           N  
ATOM   2736  CA  TYR A 350      14.292   1.158 -23.180  1.00 96.12           C  
ATOM   2737  C   TYR A 350      15.201   0.734 -24.327  1.00 96.12           C  
ATOM   2738  CB  TYR A 350      13.174   2.062 -23.707  1.00 96.12           C  
ATOM   2739  O   TYR A 350      16.316   1.243 -24.465  1.00 96.12           O  
ATOM   2740  CG  TYR A 350      13.670   3.215 -24.545  1.00 96.12           C  
ATOM   2741  CD1 TYR A 350      14.295   4.312 -23.955  1.00 96.12           C  
ATOM   2742  CD2 TYR A 350      13.513   3.212 -25.927  1.00 96.12           C  
ATOM   2743  CE1 TYR A 350      14.752   5.378 -24.723  1.00 96.12           C  
ATOM   2744  CE2 TYR A 350      13.966   4.273 -26.705  1.00 96.12           C  
ATOM   2745  OH  TYR A 350      15.034   6.402 -26.860  1.00 96.12           O  
ATOM   2746  CZ  TYR A 350      14.584   5.349 -26.095  1.00 96.12           C  
ATOM   2747  N   GLN A 351      14.702  -0.320 -25.076  1.00 94.60           N  
ATOM   2748  CA  GLN A 351      15.343  -0.759 -26.311  1.00 94.60           C  
ATOM   2749  C   GLN A 351      14.553  -0.301 -27.534  1.00 94.60           C  
ATOM   2750  CB  GLN A 351      15.496  -2.281 -26.325  1.00 94.60           C  
ATOM   2751  O   GLN A 351      13.415   0.157 -27.409  1.00 94.60           O  
ATOM   2752  CG  GLN A 351      16.340  -2.825 -25.181  1.00 94.60           C  
ATOM   2753  CD  GLN A 351      16.473  -4.336 -25.216  1.00 94.60           C  
ATOM   2754  NE2 GLN A 351      15.998  -4.998 -24.166  1.00 94.60           N  
ATOM   2755  OE1 GLN A 351      16.997  -4.904 -26.179  1.00 94.60           O  
ATOM   2756  N   HIS A 352      15.227  -0.451 -28.705  1.00 92.70           N  
ATOM   2757  CA  HIS A 352      14.588  -0.039 -29.949  1.00 92.70           C  
ATOM   2758  C   HIS A 352      13.197  -0.650 -30.082  1.00 92.70           C  
ATOM   2759  CB  HIS A 352      15.450  -0.432 -31.150  1.00 92.70           C  
ATOM   2760  O   HIS A 352      12.237   0.048 -30.419  1.00 92.70           O  
ATOM   2761  CG  HIS A 352      14.908   0.045 -32.460  1.00 92.70           C  
ATOM   2762  CD2 HIS A 352      14.296  -0.623 -33.466  1.00 92.70           C  
ATOM   2763  ND1 HIS A 352      14.970   1.364 -32.855  1.00 92.70           N  
ATOM   2764  CE1 HIS A 352      14.418   1.486 -34.050  1.00 92.70           C  
ATOM   2765  NE2 HIS A 352      14.000   0.295 -34.443  1.00 92.70           N  
ATOM   2766  N   LYS A 353      13.084  -1.867 -29.714  1.00 93.99           N  
ATOM   2767  CA  LYS A 353      11.830  -2.592 -29.895  1.00 93.99           C  
ATOM   2768  C   LYS A 353      10.778  -2.129 -28.891  1.00 93.99           C  
ATOM   2769  CB  LYS A 353      12.056  -4.099 -29.761  1.00 93.99           C  
ATOM   2770  O   LYS A 353       9.588  -2.399 -29.062  1.00 93.99           O  
ATOM   2771  CG  LYS A 353      12.575  -4.528 -28.396  1.00 93.99           C  
ATOM   2772  CD  LYS A 353      12.814  -6.031 -28.337  1.00 93.99           C  
ATOM   2773  CE  LYS A 353      13.360  -6.457 -26.981  1.00 93.99           C  
ATOM   2774  NZ  LYS A 353      13.613  -7.928 -26.924  1.00 93.99           N  
ATOM   2775  N   GLU A 354      11.182  -1.337 -27.810  1.00 94.22           N  
ATOM   2776  CA  GLU A 354      10.275  -0.938 -26.738  1.00 94.22           C  
ATOM   2777  C   GLU A 354       9.877   0.529 -26.869  1.00 94.22           C  
ATOM   2778  CB  GLU A 354      10.915  -1.189 -25.370  1.00 94.22           C  
ATOM   2779  O   GLU A 354       9.246   1.090 -25.971  1.00 94.22           O  
ATOM   2780  CG  GLU A 354      11.204  -2.656 -25.087  1.00 94.22           C  
ATOM   2781  CD  GLU A 354      12.113  -2.867 -23.886  1.00 94.22           C  
ATOM   2782  OE1 GLU A 354      11.852  -3.792 -23.083  1.00 94.22           O  
ATOM   2783  OE2 GLU A 354      13.092  -2.101 -23.746  1.00 94.22           O  
ATOM   2784  N   GLU A 355      10.203   1.181 -27.976  1.00 93.48           N  
ATOM   2785  CA  GLU A 355       9.920   2.594 -28.210  1.00 93.48           C  
ATOM   2786  C   GLU A 355       8.418   2.865 -28.197  1.00 93.48           C  
ATOM   2787  CB  GLU A 355      10.526   3.052 -29.539  1.00 93.48           C  
ATOM   2788  O   GLU A 355       7.971   3.887 -27.673  1.00 93.48           O  
ATOM   2789  CG  GLU A 355      10.608   4.564 -29.688  1.00 93.48           C  
ATOM   2790  CD  GLU A 355      11.546   5.007 -30.800  1.00 93.48           C  
ATOM   2791  OE1 GLU A 355      11.826   6.222 -30.910  1.00 93.48           O  
ATOM   2792  OE2 GLU A 355      12.003   4.132 -31.568  1.00 93.48           O  
ATOM   2793  N   TYR A 356       7.722   1.893 -28.728  1.00 93.41           N  
ATOM   2794  CA  TYR A 356       6.270   2.027 -28.758  1.00 93.41           C  
ATOM   2795  C   TYR A 356       5.695   2.045 -27.347  1.00 93.41           C  
ATOM   2796  CB  TYR A 356       5.642   0.886 -29.563  1.00 93.41           C  
ATOM   2797  O   TYR A 356       4.808   2.845 -27.041  1.00 93.41           O  
ATOM   2798  CG  TYR A 356       4.132   0.911 -29.576  1.00 93.41           C  
ATOM   2799  CD1 TYR A 356       3.395   0.055 -28.761  1.00 93.41           C  
ATOM   2800  CD2 TYR A 356       3.441   1.790 -30.403  1.00 93.41           C  
ATOM   2801  CE1 TYR A 356       2.004   0.074 -28.771  1.00 93.41           C  
ATOM   2802  CE2 TYR A 356       2.051   1.817 -30.421  1.00 93.41           C  
ATOM   2803  OH  TYR A 356      -0.035   0.980 -29.617  1.00 93.41           O  
ATOM   2804  CZ  TYR A 356       1.342   0.958 -29.603  1.00 93.41           C  
ATOM   2805  N   GLN A 357       6.167   1.168 -26.471  1.00 92.85           N  
ATOM   2806  CA  GLN A 357       5.739   1.094 -25.078  1.00 92.85           C  
ATOM   2807  C   GLN A 357       6.036   2.396 -24.340  1.00 92.85           C  
ATOM   2808  CB  GLN A 357       6.419  -0.078 -24.368  1.00 92.85           C  
ATOM   2809  O   GLN A 357       5.240   2.841 -23.510  1.00 92.85           O  
ATOM   2810  CG  GLN A 357       5.944  -1.445 -24.844  1.00 92.85           C  
ATOM   2811  CD  GLN A 357       7.065  -2.285 -25.428  1.00 92.85           C  
ATOM   2812  NE2 GLN A 357       6.922  -3.603 -25.345  1.00 92.85           N  
ATOM   2813  OE1 GLN A 357       8.050  -1.753 -25.950  1.00 92.85           O  
ATOM   2814  N   LEU A 358       7.153   2.984 -24.631  1.00 93.29           N  
ATOM   2815  CA  LEU A 358       7.564   4.255 -24.045  1.00 93.29           C  
ATOM   2816  C   LEU A 358       6.623   5.378 -24.469  1.00 93.29           C  
ATOM   2817  CB  LEU A 358       9.000   4.595 -24.454  1.00 93.29           C  
ATOM   2818  O   LEU A 358       6.213   6.196 -23.642  1.00 93.29           O  
ATOM   2819  CG  LEU A 358       9.661   5.755 -23.708  1.00 93.29           C  
ATOM   2820  CD1 LEU A 358       9.910   5.375 -22.252  1.00 93.29           C  
ATOM   2821  CD2 LEU A 358      10.963   6.158 -24.391  1.00 93.29           C  
ATOM   2822  N   VAL A 359       6.208   5.441 -25.737  1.00 92.77           N  
ATOM   2823  CA  VAL A 359       5.272   6.430 -26.262  1.00 92.77           C  
ATOM   2824  C   VAL A 359       3.909   6.256 -25.596  1.00 92.77           C  
ATOM   2825  CB  VAL A 359       5.133   6.320 -27.797  1.00 92.77           C  
ATOM   2826  O   VAL A 359       3.251   7.240 -25.249  1.00 92.77           O  
ATOM   2827  CG1 VAL A 359       3.994   7.205 -28.300  1.00 92.77           C  
ATOM   2828  CG2 VAL A 359       6.448   6.696 -28.479  1.00 92.77           C  
ATOM   2829  N   GLN A 360       3.516   5.052 -25.387  1.00 90.62           N  
ATOM   2830  CA  GLN A 360       2.247   4.760 -24.729  1.00 90.62           C  
ATOM   2831  C   GLN A 360       2.227   5.306 -23.304  1.00 90.62           C  
ATOM   2832  CB  GLN A 360       1.982   3.254 -24.718  1.00 90.62           C  
ATOM   2833  O   GLN A 360       1.216   5.851 -22.857  1.00 90.62           O  
ATOM   2834  CG  GLN A 360       1.644   2.679 -26.087  1.00 90.62           C  
ATOM   2835  CD  GLN A 360       0.324   3.193 -26.630  1.00 90.62           C  
ATOM   2836  NE2 GLN A 360       0.334   3.648 -27.879  1.00 90.62           N  
ATOM   2837  OE1 GLN A 360      -0.696   3.182 -25.934  1.00 90.62           O  
ATOM   2838  N   VAL A 361       3.329   5.168 -22.622  1.00 89.77           N  
ATOM   2839  CA  VAL A 361       3.448   5.679 -21.261  1.00 89.77           C  
ATOM   2840  C   VAL A 361       3.334   7.202 -21.269  1.00 89.77           C  
ATOM   2841  CB  VAL A 361       4.781   5.249 -20.608  1.00 89.77           C  
ATOM   2842  O   VAL A 361       2.631   7.783 -20.438  1.00 89.77           O  
ATOM   2843  CG1 VAL A 361       5.004   5.995 -19.293  1.00 89.77           C  
ATOM   2844  CG2 VAL A 361       4.798   3.739 -20.378  1.00 89.77           C  
ATOM   2845  N   GLU A 362       3.984   7.940 -22.228  1.00 90.06           N  
ATOM   2846  CA  GLU A 362       3.929   9.393 -22.361  1.00 90.06           C  
ATOM   2847  C   GLU A 362       2.496   9.875 -22.569  1.00 90.06           C  
ATOM   2848  CB  GLU A 362       4.814   9.860 -23.519  1.00 90.06           C  
ATOM   2849  O   GLU A 362       2.054  10.822 -21.916  1.00 90.06           O  
ATOM   2850  CG  GLU A 362       6.305   9.798 -23.218  1.00 90.06           C  
ATOM   2851  CD  GLU A 362       7.171  10.273 -24.374  1.00 90.06           C  
ATOM   2852  OE1 GLU A 362       8.149  11.017 -24.135  1.00 90.06           O  
ATOM   2853  OE2 GLU A 362       6.868   9.898 -25.529  1.00 90.06           O  
ATOM   2854  N   GLN A 363       1.770   9.157 -23.427  1.00 87.19           N  
ATOM   2855  CA  GLN A 363       0.419   9.556 -23.808  1.00 87.19           C  
ATOM   2856  C   GLN A 363      -0.564   9.332 -22.662  1.00 87.19           C  
ATOM   2857  CB  GLN A 363      -0.039   8.789 -25.049  1.00 87.19           C  
ATOM   2858  O   GLN A 363      -1.315  10.238 -22.295  1.00 87.19           O  
ATOM   2859  CG  GLN A 363       0.681   9.201 -26.326  1.00 87.19           C  
ATOM   2860  CD  GLN A 363       0.272   8.367 -27.526  1.00 87.19           C  
ATOM   2861  NE2 GLN A 363       0.768   8.736 -28.702  1.00 87.19           N  
ATOM   2862  OE1 GLN A 363      -0.482   7.397 -27.396  1.00 87.19           O  
ATOM   2863  N   LYS A 364      -0.456   8.169 -22.091  1.00 83.49           N  
ATOM   2864  CA  LYS A 364      -1.447   7.756 -21.102  1.00 83.49           C  
ATOM   2865  C   LYS A 364      -1.162   8.385 -19.742  1.00 83.49           C  
ATOM   2866  CB  LYS A 364      -1.478   6.232 -20.978  1.00 83.49           C  
ATOM   2867  O   LYS A 364      -2.088   8.684 -18.984  1.00 83.49           O  
ATOM   2868  CG  LYS A 364      -2.083   5.525 -22.182  1.00 83.49           C  
ATOM   2869  CD  LYS A 364      -2.233   4.029 -21.935  1.00 83.49           C  
ATOM   2870  CE  LYS A 364      -2.829   3.319 -23.143  1.00 83.49           C  
ATOM   2871  NZ  LYS A 364      -3.016   1.859 -22.891  1.00 83.49           N  
ATOM   2872  N   ALA A 365       0.143   8.578 -19.432  1.00 82.22           N  
ATOM   2873  CA  ALA A 365       0.537   9.136 -18.141  1.00 82.22           C  
ATOM   2874  C   ALA A 365       0.566  10.661 -18.188  1.00 82.22           C  
ATOM   2875  CB  ALA A 365       1.902   8.594 -17.721  1.00 82.22           C  
ATOM   2876  O   ALA A 365       0.662  11.319 -17.149  1.00 82.22           O  
ATOM   2877  N   GLY A 366       0.401  11.249 -19.419  1.00 83.84           N  
ATOM   2878  CA  GLY A 366       0.410  12.692 -19.596  1.00 83.84           C  
ATOM   2879  C   GLY A 366       1.744  13.327 -19.248  1.00 83.84           C  
ATOM   2880  O   GLY A 366       1.787  14.396 -18.635  1.00 83.84           O  
ATOM   2881  N   ILE A 367       2.873  12.594 -19.483  1.00 87.48           N  
ATOM   2882  CA  ILE A 367       4.226  13.085 -19.243  1.00 87.48           C  
ATOM   2883  C   ILE A 367       5.007  13.106 -20.555  1.00 87.48           C  
ATOM   2884  CB  ILE A 367       4.962  12.222 -18.194  1.00 87.48           C  
ATOM   2885  O   ILE A 367       4.606  12.473 -21.534  1.00 87.48           O  
ATOM   2886  CG1 ILE A 367       5.136  10.789 -18.709  1.00 87.48           C  
ATOM   2887  CG2 ILE A 367       4.212  12.237 -16.860  1.00 87.48           C  
ATOM   2888  CD1 ILE A 367       6.086   9.942 -17.873  1.00 87.48           C  
ATOM   2889  N   LYS A 368       6.079  13.856 -20.557  1.00 90.02           N  
ATOM   2890  CA  LYS A 368       7.023  13.847 -21.670  1.00 90.02           C  
ATOM   2891  C   LYS A 368       8.431  13.501 -21.195  1.00 90.02           C  
ATOM   2892  CB  LYS A 368       7.028  15.202 -22.380  1.00 90.02           C  
ATOM   2893  O   LYS A 368       8.999  14.204 -20.356  1.00 90.02           O  
ATOM   2894  CG  LYS A 368       7.794  15.209 -23.695  1.00 90.02           C  
ATOM   2895  CD  LYS A 368       7.577  16.508 -24.461  1.00 90.02           C  
ATOM   2896  CE  LYS A 368       8.286  16.488 -25.809  1.00 90.02           C  
ATOM   2897  NZ  LYS A 368       8.057  17.750 -26.574  1.00 90.02           N  
ATOM   2898  N   PHE A 369       8.946  12.382 -21.737  1.00 93.71           N  
ATOM   2899  CA  PHE A 369      10.303  12.001 -21.364  1.00 93.71           C  
ATOM   2900  C   PHE A 369      11.324  12.921 -22.023  1.00 93.71           C  
ATOM   2901  CB  PHE A 369      10.580  10.546 -21.752  1.00 93.71           C  
ATOM   2902  O   PHE A 369      11.185  13.271 -23.197  1.00 93.71           O  
ATOM   2903  CG  PHE A 369       9.933   9.540 -20.839  1.00 93.71           C  
ATOM   2904  CD1 PHE A 369      10.396   9.359 -19.541  1.00 93.71           C  
ATOM   2905  CD2 PHE A 369       8.860   8.775 -21.278  1.00 93.71           C  
ATOM   2906  CE1 PHE A 369       9.798   8.429 -18.694  1.00 93.71           C  
ATOM   2907  CE2 PHE A 369       8.258   7.844 -20.437  1.00 93.71           C  
ATOM   2908  CZ  PHE A 369       8.729   7.672 -19.146  1.00 93.71           C  
ATOM   2909  N   LYS A 370      12.225  13.350 -21.303  1.00 95.15           N  
ATOM   2910  CA  LYS A 370      13.439  13.893 -21.906  1.00 95.15           C  
ATOM   2911  C   LYS A 370      14.401  12.778 -22.305  1.00 95.15           C  
ATOM   2912  CB  LYS A 370      14.130  14.861 -20.944  1.00 95.15           C  
ATOM   2913  O   LYS A 370      14.907  12.051 -21.448  1.00 95.15           O  
ATOM   2914  CG  LYS A 370      15.337  15.570 -21.541  1.00 95.15           C  
ATOM   2915  CD  LYS A 370      15.968  16.534 -20.544  1.00 95.15           C  
ATOM   2916  CE  LYS A 370      17.193  17.222 -21.130  1.00 95.15           C  
ATOM   2917  NZ  LYS A 370      17.806  18.180 -20.161  1.00 95.15           N  
ATOM   2918  N   ARG A 371      14.565  12.586 -23.604  1.00 94.53           N  
ATOM   2919  CA  ARG A 371      15.438  11.517 -24.078  1.00 94.53           C  
ATOM   2920  C   ARG A 371      16.906  11.914 -23.952  1.00 94.53           C  
ATOM   2921  CB  ARG A 371      15.114  11.161 -25.530  1.00 94.53           C  
ATOM   2922  O   ARG A 371      17.315  12.965 -24.450  1.00 94.53           O  
ATOM   2923  CG  ARG A 371      13.777  10.460 -25.708  1.00 94.53           C  
ATOM   2924  CD  ARG A 371      13.268  10.571 -27.139  1.00 94.53           C  
ATOM   2925  NE  ARG A 371      11.983   9.897 -27.308  1.00 94.53           N  
ATOM   2926  NH1 ARG A 371      10.776  11.838 -27.644  1.00 94.53           N  
ATOM   2927  NH2 ARG A 371       9.719   9.804 -27.681  1.00 94.53           N  
ATOM   2928  CZ  ARG A 371      10.829  10.514 -27.544  1.00 94.53           C  
ATOM   2929  N   ILE A 372      17.756  11.170 -23.207  1.00 88.86           N  
ATOM   2930  CA  ILE A 372      19.142  11.542 -22.945  1.00 88.86           C  
ATOM   2931  C   ILE A 372      20.070  10.406 -23.370  1.00 88.86           C  
ATOM   2932  CB  ILE A 372      19.363  11.886 -21.455  1.00 88.86           C  
ATOM   2933  O   ILE A 372      19.651   9.248 -23.444  1.00 88.86           O  
ATOM   2934  CG1 ILE A 372      18.952  10.706 -20.568  1.00 88.86           C  
ATOM   2935  CG2 ILE A 372      18.592  13.153 -21.073  1.00 88.86           C  
ATOM   2936  CD1 ILE A 372      19.330  10.872 -19.102  1.00 88.86           C  
