# Supplementary material for: Putting AlphaFold models to work with phenix.process_predicted_model and ISOLDE
Source: Acta Crystallogr D Struct Biol. 2022 Oct 27;78(Pt 11):1303–14. doi: 10.1107/S2059798322010026 (PMC9629492; doi:10.1107/S2059798322010026)
Supplement: Supplementary file 6 [file d-78-01303-sup6.pdb]

HEADER                                            01-JUL-21                     
TITLE     ALPHAFOLD MONOMER V2.0 PREDICTION FOR EXONUCLEASE V (Q9H790)          
COMPND    MOL_ID: 1;                                                            
COMPND   2 MOLECULE: EXONUCLEASE V;                                             
COMPND   3 CHAIN: A                                                             
SOURCE    MOL_ID: 1;                                                            
SOURCE   2 ORGANISM_SCIENTIFIC: HOMO SAPIENS;                                   
SOURCE   3 ORGANISM_TAXID: 9606                                                 
REMARK   1                                                                      
REMARK   1 REFERENCE 1                                                          
REMARK   1  AUTH   JOHN JUMPER, RICHARD EVANS, ALEXANDER PRITZEL, TIM GREEN,    
REMARK   1  AUTH 2 MICHAEL FIGURNOV, OLAF RONNEBERGER, KATHRYN TUNYASUVUNAKOOL, 
REMARK   1  AUTH 3 RUSS BATES, AUGUSTIN ZIDEK, ANNA POTAPENKO, ALEX BRIDGLAND,  
REMARK   1  AUTH 4 CLEMENS MEYER, SIMON A A KOHL, ANDREW J BALLARD,             
REMARK   1  AUTH 5 ANDREW COWIE, BERNARDINO ROMERA-PAREDES, STANISLAV NIKOLOV,  
REMARK   1  AUTH 6 RISHUB JAIN, JONAS ADLER, TREVOR BACK, STIG PETERSEN,        
REMARK   1  AUTH 7 DAVID REIMAN, ELLEN CLANCY, MICHAL ZIELINSKI,                
REMARK   1  AUTH 8 MARTIN STEINEGGER, MICHALINA PACHOLSKA, TAMAS BERGHAMMER,    
REMARK   1  AUTH 9 DAVID SILVER, ORIOL VINYALS, ANDREW W SENIOR,                
REMARK   1  AUTH10 KORAY KAVUKCUOGLU, PUSHMEET KOHLI, DEMIS HASSABIS            
REMARK   1  TITL   HIGHLY ACCURATE PROTEIN STRUCTURE PREDICTION WITH ALPHAFOLD  
REMARK   1  REF    NATURE                        V. 596   583 2021              
REMARK   1  REFN                   ISSN 0028-0836                               
REMARK   1  PMID   34265844                                                     
REMARK   1  DOI    10.1038/s41586-021-03819-2                                   
REMARK   1                                                                      
REMARK   1 DISCLAIMERS                                                          
REMARK   1 ALPHAFOLD DATA, COPYRIGHT (2021) DEEPMIND TECHNOLOGIES LIMITED. THE  
REMARK   1 INFORMATION PROVIDED IS THEORETICAL MODELLING ONLY AND CAUTION SHOULD
REMARK   1 BE EXERCISED IN ITS USE. IT IS PROVIDED "AS-IS" WITHOUT ANY WARRANTY 
REMARK   1 OF ANY KIND, WHETHER EXPRESSED OR IMPLIED. NO WARRANTY IS GIVEN THAT 
REMARK   1 USE OF THE INFORMATION SHALL NOT INFRINGE THE RIGHTS OF ANY THIRD    
REMARK   1 PARTY. THE INFORMATION IS NOT INTENDED TO BE A SUBSTITUTE FOR        
REMARK   1 PROFESSIONAL MEDICAL ADVICE, DIAGNOSIS, OR TREATMENT, AND DOES NOT   
REMARK   1 CONSTITUTE MEDICAL OR OTHER PROFESSIONAL ADVICE. IT IS AVAILABLE FOR 
REMARK   1 ACADEMIC AND COMMERCIAL PURPOSES, UNDER CC-BY 4.0 LICENCE.           
DBREF  XXXX A    1   373  UNP    Q9H790   EXO5_HUMAN       1    373             
SEQRES   1 A  373  MET ALA GLU THR ARG GLU GLU GLU THR VAL SER ALA GLU          
SEQRES   2 A  373  ALA SER GLY PHE SER ASP LEU SER ASP SER GLU PHE LEU          
SEQRES   3 A  373  GLU PHE LEU ASP LEU GLU ASP ALA GLN GLU SER LYS ALA          
SEQRES   4 A  373  LEU VAL ASN MET PRO GLY PRO SER SER GLU SER LEU GLY          
SEQRES   5 A  373  LYS ASP ASP LYS PRO ILE SER LEU GLN ASN TRP LYS ARG          
SEQRES   6 A  373  GLY LEU ASP ILE LEU SER PRO MET GLU ARG PHE HIS LEU          
SEQRES   7 A  373  LYS TYR LEU TYR VAL THR ASP LEU ALA THR GLN ASN TRP          
SEQRES   8 A  373  CYS GLU LEU GLN THR ALA TYR GLY LYS GLU LEU PRO GLY          
SEQRES   9 A  373  PHE LEU ALA PRO GLU LYS ALA ALA VAL LEU ASP THR GLY          
SEQRES  10 A  373  ALA SER ILE HIS LEU ALA ARG GLU LEU GLU LEU HIS ASP          
SEQRES  11 A  373  LEU VAL THR VAL PRO VAL THR THR LYS GLU ASP ALA TRP          
SEQRES  12 A  373  ALA ILE LYS PHE LEU ASN ILE LEU LEU LEU ILE PRO THR          
SEQRES  13 A  373  LEU GLN SER GLU GLY HIS ILE ARG GLU PHE PRO VAL PHE          
SEQRES  14 A  373  GLY GLU GLY GLU GLY VAL LEU LEU VAL GLY VAL ILE ASP          
SEQRES  15 A  373  GLU LEU HIS TYR THR ALA LYS GLY GLU LEU GLU LEU ALA          
SEQRES  16 A  373  GLU LEU LYS THR ARG ARG ARG PRO MET LEU PRO LEU GLU          
SEQRES  17 A  373  ALA GLN LYS LYS LYS ASP CYS PHE GLN VAL SER LEU TYR          
SEQRES  18 A  373  LYS TYR ILE PHE ASP ALA MET VAL GLN GLY LYS VAL THR          
SEQRES  19 A  373  PRO ALA SER LEU ILE HIS HIS THR LYS LEU CYS LEU GLU          
SEQRES  20 A  373  LYS PRO LEU GLY PRO SER VAL LEU ARG HIS ALA GLN GLN          
SEQRES  21 A  373  GLY GLY PHE SER VAL LYS SER LEU GLY ASP LEU MET GLU          
SEQRES  22 A  373  LEU VAL PHE LEU SER LEU THR LEU SER ASP LEU PRO VAL          
SEQRES  23 A  373  ILE ASP ILE LEU LYS ILE GLU TYR ILE HIS GLN GLU THR          
SEQRES  24 A  373  ALA THR VAL LEU GLY THR GLU ILE VAL ALA PHE LYS GLU          
SEQRES  25 A  373  LYS GLU VAL ARG ALA LYS VAL GLN HIS TYR MET ALA TYR          
SEQRES  26 A  373  TRP MET GLY HIS ARG GLU PRO GLN GLY VAL ASP VAL GLU          
SEQRES  27 A  373  GLU ALA TRP LYS CYS ARG THR CYS THR TYR ALA ASP ILE          
SEQRES  28 A  373  CYS GLU TRP ARG LYS GLY SER GLY VAL LEU SER SER THR          
SEQRES  29 A  373  LEU ALA PRO GLN VAL LYS LYS ALA LYS                          
CRYST1    1.000    1.000    1.000  90.00  90.00  90.00 P 1           1          
ORIGX1      1.000000  0.000000  0.000000        0.00000                         
ORIGX2      0.000000  1.000000  0.000000        0.00000                         
ORIGX3      0.000000  0.000000  1.000000        0.00000                         
SCALE1      1.000000  0.000000  0.000000        0.00000                         
SCALE2      0.000000  1.000000  0.000000        0.00000                         
SCALE3      0.000000  0.000000  1.000000        0.00000                         
MODEL        1                                                                  
ATOM      1  N   MET A   1     -43.612  11.771 -27.669  1.00 35.04           N  
ATOM      2  CA  MET A   1     -43.281  10.333 -27.701  1.00 35.04           C  
ATOM      3  C   MET A   1     -42.074  10.145 -26.810  1.00 35.04           C  
ATOM      4  CB  MET A   1     -43.000   9.828 -29.119  1.00 35.04           C  
ATOM      5  O   MET A   1     -41.225  11.023 -26.807  1.00 35.04           O  
ATOM      6  CG  MET A   1     -44.267   9.790 -29.980  1.00 35.04           C  
ATOM      7  SD  MET A   1     -44.045   8.777 -31.461  1.00 35.04           S  
ATOM      8  CE  MET A   1     -45.463   9.293 -32.460  1.00 35.04           C  
ATOM      9  N   ALA A   2     -42.091   9.107 -25.981  1.00 33.68           N  
ATOM     10  CA  ALA A   2     -41.074   8.851 -24.974  1.00 33.68           C  
ATOM     11  C   ALA A   2     -39.718   8.565 -25.633  1.00 33.68           C  
ATOM     12  CB  ALA A   2     -41.558   7.661 -24.133  1.00 33.68           C  
ATOM     13  O   ALA A   2     -39.611   7.628 -26.419  1.00 33.68           O  
ATOM     14  N   GLU A   3     -38.706   9.364 -25.306  1.00 32.49           N  
ATOM     15  CA  GLU A   3     -37.307   9.009 -25.528  1.00 32.49           C  
ATOM     16  C   GLU A   3     -36.814   8.327 -24.252  1.00 32.49           C  
ATOM     17  CB  GLU A   3     -36.477  10.240 -25.925  1.00 32.49           C  
ATOM     18  O   GLU A   3     -36.507   8.960 -23.243  1.00 32.49           O  
ATOM     19  CG  GLU A   3     -36.692  10.583 -27.409  1.00 32.49           C  
ATOM     20  CD  GLU A   3     -35.914  11.823 -27.879  1.00 32.49           C  
ATOM     21  OE1 GLU A   3     -35.823  11.999 -29.115  1.00 32.49           O  
ATOM     22  OE2 GLU A   3     -35.475  12.617 -27.017  1.00 32.49           O  
ATOM     23  N   THR A   4     -36.843   6.999 -24.285  1.00 31.09           N  
ATOM     24  CA  THR A   4     -36.183   6.114 -23.329  1.00 31.09           C  
ATOM     25  C   THR A   4     -34.681   6.313 -23.462  1.00 31.09           C  
ATOM     26  CB  THR A   4     -36.552   4.651 -23.630  1.00 31.09           C  
ATOM     27  O   THR A   4     -34.070   5.854 -24.423  1.00 31.09           O  
ATOM     28  CG2 THR A   4     -37.942   4.314 -23.094  1.00 31.09           C  
ATOM     29  OG1 THR A   4     -36.586   4.434 -25.025  1.00 31.09           O  
ATOM     30  N   ARG A   5     -34.094   7.048 -22.518  1.00 31.54           N  
ATOM     31  CA  ARG A   5     -32.646   7.173 -22.391  1.00 31.54           C  
ATOM     32  C   ARG A   5     -32.165   5.973 -21.580  1.00 31.54           C  
ATOM     33  CB  ARG A   5     -32.312   8.545 -21.782  1.00 31.54           C  
ATOM     34  O   ARG A   5     -32.415   5.904 -20.381  1.00 31.54           O  
ATOM     35  CG  ARG A   5     -30.956   9.071 -22.263  1.00 31.54           C  
ATOM     36  CD  ARG A   5     -30.737  10.484 -21.713  1.00 31.54           C  
ATOM     37  NE  ARG A   5     -29.525  11.106 -22.278  1.00 31.54           N  
ATOM     38  NH1 ARG A   5     -29.839  13.198 -21.392  1.00 31.54           N  
ATOM     39  NH2 ARG A   5     -28.057  12.796 -22.680  1.00 31.54           N  
ATOM     40  CZ  ARG A   5     -29.148  12.360 -22.117  1.00 31.54           C  
ATOM     41  N   GLU A   6     -31.585   5.002 -22.272  1.00 29.96           N  
ATOM     42  CA  GLU A   6     -30.928   3.838 -21.681  1.00 29.96           C  
ATOM     43  C   GLU A   6     -29.743   4.325 -20.833  1.00 29.96           C  
ATOM     44  CB  GLU A   6     -30.486   2.876 -22.805  1.00 29.96           C  
ATOM     45  O   GLU A   6     -28.798   4.922 -21.348  1.00 29.96           O  
ATOM     46  CG  GLU A   6     -31.690   2.186 -23.477  1.00 29.96           C  
ATOM     47  CD  GLU A   6     -31.329   1.324 -24.702  1.00 29.96           C  
ATOM     48  OE1 GLU A   6     -32.102   0.377 -24.980  1.00 29.96           O  
ATOM     49  OE2 GLU A   6     -30.344   1.657 -25.397  1.00 29.96           O  
ATOM     50  N   GLU A   7     -29.830   4.145 -19.514  1.00 29.92           N  
ATOM     51  CA  GLU A   7     -28.688   4.298 -18.616  1.00 29.92           C  
ATOM     52  C   GLU A   7     -27.811   3.048 -18.758  1.00 29.92           C  
ATOM     53  CB  GLU A   7     -29.150   4.520 -17.159  1.00 29.92           C  
ATOM     54  O   GLU A   7     -28.190   1.958 -18.330  1.00 29.92           O  
ATOM     55  CG  GLU A   7     -29.572   5.978 -16.895  1.00 29.92           C  
ATOM     56  CD  GLU A   7     -30.020   6.256 -15.446  1.00 29.92           C  
ATOM     57  OE1 GLU A   7     -29.927   7.438 -15.035  1.00 29.92           O  
ATOM     58  OE2 GLU A   7     -30.494   5.318 -14.766  1.00 29.92           O  
ATOM     59  N   GLU A   8     -26.643   3.202 -19.387  1.00 28.31           N  
ATOM     60  CA  GLU A   8     -25.581   2.194 -19.398  1.00 28.31           C  
ATOM     61  C   GLU A   8     -25.114   1.927 -17.960  1.00 28.31           C  
ATOM     62  CB  GLU A   8     -24.395   2.653 -20.269  1.00 28.31           C  
ATOM     63  O   GLU A   8     -24.308   2.658 -17.380  1.00 28.31           O  
ATOM     64  CG  GLU A   8     -24.581   2.351 -21.764  1.00 28.31           C  
ATOM     65  CD  GLU A   8     -23.378   2.814 -22.608  1.00 28.31           C  
ATOM     66  OE1 GLU A   8     -23.034   2.102 -23.578  1.00 28.31           O  
ATOM     67  OE2 GLU A   8     -22.819   3.892 -22.297  1.00 28.31           O  
ATOM     68  N   THR A   9     -25.626   0.852 -17.364  1.00 26.13           N  
ATOM     69  CA  THR A   9     -25.134   0.308 -16.101  1.00 26.13           C  
ATOM     70  C   THR A   9     -23.815  -0.418 -16.352  1.00 26.13           C  
ATOM     71  CB  THR A   9     -26.170  -0.629 -15.456  1.00 26.13           C  
ATOM     72  O   THR A   9     -23.795  -1.624 -16.602  1.00 26.13           O  
ATOM     73  CG2 THR A   9     -27.419   0.120 -14.996  1.00 26.13           C  
ATOM     74  OG1 THR A   9     -26.575  -1.624 -16.369  1.00 26.13           O  
ATOM     75  N   VAL A  10     -22.697   0.306 -16.307  1.00 28.48           N  
ATOM     76  CA  VAL A  10     -21.369  -0.317 -16.249  1.00 28.48           C  
ATOM     77  C   VAL A  10     -21.203  -0.920 -14.853  1.00 28.48           C  
ATOM     78  CB  VAL A  10     -20.243   0.671 -16.613  1.00 28.48           C  
ATOM     79  O   VAL A  10     -21.002  -0.208 -13.871  1.00 28.48           O  
ATOM     80  CG1 VAL A  10     -18.869  -0.013 -16.569  1.00 28.48           C  
ATOM     81  CG2 VAL A  10     -20.446   1.227 -18.030  1.00 28.48           C  
ATOM     82  N   SER A  11     -21.352  -2.243 -14.762  1.00 28.58           N  
ATOM     83  CA  SER A  11     -21.080  -3.025 -13.555  1.00 28.58           C  
ATOM     84  C   SER A  11     -19.580  -2.973 -13.264  1.00 28.58           C  
ATOM     85  CB  SER A  11     -21.561  -4.468 -13.765  1.00 28.58           C  
ATOM     86  O   SER A  11     -18.800  -3.666 -13.909  1.00 28.58           O  
ATOM     87  OG  SER A  11     -21.370  -5.246 -12.601  1.00 28.58           O  
ATOM     88  N   ALA A  12     -19.167  -2.118 -12.329  1.00 35.49           N  
ATOM     89  CA  ALA A  12     -17.806  -2.116 -11.812  1.00 35.49           C  
ATOM     90  C   ALA A  12     -17.677  -3.252 -10.785  1.00 35.49           C  
ATOM     91  CB  ALA A  12     -17.481  -0.728 -11.244  1.00 35.49           C  
ATOM     92  O   ALA A  12     -18.133  -3.139  -9.646  1.00 35.49           O  
ATOM     93  N   GLU A  13     -17.110  -4.378 -11.211  1.00 31.34           N  
ATOM     94  CA  GLU A  13     -16.740  -5.475 -10.320  1.00 31.34           C  
ATOM     95  C   GLU A  13     -15.619  -4.993  -9.388  1.00 31.34           C  
ATOM     96  CB  GLU A  13     -16.333  -6.711 -11.144  1.00 31.34           C  
ATOM     97  O   GLU A  13     -14.590  -4.493  -9.840  1.00 31.34           O  
ATOM     98  CG  GLU A  13     -17.535  -7.274 -11.927  1.00 31.34           C  
ATOM     99  CD  GLU A  13     -17.216  -8.518 -12.772  1.00 31.34           C  
ATOM    100  OE1 GLU A  13     -18.195  -9.216 -13.125  1.00 31.34           O  
ATOM    101  OE2 GLU A  13     -16.027  -8.748 -13.079  1.00 31.34           O  
ATOM    102  N   ALA A  14     -15.832  -5.077  -8.071  1.00 35.29           N  
ATOM    103  CA  ALA A  14     -14.813  -4.714  -7.096  1.00 35.29           C  
ATOM    104  C   ALA A  14     -13.776  -5.837  -6.996  1.00 35.29           C  
ATOM    105  CB  ALA A  14     -15.462  -4.392  -5.745  1.00 35.29           C  
ATOM    106  O   ALA A  14     -13.858  -6.687  -6.112  1.00 35.29           O  
ATOM    107  N   SER A  15     -12.780  -5.832  -7.880  1.00 34.45           N  
ATOM    108  CA  SER A  15     -11.461  -6.318  -7.486  1.00 34.45           C  
ATOM    109  C   SER A  15     -10.899  -5.267  -6.529  1.00 34.45           C  
ATOM    110  CB  SER A  15     -10.559  -6.559  -8.702  1.00 34.45           C  
ATOM    111  O   SER A  15     -10.549  -4.157  -6.944  1.00 34.45           O  
ATOM    112  OG  SER A  15     -10.387  -5.368  -9.442  1.00 34.45           O  
ATOM    113  N   GLY A  16     -10.947  -5.558  -5.230  1.00 33.56           N  
ATOM    114  CA  GLY A  16     -10.375  -4.699  -4.201  1.00 33.56           C  
ATOM    115  C   GLY A  16      -8.936  -4.345  -4.567  1.00 33.56           C  
ATOM    116  O   GLY A  16      -8.162  -5.219  -4.917  1.00 33.56           O  
ATOM    117  N   PHE A  17      -8.635  -3.046  -4.563  1.00 41.05           N  
ATOM    118  CA  PHE A  17      -7.288  -2.480  -4.532  1.00 41.05           C  
ATOM    119  C   PHE A  17      -6.148  -3.277  -5.200  1.00 41.05           C  
ATOM    120  CB  PHE A  17      -6.927  -2.275  -3.068  1.00 41.05           C  
ATOM    121  O   PHE A  17      -5.230  -3.704  -4.509  1.00 41.05           O  
ATOM    122  CG  PHE A  17      -7.738  -1.305  -2.274  1.00 41.05           C  
ATOM    123  CD1 PHE A  17      -7.452   0.055  -2.436  1.00 41.05           C  
ATOM    124  CD2 PHE A  17      -8.475  -1.769  -1.178  1.00 41.05           C  
ATOM    125  CE1 PHE A  17      -7.756   0.953  -1.413  1.00 41.05           C  
ATOM    126  CE2 PHE A  17      -8.740  -0.880  -0.135  1.00 41.05           C  
ATOM    127  CZ  PHE A  17      -8.312   0.457  -0.225  1.00 41.05           C  
ATOM    128  N   SER A  18      -6.101  -3.387  -6.530  1.00 39.37           N  
ATOM    129  CA  SER A  18      -4.802  -3.713  -7.134  1.00 39.37           C  
ATOM    130  C   SER A  18      -3.900  -2.476  -7.016  1.00 39.37           C  
ATOM    131  CB  SER A  18      -4.918  -4.274  -8.556  1.00 39.37           C  
ATOM    132  O   SER A  18      -3.966  -1.564  -7.847  1.00 39.37           O  
ATOM    133  OG  SER A  18      -5.175  -3.260  -9.502  1.00 39.37           O  
ATOM    134  N   ASP A  19      -3.107  -2.397  -5.950  1.00 40.77           N  
ATOM    135  CA  ASP A  19      -2.028  -1.420  -5.800  1.00 40.77           C  
ATOM    136  C   ASP A  19      -0.868  -1.902  -6.690  1.00 40.77           C  
ATOM    137  CB  ASP A  19      -1.693  -1.227  -4.295  1.00 40.77           C  
ATOM    138  O   ASP A  19       0.079  -2.538  -6.237  1.00 40.77           O  
ATOM    139  CG  ASP A  19      -1.255   0.198  -3.913  1.00 40.77           C  
ATOM    140  OD1 ASP A  19      -1.172   1.067  -4.812  1.00 40.77           O  
ATOM    141  OD2 ASP A  19      -1.089   0.489  -2.704  1.00 40.77           O  
ATOM    142  N   LEU A  20      -1.005  -1.734  -8.013  1.00 39.94           N  
ATOM    143  CA  LEU A  20      -0.043  -2.283  -8.972  1.00 39.94           C  
ATOM    144  C   LEU A  20       1.330  -1.649  -8.736  1.00 39.94           C  
ATOM    145  CB  LEU A  20      -0.511  -2.094 -10.427  1.00 39.94           C  
ATOM    146  O   LEU A  20       1.506  -0.432  -8.831  1.00 39.94           O  
ATOM    147  CG  LEU A  20      -1.773  -2.886 -10.816  1.00 39.94           C  
ATOM    148  CD1 LEU A  20      -2.157  -2.560 -12.261  1.00 39.94           C  
ATOM    149  CD2 LEU A  20      -1.577  -4.399 -10.712  1.00 39.94           C  
ATOM    150  N   SER A  21       2.315  -2.482  -8.405  1.00 43.86           N  
ATOM    151  CA  SER A  21       3.654  -2.006  -8.106  1.00 43.86           C  
ATOM    152  C   SER A  21       4.479  -1.775  -9.373  1.00 43.86           C  
ATOM    153  CB  SER A  21       4.374  -2.949  -7.150  1.00 43.86           C  
ATOM    154  O   SER A  21       4.988  -2.696 -10.003  1.00 43.86           O  
ATOM    155  OG  SER A  21       5.508  -2.230  -6.708  1.00 43.86           O  
ATOM    156  N   ASP A  22       4.722  -0.505  -9.684  1.00 47.40           N  
ATOM    157  CA  ASP A  22       5.557  -0.035 -10.796  1.00 47.40           C  
ATOM    158  C   ASP A  22       7.056  -0.425 -10.728  1.00 47.40           C  
ATOM    159  CB  ASP A  22       5.437   1.498 -10.835  1.00 47.40           C  
ATOM    160  O   ASP A  22       7.836  -0.022 -11.598  1.00 47.40           O  
ATOM    161  CG  ASP A  22       4.260   2.037 -11.655  1.00 47.40           C  
ATOM    162  OD1 ASP A  22       3.240   1.333 -11.758  1.00 47.40           O  
ATOM    163  OD2 ASP A  22       4.423   3.149 -12.209  1.00 47.40           O  
ATOM    164  N   SER A  23       7.513  -1.182  -9.715  1.00 45.37           N  
ATOM    165  CA  SER A  23       8.919  -1.634  -9.602  1.00 45.37           C  
ATOM    166  C   SER A  23       9.418  -2.349 -10.861  1.00 45.37           C  
ATOM    167  CB  SER A  23       9.095  -2.590  -8.416  1.00 45.37           C  
ATOM    168  O   SER A  23      10.609  -2.316 -11.176  1.00 45.37           O  
ATOM    169  OG  SER A  23       8.696  -1.959  -7.220  1.00 45.37           O  
ATOM    170  N   GLU A  24       8.496  -2.944 -11.609  1.00 49.43           N  
ATOM    171  CA  GLU A  24       8.746  -3.796 -12.765  1.00 49.43           C  
ATOM    172  C   GLU A  24       9.080  -3.007 -14.042  1.00 49.43           C  
ATOM    173  CB  GLU A  24       7.503  -4.663 -12.960  1.00 49.43           C  
ATOM    174  O   GLU A  24       9.901  -3.446 -14.853  1.00 49.43           O  
ATOM    175  CG  GLU A  24       7.186  -5.490 -11.698  1.00 49.43           C  
ATOM    176  CD  GLU A  24       5.983  -6.416 -11.862  1.00 49.43           C  
ATOM    177  OE1 GLU A  24       5.740  -7.209 -10.925  1.00 49.43           O  
ATOM    178  OE2 GLU A  24       5.344  -6.351 -12.930  1.00 49.43           O  
ATOM    179  N   PHE A  25       8.558  -1.780 -14.193  1.00 51.75           N  
ATOM    180  CA  PHE A  25       8.870  -0.898 -15.332  1.00 51.75           C  
ATOM    181  C   PHE A  25      10.360  -0.571 -15.454  1.00 51.75           C  
ATOM    182  CB  PHE A  25       8.125   0.431 -15.172  1.00 51.75           C  
ATOM    183  O   PHE A  25      10.838  -0.147 -16.509  1.00 51.75           O  
ATOM    184  CG  PHE A  25       6.644   0.361 -15.442  1.00 51.75           C  
ATOM    185  CD1 PHE A  25       6.186   0.193 -16.755  1.00 51.75           C  
ATOM    186  CD2 PHE A  25       5.721   0.542 -14.407  1.00 51.75           C  
ATOM    187  CE1 PHE A  25       4.809   0.282 -17.038  1.00 51.75           C  
ATOM    188  CE2 PHE A  25       4.348   0.536 -14.688  1.00 51.75           C  
ATOM    189  CZ  PHE A  25       3.888   0.417 -16.000  1.00 51.75           C  
ATOM    190  N   LEU A  26      11.089  -0.730 -14.358  1.00 51.10           N  
ATOM    191  CA  LEU A  26      12.455  -0.271 -14.194  1.00 51.10           C  
ATOM    192  C   LEU A  26      13.470  -1.278 -14.771  1.00 51.10           C  
ATOM    193  CB  LEU A  26      12.628   0.051 -12.696  1.00 51.10           C  
ATOM    194  O   LEU A  26      14.638  -0.944 -14.938  1.00 51.10           O  
ATOM    195  CG  LEU A  26      11.524   0.950 -12.092  1.00 51.10           C  
ATOM    196  CD1 LEU A  26      11.833   1.284 -10.635  1.00 51.10           C  
ATOM    197  CD2 LEU A  26      11.296   2.197 -12.940  1.00 51.10           C  
ATOM    198  N   GLU A  27      13.038  -2.497 -15.115  1.00 51.98           N  
ATOM    199  CA  GLU A  27      13.886  -3.588 -15.628  1.00 51.98           C  
ATOM    200  C   GLU A  27      14.372  -3.443 -17.059  1.00 51.98           C  
ATOM    201  CB  GLU A  27      13.112  -4.908 -15.588  1.00 51.98           C  
ATOM    202  O   GLU A  27      15.328  -4.115 -17.454  1.00 51.98           O  
ATOM    203  CG  GLU A  27      13.109  -5.392 -14.158  1.00 51.98           C  
ATOM    204  CD  GLU A  27      12.697  -6.848 -14.000  1.00 51.98           C  
ATOM    205  OE1 GLU A  27      12.211  -7.189 -12.912  1.00 51.98           O  
ATOM    206  OE2 GLU A  27      12.990  -7.664 -14.896  1.00 51.98           O  
ATOM    207  N   PHE A  28      13.733  -2.598 -17.860  1.00 51.98           N  
ATOM    208  CA  PHE A  28      14.160  -2.393 -19.242  1.00 51.98           C  
ATOM    209  C   PHE A  28      15.619  -1.895 -19.310  1.00 51.98           C  
ATOM    210  CB  PHE A  28      13.155  -1.458 -19.922  1.00 51.98           C  
ATOM    211  O   PHE A  28      16.345  -2.227 -20.245  1.00 51.98           O  
ATOM    212  CG  PHE A  28      11.843  -2.142 -20.245  1.00 51.98           C  
ATOM    213  CD1 PHE A  28      11.700  -2.788 -21.482  1.00 51.98           C  
ATOM    214  CD2 PHE A  28      10.794  -2.193 -19.308  1.00 51.98           C  
ATOM    215  CE1 PHE A  28      10.510  -3.460 -21.787  1.00 51.98           C  
ATOM    216  CE2 PHE A  28       9.613  -2.896 -19.604  1.00 51.98           C  
ATOM    217  CZ  PHE A  28       9.461  -3.516 -20.853  1.00 51.98           C  
ATOM    218  N   LEU A  29      16.075  -1.196 -18.262  1.00 48.87           N  
ATOM    219  CA  LEU A  29      17.395  -0.564 -18.168  1.00 48.87           C  
ATOM    220  C   LEU A  29      18.532  -1.587 -18.164  1.00 48.87           C  
ATOM    221  CB  LEU A  29      17.423   0.298 -16.890  1.00 48.87           C  
ATOM    222  O   LEU A  29      19.508  -1.439 -18.896  1.00 48.87           O  
ATOM    223  CG  LEU A  29      16.415   1.460 -16.950  1.00 48.87           C  
ATOM    224  CD1 LEU A  29      16.075   2.086 -15.602  1.00 48.87           C  
ATOM    225  CD2 LEU A  29      16.923   2.575 -17.858  1.00 48.87           C  
ATOM    226  N   ASP A  30      18.357  -2.691 -17.437  1.00 53.02           N  
ATOM    227  CA  ASP A  30      19.375  -3.732 -17.323  1.00 53.02           C  
ATOM    228  C   ASP A  30      19.660  -4.406 -18.693  1.00 53.02           C  
ATOM    229  CB  ASP A  30      18.906  -4.780 -16.286  1.00 53.02           C  
ATOM    230  O   ASP A  30      20.611  -5.178 -18.811  1.00 53.02           O  
ATOM    231  CG  ASP A  30      18.755  -4.335 -14.832  1.00 53.02           C  
ATOM    232  OD1 ASP A  30      19.445  -3.379 -14.438  1.00 53.02           O  
ATOM    233  OD2 ASP A  30      17.927  -4.977 -14.135  1.00 53.02           O  
ATOM    234  N   LEU A  31      18.803  -4.252 -19.727  1.00 49.68           N  
ATOM    235  CA  LEU A  31      18.992  -4.906 -21.044  1.00 49.68           C  
ATOM    236  C   LEU A  31      19.845  -4.004 -21.907  1.00 49.68           C  
ATOM    237  CB  LEU A  31      17.700  -5.217 -21.859  1.00 49.68           C  
ATOM    238  O   LEU A  31      20.777  -4.488 -22.537  1.00 49.68           O  
ATOM    239  CG  LEU A  31      17.739  -6.604 -22.545  1.00 49.68           C  
ATOM    240  CD1 LEU A  31      17.188  -7.733 -21.669  1.00 49.68           C  
ATOM    241  CD2 LEU A  31      16.925  -6.587 -23.836  1.00 49.68           C  
ATOM    242  N   GLU A  32      19.498  -2.718 -21.923  1.00 47.89           N  
ATOM    243  CA  GLU A  32      20.176  -1.707 -22.718  1.00 47.89           C  
ATOM    244  C   GLU A  32      21.598  -1.506 -22.201  1.00 47.89           C  
ATOM    245  CB  GLU A  32      19.360  -0.408 -22.718  1.00 47.89           C  
ATOM    246  O   GLU A  32      22.527  -1.539 -22.999  1.00 47.89           O  
ATOM    247  CG  GLU A  32      18.039  -0.585 -23.490  1.00 47.89           C  
ATOM    248  CD  GLU A  32      17.188   0.693 -23.555  1.00 47.89           C  
ATOM    249  OE1 GLU A  32      16.162   0.657 -24.271  1.00 47.89           O  
ATOM    250  OE2 GLU A  32      17.533   1.685 -22.874  1.00 47.89           O  
ATOM    251  N   ASP A  33      21.813  -1.471 -20.884  1.00 45.62           N  
ATOM    252  CA  ASP A  33      23.165  -1.351 -20.321  1.00 45.62           C  
ATOM    253  C   ASP A  33      23.993  -2.633 -20.540  1.00 45.62           C  
ATOM    254  CB  ASP A  33      23.075  -0.979 -18.831  1.00 45.62           C  
ATOM    255  O   ASP A  33      25.190  -2.576 -20.852  1.00 45.62           O  
ATOM    256  CG  ASP A  33      22.632   0.472 -18.575  1.00 45.62           C  
ATOM    257  OD1 ASP A  33      22.384   1.218 -19.550  1.00 45.62           O  
ATOM    258  OD2 ASP A  33      22.586   0.861 -17.391  1.00 45.62           O  
ATOM    259  N   ALA A  34      23.365  -3.815 -20.461  1.00 44.68           N  
ATOM    260  CA  ALA A  34      24.035  -5.085 -20.755  1.00 44.68           C  
ATOM    261  C   ALA A  34      24.314  -5.272 -22.256  1.00 44.68           C  
ATOM    262  CB  ALA A  34      23.205  -6.245 -20.197  1.00 44.68           C  
ATOM    263  O   ALA A  34      25.314  -5.901 -22.620  1.00 44.68           O  
ATOM    264  N   GLN A  35      23.460  -4.737 -23.132  1.00 45.81           N  
ATOM    265  CA  GLN A  35      23.682  -4.722 -24.574  1.00 45.81           C  
ATOM    266  C   GLN A  35      24.707  -3.664 -24.965  1.00 45.81           C  
ATOM    267  CB  GLN A  35      22.375  -4.567 -25.367  1.00 45.81           C  
ATOM    268  O   GLN A  35      25.587  -4.007 -25.739  1.00 45.81           O  
ATOM    269  CG  GLN A  35      21.689  -5.927 -25.574  1.00 45.81           C  
ATOM    270  CD  GLN A  35      20.392  -5.836 -26.374  1.00 45.81           C  
ATOM    271  NE2 GLN A  35      19.938  -6.915 -26.975  1.00 45.81           N  
ATOM    272  OE1 GLN A  35      19.748  -4.813 -26.481  1.00 45.81           O  
ATOM    273  N   GLU A  36      24.718  -2.457 -24.398  1.00 39.96           N  
ATOM    274  CA  GLU A  36      25.776  -1.459 -24.639  1.00 39.96           C  
ATOM    275  C   GLU A  36      27.147  -1.983 -24.198  1.00 39.96           C  
ATOM    276  CB  GLU A  36      25.465  -0.126 -23.933  1.00 39.96           C  
ATOM    277  O   GLU A  36      28.138  -1.821 -24.913  1.00 39.96           O  
ATOM    278  CG  GLU A  36      24.471   0.742 -24.724  1.00 39.96           C  
ATOM    279  CD  GLU A  36      24.292   2.164 -24.149  1.00 39.96           C  
ATOM    280  OE1 GLU A  36      23.683   3.002 -24.849  1.00 39.96           O  
ATOM    281  OE2 GLU A  36      24.802   2.471 -23.040  1.00 39.96           O  
ATOM    282  N   SER A  37      27.196  -2.733 -23.094  1.00 38.29           N  
ATOM    283  CA  SER A  37      28.418  -3.410 -22.641  1.00 38.29           C  
ATOM    284  C   SER A  37      28.903  -4.499 -23.611  1.00 38.29           C  
ATOM    285  CB  SER A  37      28.182  -4.036 -21.266  1.00 38.29           C  
ATOM    286  O   SER A  37      30.086  -4.839 -23.617  1.00 38.29           O  
ATOM    287  OG  SER A  37      27.802  -3.065 -20.314  1.00 38.29           O  
ATOM    288  N   LYS A  38      28.014  -5.058 -24.443  1.00 35.55           N  
ATOM    289  CA  LYS A  38      28.330  -6.127 -25.410  1.00 35.55           C  
ATOM    290  C   LYS A  38      28.377  -5.656 -26.870  1.00 35.55           C  
ATOM    291  CB  LYS A  38      27.347  -7.293 -25.218  1.00 35.55           C  
ATOM    292  O   LYS A  38      28.971  -6.342 -27.696  1.00 35.55           O  
ATOM    293  CG  LYS A  38      27.601  -8.043 -23.900  1.00 35.55           C  
ATOM    294  CD  LYS A  38      26.634  -9.222 -23.753  1.00 35.55           C  
ATOM    295  CE  LYS A  38      26.885  -9.938 -22.422  1.00 35.55           C  
ATOM    296  NZ  LYS A  38      25.955 -11.078 -22.232  1.00 35.55           N  
ATOM    297  N   ALA A  39      27.802  -4.500 -27.193  1.00 31.43           N  
ATOM    298  CA  ALA A  39      27.579  -4.013 -28.555  1.00 31.43           C  
ATOM    299  C   ALA A  39      28.605  -2.968 -29.022  1.00 31.43           C  
ATOM    300  CB  ALA A  39      26.132  -3.529 -28.698  1.00 31.43           C  
ATOM    301  O   ALA A  39      28.445  -2.377 -30.087  1.00 31.43           O  
ATOM    302  N   LEU A  40      29.730  -2.813 -28.315  1.00 28.51           N  
ATOM    303  CA  LEU A  40      30.912  -2.098 -28.827  1.00 28.51           C  
ATOM    304  C   LEU A  40      31.584  -2.791 -30.034  1.00 28.51           C  
ATOM    305  CB  LEU A  40      31.885  -1.813 -27.664  1.00 28.51           C  
ATOM    306  O   LEU A  40      32.657  -2.384 -30.476  1.00 28.51           O  
ATOM    307  CG  LEU A  40      31.828  -0.340 -27.220  1.00 28.51           C  
ATOM    308  CD1 LEU A  40      32.429  -0.189 -25.824  1.00 28.51           C  
ATOM    309  CD2 LEU A  40      32.607   0.566 -28.180  1.00 28.51           C  
ATOM    310  N   VAL A  41      30.950  -3.816 -30.606  1.00 27.05           N  
ATOM    311  CA  VAL A  41      31.396  -4.502 -31.811  1.00 27.05           C  
ATOM    312  C   VAL A  41      30.221  -4.569 -32.788  1.00 27.05           C  
ATOM    313  CB  VAL A  41      31.999  -5.878 -31.457  1.00 27.05           C  
ATOM    314  O   VAL A  41      29.302  -5.361 -32.617  1.00 27.05           O  
ATOM    315  CG1 VAL A  41      32.597  -6.558 -32.691  1.00 27.05           C  
ATOM    316  CG2 VAL A  41      33.135  -5.755 -30.428  1.00 27.05           C  
ATOM    317  N   ASN A  42      30.326  -3.755 -33.842  1.00 26.44           N  
ATOM    318  CA  ASN A  42      29.548  -3.761 -35.088  1.00 26.44           C  
ATOM    319  C   ASN A  42      28.247  -2.941 -35.111  1.00 26.44           C  
ATOM    320  CB  ASN A  42      29.342  -5.194 -35.614  1.00 26.44           C  
ATOM    321  O   ASN A  42      27.161  -3.443 -34.851  1.00 26.44           O  
ATOM    322  CG  ASN A  42      30.623  -5.996 -35.690  1.00 26.44           C  
ATOM    323  ND2 ASN A  42      30.535  -7.294 -35.524  1.00 26.44           N  
ATOM    324  OD1 ASN A  42      31.708  -5.481 -35.910  1.00 26.44           O  
ATOM    325  N   MET A  43      28.365  -1.708 -35.611  1.00 23.49           N  
ATOM    326  CA  MET A  43      27.257  -0.957 -36.205  1.00 23.49           C  
ATOM    327  C   MET A  43      27.629  -0.539 -37.634  1.00 23.49           C  
ATOM    328  CB  MET A  43      26.942   0.288 -35.355  1.00 23.49           C  
ATOM    329  O   MET A  43      28.486   0.330 -37.808  1.00 23.49           O  
ATOM    330  CG  MET A  43      26.070  -0.015 -34.135  1.00 23.49           C  
ATOM    331  SD  MET A  43      24.358  -0.430 -34.571  1.00 23.49           S  
ATOM    332  CE  MET A  43      23.457   0.649 -33.425  1.00 23.49           C  
ATOM    333  N   PRO A  44      26.986  -1.102 -38.668  1.00 29.07           N  
ATOM    334  CA  PRO A  44      26.726  -0.405 -39.912  1.00 29.07           C  
ATOM    335  C   PRO A  44      25.261   0.051 -39.937  1.00 29.07           C  
ATOM    336  CB  PRO A  44      27.068  -1.409 -41.008  1.00 29.07           C  
ATOM    337  O   PRO A  44      24.346  -0.717 -39.647  1.00 29.07           O  
ATOM    338  CG  PRO A  44      26.794  -2.772 -40.359  1.00 29.07           C  
ATOM    339  CD  PRO A  44      26.697  -2.517 -38.845  1.00 29.07           C  
ATOM    340  N   GLY A  45      25.065   1.328 -40.267  1.00 30.55           N  
ATOM    341  CA  GLY A  45      23.752   1.966 -40.319  1.00 30.55           C  
ATOM    342  C   GLY A  45      22.802   1.356 -41.352  1.00 30.55           C  
ATOM    343  O   GLY A  45      23.210   0.608 -42.243  1.00 30.55           O  
ATOM    344  N   PRO A  46      21.526   1.745 -41.270  1.00 31.70           N  
ATOM    345  CA  PRO A  46      20.913   2.290 -42.470  1.00 31.70           C  
ATOM    346  C   PRO A  46      20.021   3.507 -42.208  1.00 31.70           C  
ATOM    347  CB  PRO A  46      20.123   1.145 -43.099  1.00 31.70           C  
ATOM    348  O   PRO A  46      19.261   3.602 -41.249  1.00 31.70           O  
ATOM    349  CG  PRO A  46      19.752   0.261 -41.908  1.00 31.70           C  
ATOM    350  CD  PRO A  46      20.569   0.793 -40.727  1.00 31.70           C  
ATOM    351  N   SER A  47      20.112   4.414 -43.169  1.00 23.93           N  
ATOM    352  CA  SER A  47      19.177   5.479 -43.495  1.00 23.93           C  
ATOM    353  C   SER A  47      17.771   4.954 -43.795  1.00 23.93           C  
ATOM    354  CB  SER A  47      19.706   6.119 -44.788  1.00 23.93           C  
ATOM    355  O   SER A  47      17.621   4.041 -44.607  1.00 23.93           O  
ATOM    356  OG  SER A  47      20.001   5.101 -45.741  1.00 23.93           O  
ATOM    357  N   SER A  48      16.740   5.612 -43.271  1.00 29.35           N  
ATOM    358  CA  SER A  48      15.516   5.871 -44.043  1.00 29.35           C  
ATOM    359  C   SER A  48      14.759   7.053 -43.442  1.00 29.35           C  
ATOM    360  CB  SER A  48      14.617   4.639 -44.212  1.00 29.35           C  
ATOM    361  O   SER A  48      14.304   7.027 -42.303  1.00 29.35           O  
ATOM    362  OG  SER A  48      14.535   3.863 -43.039  1.00 29.35           O  
ATOM    363  N   GLU A  49      14.702   8.124 -44.229  1.00 23.32           N  
ATOM    364  CA  GLU A  49      14.010   9.368 -43.935  1.00 23.32           C  
ATOM    365  C   GLU A  49      12.542   9.305 -44.368  1.00 23.32           C  
ATOM    366  CB  GLU A  49      14.690  10.537 -44.674  1.00 23.32           C  
ATOM    367  O   GLU A  49      12.215   8.925 -45.490  1.00 23.32           O  
ATOM    368  CG  GLU A  49      16.013  10.981 -44.035  1.00 23.32           C  
ATOM    369  CD  GLU A  49      16.720  12.080 -44.849  1.00 23.32           C  
ATOM    370  OE1 GLU A  49      17.303  12.986 -44.214  1.00 23.32           O  
ATOM    371  OE2 GLU A  49      16.708  11.985 -46.097  1.00 23.32           O  
ATOM    372  N   SER A  50      11.708   9.864 -43.493  1.00 25.21           N  
ATOM    373  CA  SER A  50      10.519  10.671 -43.784  1.00 25.21           C  
ATOM    374  C   SER A  50       9.260   9.994 -44.348  1.00 25.21           C  
ATOM    375  CB  SER A  50      10.908  11.920 -44.592  1.00 25.21           C  
ATOM    376  O   SER A  50       9.168   9.623 -45.514  1.00 25.21           O  
ATOM    377  OG  SER A  50      11.254  11.624 -45.930  1.00 25.21           O  
ATOM    378  N   LEU A  51       8.200  10.030 -43.534  1.00 24.63           N  
ATOM    379  CA  LEU A  51       6.853  10.330 -44.014  1.00 24.63           C  
ATOM    380  C   LEU A  51       6.110  11.154 -42.951  1.00 24.63           C  
ATOM    381  CB  LEU A  51       6.089   9.047 -44.388  1.00 24.63           C  
ATOM    382  O   LEU A  51       6.017  10.748 -41.796  1.00 24.63           O  
ATOM    383  CG  LEU A  51       5.148   9.303 -45.582  1.00 24.63           C  
ATOM    384  CD1 LEU A  51       5.854   8.995 -46.905  1.00 24.63           C  
ATOM    385  CD2 LEU A  51       3.885   8.452 -45.488  1.00 24.63           C  
ATOM    386  N   GLY A  52       5.646  12.342 -43.339  1.00 24.52           N  
ATOM    387  CA  GLY A  52       5.018  13.314 -42.449  1.00 24.52           C  
ATOM    388  C   GLY A  52       3.577  12.996 -42.053  1.00 24.52           C  
ATOM    389  O   GLY A  52       2.904  12.171 -42.672  1.00 24.52           O  
ATOM    390  N   LYS A  53       3.091  13.745 -41.061  1.00 30.21           N  
ATOM    391  CA  LYS A  53       1.699  14.195 -40.969  1.00 30.21           C  
ATOM    392  C   LYS A  53       1.600  15.391 -40.025  1.00 30.21           C  
ATOM    393  CB  LYS A  53       0.759  13.053 -40.545  1.00 30.21           C  
ATOM    394  O   LYS A  53       2.112  15.362 -38.912  1.00 30.21           O  
ATOM    395  CG  LYS A  53      -0.160  12.676 -41.718  1.00 30.21           C  
ATOM    396  CD  LYS A  53      -0.927  11.391 -41.415  1.00 30.21           C  
ATOM    397  CE  LYS A  53      -1.764  10.991 -42.631  1.00 30.21           C  
ATOM    398  NZ  LYS A  53      -2.527   9.752 -42.349  1.00 30.21           N  
ATOM    399  N   ASP A  54       0.977  16.442 -40.548  1.00 27.31           N  
ATOM    400  CA  ASP A  54       0.563  17.648 -39.847  1.00 27.31           C  
ATOM    401  C   ASP A  54      -0.394  17.309 -38.701  1.00 27.31           C  
ATOM    402  CB  ASP A  54      -0.205  18.547 -40.839  1.00 27.31           C  
ATOM    403  O   ASP A  54      -1.550  16.983 -38.952  1.00 27.31           O  
ATOM    404  CG  ASP A  54       0.681  19.350 -41.780  1.00 27.31           C  
ATOM    405  OD1 ASP A  54       1.464  20.172 -41.256  1.00 27.31           O  
ATOM    406  OD2 ASP A  54       0.524  19.180 -43.010  1.00 27.31           O  
ATOM    407  N   ASP A  55       0.054  17.481 -37.462  1.00 32.75           N  
ATOM    408  CA  ASP A  55      -0.839  17.733 -36.335  1.00 32.75           C  
ATOM    409  C   ASP A  55      -0.421  19.052 -35.694  1.00 32.75           C  
ATOM    410  CB  ASP A  55      -0.899  16.550 -35.357  1.00 32.75           C  
ATOM    411  O   ASP A  55       0.610  19.181 -35.034  1.00 32.75           O  
ATOM    412  CG  ASP A  55      -1.933  15.495 -35.782  1.00 32.75           C  
ATOM    413  OD1 ASP A  55      -3.031  15.902 -36.229  1.00 32.75           O  
ATOM    414  OD2 ASP A  55      -1.649  14.293 -35.593  1.00 32.75           O  
ATOM    415  N   LYS A  56      -1.224  20.083 -35.969  1.00 28.60           N  
ATOM    416  CA  LYS A  56      -1.092  21.422 -35.393  1.00 28.60           C  
ATOM    417  C   LYS A  56      -1.145  21.286 -33.864  1.00 28.60           C  
ATOM    418  CB  LYS A  56      -2.241  22.304 -35.923  1.00 28.60           C  
ATOM    419  O   LYS A  56      -2.204  20.933 -33.343  1.00 28.60           O  
ATOM    420  CG  LYS A  56      -1.742  23.520 -36.708  1.00 28.60           C  
ATOM    421  CD  LYS A  56      -2.939  24.205 -37.376  1.00 28.60           C  
ATOM    422  CE  LYS A  56      -2.477  25.404 -38.205  1.00 28.60           C  
ATOM    423  NZ  LYS A  56      -3.594  25.942 -39.020  1.00 28.60           N  
ATOM    424  N   PRO A  57      -0.064  21.588 -33.124  1.00 35.80           N  
ATOM    425  CA  PRO A  57      -0.078  21.452 -31.681  1.00 35.80           C  
ATOM    426  C   PRO A  57      -0.968  22.553 -31.109  1.00 35.80           C  
ATOM    427  CB  PRO A  57       1.384  21.538 -31.239  1.00 35.80           C  
ATOM    428  O   PRO A  57      -0.689  23.747 -31.254  1.00 35.80           O  
ATOM    429  CG  PRO A  57       2.041  22.382 -32.331  1.00 35.80           C  
ATOM    430  CD  PRO A  57       1.231  22.061 -33.587  1.00 35.80           C  
ATOM    431  N   ILE A  58      -2.066  22.152 -30.470  1.00 35.91           N  
ATOM    432  CA  ILE A  58      -2.851  23.039 -29.614  1.00 35.91           C  
ATOM    433  C   ILE A  58      -1.869  23.658 -28.610  1.00 35.91           C  
ATOM    434  CB  ILE A  58      -4.007  22.256 -28.952  1.00 35.91           C  
ATOM    435  O   ILE A  58      -1.153  22.950 -27.905  1.00 35.91           O  
ATOM    436  CG1 ILE A  58      -5.023  21.818 -30.037  1.00 35.91           C  
ATOM    437  CG2 ILE A  58      -4.701  23.104 -27.869  1.00 35.91           C  
ATOM    438  CD1 ILE A  58      -6.069  20.809 -29.546  1.00 35.91           C  
ATOM    439  N   SER A  59      -1.771  24.989 -28.626  1.00 36.71           N  
ATOM    440  CA  SER A  59      -0.740  25.758 -27.924  1.00 36.71           C  
ATOM    441  C   SER A  59      -0.760  25.494 -26.412  1.00 36.71           C  
ATOM    442  CB  SER A  59      -0.931  27.247 -28.236  1.00 36.71           C  
ATOM    443  O   SER A  59      -1.547  26.090 -25.671  1.00 36.71           O  
ATOM    444  OG  SER A  59       0.037  28.031 -27.565  1.00 36.71           O  
ATOM    445  N   LEU A  60       0.150  24.625 -25.955  1.00 41.61           N  
ATOM    446  CA  LEU A  60       0.396  24.261 -24.551  1.00 41.61           C  
ATOM    447  C   LEU A  60       0.530  25.486 -23.626  1.00 41.61           C  
ATOM    448  CB  LEU A  60       1.690  23.415 -24.508  1.00 41.61           C  
ATOM    449  O   LEU A  60       0.178  25.421 -22.451  1.00 41.61           O  
ATOM    450  CG  LEU A  60       1.479  21.928 -24.865  1.00 41.61           C  
ATOM    451  CD1 LEU A  60       2.777  21.306 -25.384  1.00 41.61           C  
ATOM    452  CD2 LEU A  60       1.028  21.139 -23.636  1.00 41.61           C  
ATOM    453  N   GLN A  61       0.985  26.630 -24.148  1.00 38.75           N  
ATOM    454  CA  GLN A  61       1.214  27.842 -23.354  1.00 38.75           C  
ATOM    455  C   GLN A  61      -0.069  28.515 -22.850  1.00 38.75           C  
ATOM    456  CB  GLN A  61       2.007  28.856 -24.184  1.00 38.75           C  
ATOM    457  O   GLN A  61      -0.052  29.144 -21.790  1.00 38.75           O  
ATOM    458  CG  GLN A  61       3.463  28.429 -24.411  1.00 38.75           C  
ATOM    459  CD  GLN A  61       4.281  29.525 -25.089  1.00 38.75           C  
ATOM    460  NE2 GLN A  61       5.585  29.376 -25.158  1.00 38.75           N  
ATOM    461  OE1 GLN A  61       3.774  30.527 -25.566  1.00 38.75           O  
ATOM    462  N   ASN A  62      -1.179  28.413 -23.588  1.00 30.06           N  
ATOM    463  CA  ASN A  62      -2.449  28.986 -23.132  1.00 30.06           C  
ATOM    464  C   ASN A  62      -3.168  28.063 -22.144  1.00 30.06           C  
ATOM    465  CB  ASN A  62      -3.318  29.372 -24.338  1.00 30.06           C  
ATOM    466  O   ASN A  62      -3.917  28.559 -21.309  1.00 30.06           O  
ATOM    467  CG  ASN A  62      -2.870  30.665 -25.003  1.00 30.06           C  
ATOM    468  ND2 ASN A  62      -3.506  31.023 -26.094  1.00 30.06           N  
ATOM    469  OD1 ASN A  62      -1.970  31.374 -24.565  1.00 30.06           O  
ATOM    470  N   TRP A  63      -2.889  26.757 -22.188  1.00 37.27           N  
ATOM    471  CA  TRP A  63      -3.424  25.807 -21.215  1.00 37.27           C  
ATOM    472  C   TRP A  63      -2.702  25.916 -19.863  1.00 37.27           C  
ATOM    473  CB  TRP A  63      -3.400  24.385 -21.798  1.00 37.27           C  
ATOM    474  O   TRP A  63      -3.376  25.976 -18.838  1.00 37.27           O  
ATOM    475  CG  TRP A  63      -4.620  23.550 -21.540  1.00 37.27           C  
ATOM    476  CD1 TRP A  63      -5.506  23.703 -20.526  1.00 37.27           C  
ATOM    477  CD2 TRP A  63      -5.099  22.403 -22.310  1.00 37.27           C  
ATOM    478  CE2 TRP A  63      -6.292  21.912 -21.699  1.00 37.27           C  
ATOM    479  CE3 TRP A  63      -4.634  21.719 -23.455  1.00 37.27           C  
ATOM    480  NE1 TRP A  63      -6.494  22.742 -20.619  1.00 37.27           N  
ATOM    481  CH2 TRP A  63      -6.498  20.142 -23.334  1.00 37.27           C  
ATOM    482  CZ2 TRP A  63      -6.990  20.802 -22.195  1.00 37.27           C  
ATOM    483  CZ3 TRP A  63      -5.325  20.601 -23.961  1.00 37.27           C  
ATOM    484  N   LYS A  64      -1.362  26.059 -19.853  1.00 41.12           N  
ATOM    485  CA  LYS A  64      -0.568  26.226 -18.615  1.00 41.12           C  
ATOM    486  C   LYS A  64      -1.026  27.441 -17.778  1.00 41.12           C  
ATOM    487  CB  LYS A  64       0.955  26.254 -18.917  1.00 41.12           C  
ATOM    488  O   LYS A  64      -1.291  27.300 -16.593  1.00 41.12           O  
ATOM    489  CG  LYS A  64       1.561  24.875 -19.291  1.00 41.12           C  
ATOM    490  CD  LYS A  64       3.109  24.876 -19.385  1.00 41.12           C  
ATOM    491  CE  LYS A  64       3.699  23.489 -19.760  1.00 41.12           C  
ATOM    492  NZ  LYS A  64       5.193  23.400 -19.628  1.00 41.12           N  
ATOM    493  N   ARG A  65      -1.271  28.606 -18.402  1.00 41.51           N  
ATOM    494  CA  ARG A  65      -1.598  29.860 -17.678  1.00 41.51           C  
ATOM    495  C   ARG A  65      -2.907  29.857 -16.875  1.00 41.51           C  
ATOM    496  CB  ARG A  65      -1.575  31.059 -18.643  1.00 41.51           C  
ATOM    497  O   ARG A  65      -3.010  30.617 -15.920  1.00 41.51           O  
ATOM    498  CG  ARG A  65      -0.144  31.579 -18.829  1.00 41.51           C  
ATOM    499  CD  ARG A  65      -0.095  32.880 -19.638  1.00 41.51           C  
ATOM    500  NE  ARG A  65      -0.152  32.646 -21.095  1.00 41.51           N  
ATOM    501  NH1 ARG A  65       0.182  34.826 -21.724  1.00 41.51           N  
ATOM    502  NH2 ARG A  65      -0.008  33.249 -23.290  1.00 41.51           N  
ATOM    503  CZ  ARG A  65       0.010  33.567 -22.028  1.00 41.51           C  
ATOM    504  N   GLY A  66      -3.910  29.069 -17.270  1.00 44.34           N  
ATOM    505  CA  GLY A  66      -5.151  28.913 -16.494  1.00 44.34           C  
ATOM    506  C   GLY A  66      -5.088  27.780 -15.464  1.00 44.34           C  
ATOM    507  O   GLY A  66      -5.850  27.792 -14.502  1.00 44.34           O  
ATOM    508  N   LEU A  67      -4.185  26.815 -15.675  1.00 51.14           N  
ATOM    509  CA  LEU A  67      -3.995  25.630 -14.838  1.00 51.14           C  
ATOM    510  C   LEU A  67      -3.060  25.876 -13.647  1.00 51.14           C  
ATOM    511  CB  LEU A  67      -3.469  24.478 -15.717  1.00 51.14           C  
ATOM    512  O   LEU A  67      -3.251  25.221 -12.631  1.00 51.14           O  
ATOM    513  CG  LEU A  67      -4.543  23.803 -16.589  1.00 51.14           C  
ATOM    514  CD1 LEU A  67      -3.885  22.916 -17.646  1.00 51.14           C  
ATOM    515  CD2 LEU A  67      -5.452  22.894 -15.758  1.00 51.14           C  
ATOM    516  N   ASP A  68      -2.134  26.839 -13.730  1.00 60.79           N  
ATOM    517  CA  ASP A  68      -1.164  27.156 -12.659  1.00 60.79           C  
ATOM    518  C   ASP A  68      -1.802  27.591 -11.321  1.00 60.79           C  
ATOM    519  CB  ASP A  68      -0.190  28.256 -13.142  1.00 60.79           C  
ATOM    520  O   ASP A  68      -1.108  27.708 -10.317  1.00 60.79           O  
ATOM    521  CG  ASP A  68       0.954  27.768 -14.039  1.00 60.79           C  
ATOM    522  OD1 ASP A  68       1.195  26.544 -14.104  1.00 60.79           O  
ATOM    523  OD2 ASP A  68       1.553  28.640 -14.717  1.00 60.79           O  
ATOM    524  N   ILE A  69      -3.116  27.845 -11.274  1.00 77.19           N  
ATOM    525  CA  ILE A  69      -3.814  28.195 -10.025  1.00 77.19           C  
ATOM    526  C   ILE A  69      -4.236  26.940  -9.243  1.00 77.19           C  
ATOM    527  CB  ILE A  69      -5.006  29.144 -10.307  1.00 77.19           C  
ATOM    528  O   ILE A  69      -4.348  27.000  -8.020  1.00 77.19           O  
ATOM    529  CG1 ILE A  69      -4.532  30.402 -11.077  1.00 77.19           C  
ATOM    530  CG2 ILE A  69      -5.711  29.559  -8.998  1.00 77.19           C  
ATOM    531  CD1 ILE A  69      -5.651  31.374 -11.474  1.00 77.19           C  
ATOM    532  N   LEU A  70      -4.491  25.816  -9.923  1.00 88.70           N  
ATOM    533  CA  LEU A  70      -4.970  24.590  -9.284  1.00 88.70           C  
ATOM    534  C   LEU A  70      -3.798  23.682  -8.919  1.00 88.70           C  
ATOM    535  CB  LEU A  70      -5.972  23.855 -10.192  1.00 88.70           C  
ATOM    536  O   LEU A  70      -2.937  23.389  -9.749  1.00 88.70           O  
ATOM    537  CG  LEU A  70      -7.277  24.619 -10.474  1.00 88.70           C  
ATOM    538  CD1 LEU A  70      -8.165  23.771 -11.390  1.00 88.70           C  
ATOM    539  CD2 LEU A  70      -8.073  24.935  -9.205  1.00 88.70           C  
ATOM    540  N   SER A  71      -3.817  23.159  -7.697  1.00 92.17           N  
ATOM    541  CA  SER A  71      -2.880  22.113  -7.284  1.00 92.17           C  
ATOM    542  C   SER A  71      -3.050  20.851  -8.149  1.00 92.17           C  
ATOM    543  CB  SER A  71      -3.090  21.784  -5.805  1.00 92.17           C  
ATOM    544  O   SER A  71      -4.153  20.584  -8.643  1.00 92.17           O  
ATOM    545  OG  SER A  71      -4.390  21.268  -5.597  1.00 92.17           O  
ATOM    546  N   PRO A  72      -2.014  20.010  -8.334  1.00 93.63           N  
ATOM    547  CA  PRO A  72      -2.165  18.731  -9.027  1.00 93.63           C  
ATOM    548  C   PRO A  72      -3.277  17.841  -8.456  1.00 93.63           C  
ATOM    549  CB  PRO A  72      -0.794  18.063  -8.949  1.00 93.63           C  
ATOM    550  O   PRO A  72      -3.986  17.201  -9.232  1.00 93.63           O  
ATOM    551  CG  PRO A  72       0.146  19.264  -8.955  1.00 93.63           C  
ATOM    552  CD  PRO A  72      -0.605  20.296  -8.110  1.00 93.63           C  
ATOM    553  N   MET A  73      -3.495  17.848  -7.135  1.00 92.29           N  
ATOM    554  CA  MET A  73      -4.635  17.159  -6.511  1.00 92.29           C  
ATOM    555  C   MET A  73      -5.979  17.635  -7.075  1.00 92.29           C  
ATOM    556  CB  MET A  73      -4.616  17.380  -4.990  1.00 92.29           C  
ATOM    557  O   MET A  73      -6.842  16.819  -7.399  1.00 92.29           O  
ATOM    558  CG  MET A  73      -3.500  16.591  -4.301  1.00 92.29           C  
ATOM    559  SD  MET A  73      -3.662  14.784  -4.340  1.00 92.29           S  
ATOM    560  CE  MET A  73      -5.050  14.554  -3.201  1.00 92.29           C  
ATOM    561  N   GLU A  74      -6.167  18.944  -7.238  1.00 91.44           N  
ATOM    562  CA  GLU A  74      -7.393  19.522  -7.800  1.00 91.44           C  
ATOM    563  C   GLU A  74      -7.493  19.293  -9.305  1.00 91.44           C  
ATOM    564  CB  GLU A  74      -7.439  21.023  -7.510  1.00 91.44           C  
ATOM    565  O   GLU A  74      -8.532  18.842  -9.787  1.00 91.44           O  
ATOM    566  CG  GLU A  74      -7.644  21.308  -6.017  1.00 91.44           C  
ATOM    567  CD  GLU A  74      -7.326  22.767  -5.682  1.00 91.44           C  
ATOM    568  OE1 GLU A  74      -8.142  23.372  -4.954  1.00 91.44           O  
ATOM    569  OE2 GLU A  74      -6.256  23.236  -6.141  1.00 91.44           O  
ATOM    570  N   ARG A  75      -6.400  19.536 -10.037  1.00 90.83           N  
ATOM    571  CA  ARG A  75      -6.304  19.368 -11.493  1.00 90.83           C  
ATOM    572  C   ARG A  75      -6.665  17.949 -11.927  1.00 90.83           C  
ATOM    573  CB  ARG A  75      -4.874  19.743 -11.911  1.00 90.83           C  
ATOM    574  O   ARG A  75      -7.379  17.766 -12.910  1.00 90.83           O  
ATOM    575  CG  ARG A  75      -4.650  19.650 -13.427  1.00 90.83           C  
ATOM    576  CD  ARG A  75      -3.267  20.184 -13.822  1.00 90.83           C  
ATOM    577  NE  ARG A  75      -2.166  19.352 -13.296  1.00 90.83           N  
ATOM    578  NH1 ARG A  75      -0.618  19.798 -14.945  1.00 90.83           N  
ATOM    579  NH2 ARG A  75      -0.100  18.356 -13.395  1.00 90.83           N  
ATOM    580  CZ  ARG A  75      -0.980  19.187 -13.860  1.00 90.83           C  
ATOM    581  N   PHE A  76      -6.201  16.954 -11.176  1.00 89.41           N  
ATOM    582  CA  PHE A  76      -6.482  15.540 -11.424  1.00 89.41           C  
ATOM    583  C   PHE A  76      -7.676  15.007 -10.617  1.00 89.41           C  
ATOM    584  CB  PHE A  76      -5.201  14.738 -11.182  1.00 89.41           C  
ATOM    585  O   PHE A  76      -7.975  13.818 -10.678  1.00 89.41           O  
ATOM    586  CG  PHE A  76      -4.008  15.159 -12.014  1.00 89.41           C  
ATOM    587  CD1 PHE A  76      -4.123  15.325 -13.408  1.00 89.41           C  
ATOM    588  CD2 PHE A  76      -2.762  15.340 -11.387  1.00 89.41           C  
ATOM    589  CE1 PHE A  76      -2.993  15.662 -14.168  1.00 89.41           C  
ATOM    590  CE2 PHE A  76      -1.628  15.661 -12.146  1.00 89.41           C  
ATOM    591  CZ  PHE A  76      -1.749  15.810 -13.535  1.00 89.41           C  
ATOM    592  N   HIS A  77      -8.385  15.874  -9.886  1.00 89.49           N  
ATOM    593  CA  HIS A  77      -9.547  15.538  -9.055  1.00 89.49           C  
ATOM    594  C   HIS A  77      -9.298  14.415  -8.029  1.00 89.49           C  
ATOM    595  CB  HIS A  77     -10.778  15.283  -9.938  1.00 89.49           C  
ATOM    596  O   HIS A  77     -10.234  13.713  -7.626  1.00 89.49           O  
ATOM    597  CG  HIS A  77     -11.092  16.413 -10.881  1.00 89.49           C  
ATOM    598  CD2 HIS A  77     -11.887  17.495 -10.626  1.00 89.49           C  
ATOM    599  ND1 HIS A  77     -10.614  16.557 -12.163  1.00 89.49           N  
ATOM    600  CE1 HIS A  77     -11.111  17.699 -12.663  1.00 89.49           C  
ATOM    601  NE2 HIS A  77     -11.918  18.294 -11.770  1.00 89.49           N  
ATOM    602  N   LEU A  78      -8.057  14.276  -7.565  1.00 90.70           N  
ATOM    603  CA  LEU A  78      -7.632  13.257  -6.613  1.00 90.70           C  
ATOM    604  C   LEU A  78      -8.193  13.566  -5.220  1.00 90.70           C  
ATOM    605  CB  LEU A  78      -6.095  13.144  -6.616  1.00 90.70           C  
ATOM    606  O   LEU A  78      -8.272  14.718  -4.789  1.00 90.70           O  
ATOM    607  CG  LEU A  78      -5.487  12.812  -7.992  1.00 90.70           C  
ATOM    608  CD1 LEU A  78      -3.961  12.870  -7.945  1.00 90.70           C  
ATOM    609  CD2 LEU A  78      -5.903  11.436  -8.513  1.00 90.70           C  
ATOM    610  N   LYS A  79      -8.638  12.523  -4.518  1.00 90.36           N  
ATOM    611  CA  LYS A  79      -9.111  12.607  -3.120  1.00 90.36           C  
ATOM    612  C   LYS A  79      -8.094  12.076  -2.124  1.00 90.36           C  
ATOM    613  CB  LYS A  79     -10.454  11.870  -2.967  1.00 90.36           C  
ATOM    614  O   LYS A  79      -8.127  12.444  -0.958  1.00 90.36           O  
ATOM    615  CG  LYS A  79     -11.591  12.445  -3.821  1.00 90.36           C  
ATOM    616  CD  LYS A  79     -11.837  13.930  -3.533  1.00 90.36           C  
ATOM    617  CE  LYS A  79     -12.841  14.494  -4.532  1.00 90.36           C  
ATOM    618  NZ  LYS A  79     -12.364  15.809  -5.017  1.00 90.36           N  
ATOM    619  N   TYR A  80      -7.216  11.217  -2.605  1.00 92.76           N  
ATOM    620  CA  TYR A  80      -6.137  10.584  -1.879  1.00 92.76           C  
ATOM    621  C   TYR A  80      -5.073  10.170  -2.896  1.00 92.76           C  
ATOM    622  CB  TYR A  80      -6.685   9.383  -1.095  1.00 92.76           C  
ATOM    623  O   TYR A  80      -5.338  10.184  -4.104  1.00 92.76           O  
ATOM    624  CG  TYR A  80      -7.469   8.365  -1.897  1.00 92.76           C  
ATOM    625  CD1 TYR A  80      -8.867   8.487  -2.026  1.00 92.76           C  
ATOM    626  CD2 TYR A  80      -6.800   7.273  -2.475  1.00 92.76           C  
ATOM    627  CE1 TYR A  80      -9.597   7.527  -2.755  1.00 92.76           C  
ATOM    628  CE2 TYR A  80      -7.532   6.293  -3.165  1.00 92.76           C  
ATOM    629  OH  TYR A  80      -9.635   5.456  -3.967  1.00 92.76           O  
ATOM    630  CZ  TYR A  80      -8.926   6.418  -3.316  1.00 92.76           C  
ATOM    631  N   LEU A  81      -3.896   9.817  -2.399  1.00 93.85           N  
ATOM    632  CA  LEU A  81      -2.811   9.234  -3.180  1.00 93.85           C  
ATOM    633  C   LEU A  81      -2.556   7.812  -2.705  1.00 93.85           C  
ATOM    634  CB  LEU A  81      -1.552  10.106  -3.057  1.00 93.85           C  
ATOM    635  O   LEU A  81      -2.707   7.515  -1.516  1.00 93.85           O  
ATOM    636  CG  LEU A  81      -1.713  11.485  -3.715  1.00 93.85           C  
ATOM    637  CD1 LEU A  81      -0.568  12.398  -3.305  1.00 93.85           C  
ATOM    638  CD2 LEU A  81      -1.720  11.393  -5.240  1.00 93.85           C  
ATOM    639  N   TYR A  82      -2.168   6.947  -3.630  1.00 94.89           N  
ATOM    640  CA  TYR A  82      -1.713   5.615  -3.278  1.00 94.89           C  
ATOM    641  C   TYR A  82      -0.277   5.656  -2.749  1.00 94.89           C  
ATOM    642  CB  TYR A  82      -1.911   4.647  -4.441  1.00 94.89           C  
ATOM    643  O   TYR A  82       0.517   6.531  -3.108  1.00 94.89           O  
ATOM    644  CG  TYR A  82      -3.376   4.353  -4.697  1.00 94.89           C  
ATOM    645  CD1 TYR A  82      -4.003   3.315  -3.985  1.00 94.89           C  
ATOM    646  CD2 TYR A  82      -4.107   5.110  -5.633  1.00 94.89           C  
ATOM    647  CE1 TYR A  82      -5.350   3.005  -4.235  1.00 94.89           C  
ATOM    648  CE2 TYR A  82      -5.462   4.809  -5.881  1.00 94.89           C  
ATOM    649  OH  TYR A  82      -7.368   3.408  -5.458  1.00 94.89           O  
ATOM    650  CZ  TYR A  82      -6.074   3.736  -5.200  1.00 94.89           C  
ATOM    651  N   VAL A  83       0.091   4.701  -1.899  1.00 96.08           N  
ATOM    652  CA  VAL A  83       1.488   4.531  -1.470  1.00 96.08           C  
ATOM    653  C   VAL A  83       2.382   4.278  -2.688  1.00 96.08           C  
ATOM    654  CB  VAL A  83       1.592   3.401  -0.429  1.00 96.08           C  
ATOM    655  O   VAL A  83       3.478   4.843  -2.779  1.00 96.08           O  
ATOM    656  CG1 VAL A  83       3.044   3.038  -0.109  1.00 96.08           C  
ATOM    657  CG2 VAL A  83       0.927   3.845   0.880  1.00 96.08           C  
ATOM    658  N   THR A  84       1.886   3.519  -3.666  1.00 92.46           N  
ATOM    659  CA  THR A  84       2.547   3.303  -4.958  1.00 92.46           C  
ATOM    660  C   THR A  84       2.747   4.598  -5.747  1.00 92.46           C  
ATOM    661  CB  THR A  84       1.777   2.292  -5.812  1.00 92.46           C  
ATOM    662  O   THR A  84       3.840   4.774  -6.276  1.00 92.46           O  
ATOM    663  CG2 THR A  84       1.859   0.891  -5.205  1.00 92.46           C  
ATOM    664  OG1 THR A  84       0.446   2.731  -5.909  1.00 92.46           O  
ATOM    665  N   ASP A  85       1.806   5.557  -5.733  1.00 93.02           N  
ATOM    666  CA  ASP A  85       1.976   6.870  -6.392  1.00 93.02           C  
ATOM    667  C   ASP A  85       3.207   7.629  -5.851  1.00 93.02           C  
ATOM    668  CB  ASP A  85       0.751   7.791  -6.189  1.00 93.02           C  
ATOM    669  O   ASP A  85       3.917   8.320  -6.588  1.00 93.02           O  
ATOM    670  CG  ASP A  85      -0.536   7.426  -6.938  1.00 93.02           C  
ATOM    671  OD1 ASP A  85      -0.489   7.194  -8.167  1.00 93.02           O  
ATOM    672  OD2 ASP A  85      -1.627   7.611  -6.349  1.00 93.02           O  
ATOM    673  N   LEU A  86       3.492   7.517  -4.550  1.00 95.14           N  
ATOM    674  CA  LEU A  86       4.672   8.155  -3.954  1.00 95.14           C  
ATOM    675  C   LEU A  86       5.940   7.343  -4.163  1.00 95.14           C  
ATOM    676  CB  LEU A  86       4.452   8.426  -2.464  1.00 95.14           C  
ATOM    677  O   LEU A  86       7.021   7.919  -4.304  1.00 95.14           O  
ATOM    678  CG  LEU A  86       3.229   9.294  -2.160  1.00 95.14           C  
ATOM    679  CD1 LEU A  86       3.282   9.648  -0.676  1.00 95.14           C  
ATOM    680  CD2 LEU A  86       3.195  10.576  -2.998  1.00 95.14           C  
ATOM    681  N   ALA A  87       5.830   6.019  -4.214  1.00 94.21           N  
ATOM    682  CA  ALA A  87       6.939   5.170  -4.611  1.00 94.21           C  
ATOM    683  C   ALA A  87       7.352   5.471  -6.063  1.00 94.21           C  
ATOM    684  CB  ALA A  87       6.555   3.707  -4.376  1.00 94.21           C  
ATOM    685  O   ALA A  87       8.533   5.683  -6.329  1.00 94.21           O  
ATOM    686  N   THR A  88       6.417   5.603  -7.005  1.00 91.67           N  
ATOM    687  CA  THR A  88       6.727   6.006  -8.388  1.00 91.67           C  
ATOM    688  C   THR A  88       7.311   7.409  -8.449  1.00 91.67           C  
ATOM    689  CB  THR A  88       5.496   5.949  -9.300  1.00 91.67           C  
ATOM    690  O   THR A  88       8.261   7.654  -9.196  1.00 91.67           O  
ATOM    691  CG2 THR A  88       5.002   4.524  -9.434  1.00 91.67           C  
ATOM    692  OG1 THR A  88       4.436   6.728  -8.823  1.00 91.67           O  
ATOM    693  N   GLN A  89       6.820   8.323  -7.609  1.00 93.86           N  
ATOM    694  CA  GLN A  89       7.385   9.665  -7.508  1.00 93.86           C  
ATOM    695  C   GLN A  89       8.828   9.640  -6.986  1.00 93.86           C  
ATOM    696  CB  GLN A  89       6.468  10.531  -6.643  1.00 93.86           C  
ATOM    697  O   GLN A  89       9.662  10.397  -7.480  1.00 93.86           O  
ATOM    698  CG  GLN A  89       6.811  12.018  -6.772  1.00 93.86           C  
ATOM    699  CD  GLN A  89       5.856  12.900  -5.987  1.00 93.86           C  
ATOM    700  NE2 GLN A  89       5.917  14.204  -6.143  1.00 93.86           N  
ATOM    701  OE1 GLN A  89       5.024  12.449  -5.223  1.00 93.86           O  
ATOM    702  N   ASN A  90       9.157   8.733  -6.059  1.00 93.41           N  
ATOM    703  CA  ASN A  90      10.526   8.513  -5.587  1.00 93.41           C  
ATOM    704  C   ASN A  90      11.467   8.008  -6.694  1.00 93.41           C  
ATOM    705  CB  ASN A  90      10.505   7.559  -4.374  1.00 93.41           C  
ATOM    706  O   ASN A  90      12.666   8.283  -6.636  1.00 93.41           O  
ATOM    707  CG  ASN A  90      11.892   7.317  -3.806  1.00 93.41           C  
ATOM    708  ND2 ASN A  90      12.407   8.198  -2.988  1.00 93.41           N  
ATOM    709  OD1 ASN A  90      12.589   6.367  -4.106  1.00 93.41           O  
ATOM    710  N   TRP A  91      10.944   7.312  -7.707  1.00 92.04           N  
ATOM    711  CA  TRP A  91      11.725   6.901  -8.872  1.00 92.04           C  
ATOM    712  C   TRP A  91      12.050   8.067  -9.810  1.00 92.04           C  
ATOM    713  CB  TRP A  91      10.987   5.803  -9.637  1.00 92.04           C  
ATOM    714  O   TRP A  91      13.216   8.250 -10.173  1.00 92.04           O  
ATOM    715  CG  TRP A  91      11.679   5.426 -10.898  1.00 92.04           C  
ATOM    716  CD1 TRP A  91      11.310   5.795 -12.144  1.00 92.04           C  
ATOM    717  CD2 TRP A  91      12.904   4.657 -11.041  1.00 92.04           C  
ATOM    718  CE2 TRP A  91      13.218   4.584 -12.428  1.00 92.04           C  
ATOM    719  CE3 TRP A  91      13.768   4.001 -10.137  1.00 92.04           C  
ATOM    720  NE1 TRP A  91      12.230   5.318 -13.055  1.00 92.04           N  
ATOM    721  CH2 TRP A  91      15.101   3.125 -11.988  1.00 92.04           C  
ATOM    722  CZ2 TRP A  91      14.297   3.828 -12.901  1.00 92.04           C  
ATOM    723  CZ3 TRP A  91      14.850   3.232 -10.608  1.00 92.04           C  
ATOM    724  N   CYS A  92      11.016   8.811 -10.218  1.00 93.60           N  
ATOM    725  CA  CYS A  92      11.104  10.015 -11.039  1.00 93.60           C  
ATOM    726  C   CYS A  92       9.795  10.812 -10.933  1.00 93.60           C  
ATOM    727  CB  CYS A  92      11.387   9.610 -12.493  1.00 93.60           C  
ATOM    728  O   CYS A  92       8.722  10.347 -11.337  1.00 93.60           O  
ATOM    729  SG  CYS A  92      11.409  11.066 -13.585  1.00 93.60           S  
ATOM    730  N   GLU A  93       9.876  12.045 -10.439  1.00 95.01           N  
ATOM    731  CA  GLU A  93       8.677  12.847 -10.202  1.00 95.01           C  
ATOM    732  C   GLU A  93       8.038  13.320 -11.509  1.00 95.01           C  
ATOM    733  CB  GLU A  93       8.969  14.056  -9.318  1.00 95.01           C  
ATOM    734  O   GLU A  93       6.818  13.257 -11.650  1.00 95.01           O  
ATOM    735  CG  GLU A  93       9.957  13.839  -8.157  1.00 95.01           C  
ATOM    736  CD  GLU A  93      10.120  15.127  -7.354  1.00 95.01           C  
ATOM    737  OE1 GLU A  93      10.778  15.138  -6.287  1.00 95.01           O  
ATOM    738  OE2 GLU A  93       9.457  16.128  -7.713  1.00 95.01           O  
ATOM    739  N   LEU A  94       8.849  13.720 -12.498  1.00 93.94           N  
ATOM    740  CA  LEU A  94       8.350  14.083 -13.829  1.00 93.94           C  
ATOM    741  C   LEU A  94       7.645  12.916 -14.522  1.00 93.94           C  
ATOM    742  CB  LEU A  94       9.498  14.596 -14.715  1.00 93.94           C  
ATOM    743  O   LEU A  94       6.613  13.118 -15.151  1.00 93.94           O  
ATOM    744  CG  LEU A  94       9.889  16.058 -14.453  1.00 93.94           C  
ATOM    745  CD1 LEU A  94      11.113  16.406 -15.297  1.00 93.94           C  
ATOM    746  CD2 LEU A  94       8.790  17.043 -14.855  1.00 93.94           C  
ATOM    747  N   GLN A  95       8.159  11.691 -14.391  1.00 91.90           N  
ATOM    748  CA  GLN A  95       7.487  10.510 -14.941  1.00 91.90           C  
ATOM    749  C   GLN A  95       6.119  10.297 -14.286  1.00 91.90           C  
ATOM    750  CB  GLN A  95       8.391   9.285 -14.762  1.00 91.90           C  
ATOM    751  O   GLN A  95       5.154  10.003 -14.988  1.00 91.90           O  
ATOM    752  CG  GLN A  95       7.746   7.985 -15.270  1.00 91.90           C  
ATOM    753  CD  GLN A  95       8.685   6.786 -15.197  1.00 91.90           C  
ATOM    754  NE2 GLN A  95       8.200   5.601 -15.493  1.00 91.90           N  
ATOM    755  OE1 GLN A  95       9.863   6.886 -14.892  1.00 91.90           O  
ATOM    756  N   THR A  96       6.026  10.485 -12.969  1.00 91.34           N  
ATOM    757  CA  THR A  96       4.757  10.381 -12.233  1.00 91.34           C  
ATOM    758  C   THR A  96       3.770  11.462 -12.677  1.00 91.34           C  
ATOM    759  CB  THR A  96       5.009  10.460 -10.723  1.00 91.34           C  
ATOM    760  O   THR A  96       2.610  11.162 -12.957  1.00 91.34           O  
ATOM    761  CG2 THR A  96       3.730  10.300  -9.904  1.00 91.34           C  
ATOM    762  OG1 THR A  96       5.864   9.407 -10.351  1.00 91.34           O  
ATOM    763  N   ALA A  97       4.236  12.705 -12.823  1.00 91.83           N  
ATOM    764  CA  ALA A  97       3.435  13.812 -13.337  1.00 91.83           C  
ATOM    765  C   ALA A  97       2.904  13.519 -14.751  1.00 91.83           C  
ATOM    766  CB  ALA A  97       4.288  15.085 -13.299  1.00 91.83           C  
ATOM    767  O   ALA A  97       1.695  13.578 -14.978  1.00 91.83           O  
ATOM    768  N   TYR A  98       3.779  13.121 -15.682  1.00 90.48           N  
ATOM    769  CA  TYR A  98       3.376  12.764 -17.045  1.00 90.48           C  
ATOM    770  C   TYR A  98       2.427  11.567 -17.081  1.00 90.48           C  
ATOM    771  CB  TYR A  98       4.601  12.476 -17.923  1.00 90.48           C  
ATOM    772  O   TYR A  98       1.499  11.573 -17.881  1.00 90.48           O  
ATOM    773  CG  TYR A  98       5.508  13.660 -18.209  1.00 90.48           C  
ATOM    774  CD1 TYR A  98       4.964  14.911 -18.565  1.00 90.48           C  
ATOM    775  CD2 TYR A  98       6.906  13.501 -18.144  1.00 90.48           C  
ATOM    776  CE1 TYR A  98       5.811  16.003 -18.826  1.00 90.48           C  
ATOM    777  CE2 TYR A  98       7.758  14.590 -18.402  1.00 90.48           C  
ATOM    778  OH  TYR A  98       8.030  16.904 -18.990  1.00 90.48           O  
ATOM    779  CZ  TYR A  98       7.210  15.845 -18.743  1.00 90.48           C  
ATOM    780  N   GLY A  99       2.594  10.583 -16.193  1.00 88.05           N  
ATOM    781  CA  GLY A  99       1.671   9.454 -16.068  1.00 88.05           C  
ATOM    782  C   GLY A  99       0.237   9.868 -15.741  1.00 88.05           C  
ATOM    783  O   GLY A  99      -0.703   9.281 -16.273  1.00 88.05           O  
ATOM    784  N   LYS A 100       0.052  10.914 -14.926  1.00 87.24           N  
ATOM    785  CA  LYS A 100      -1.281  11.470 -14.638  1.00 87.24           C  
ATOM    786  C   LYS A 100      -1.809  12.357 -15.769  1.00 87.24           C  
ATOM    787  CB  LYS A 100      -1.269  12.234 -13.304  1.00 87.24           C  
ATOM    788  O   LYS A 100      -3.015  12.392 -15.994  1.00 87.24           O  
ATOM    789  CG  LYS A 100      -0.902  11.404 -12.060  1.00 87.24           C  
ATOM    790  CD  LYS A 100      -1.840  10.226 -11.729  1.00 87.24           C  
ATOM    791  CE  LYS A 100      -1.338   9.551 -10.437  1.00 87.24           C  
ATOM    792  NZ  LYS A 100      -2.089   8.330 -10.035  1.00 87.24           N  
ATOM    793  N   GLU A 101      -0.936  13.066 -16.486  1.00 85.97           N  
ATOM    794  CA  GLU A 101      -1.332  13.939 -17.604  1.00 85.97           C  
ATOM    795  C   GLU A 101      -1.643  13.162 -18.892  1.00 85.97           C  
ATOM    796  CB  GLU A 101      -0.237  14.992 -17.874  1.00 85.97           C  
ATOM    797  O   GLU A 101      -2.506  13.570 -19.669  1.00 85.97           O  
ATOM    798  CG  GLU A 101      -0.093  15.964 -16.695  1.00 85.97           C  
ATOM    799  CD  GLU A 101       0.960  17.069 -16.862  1.00 85.97           C  
ATOM    800  OE1 GLU A 101       1.080  17.874 -15.899  1.00 85.97           O  
ATOM    801  OE2 GLU A 101       1.601  17.155 -17.932  1.00 85.97           O  
ATOM    802  N   LEU A 102      -0.944  12.049 -19.124  1.00 82.92           N  
ATOM    803  CA  LEU A 102      -0.925  11.299 -20.380  1.00 82.92           C  
ATOM    804  C   LEU A 102      -1.032   9.777 -20.125  1.00 82.92           C  
ATOM    805  CB  LEU A 102       0.363  11.667 -21.147  1.00 82.92           C  
ATOM    806  O   LEU A 102      -0.108   9.032 -20.457  1.00 82.92           O  
ATOM    807  CG  LEU A 102       0.538  13.151 -21.514  1.00 82.92           C  
ATOM    808  CD1 LEU A 102       1.940  13.354 -22.083  1.00 82.92           C  
ATOM    809  CD2 LEU A 102      -0.474  13.612 -22.564  1.00 82.92           C  
ATOM    810  N   PRO A 103      -2.159   9.272 -19.583  1.00 70.56           N  
ATOM    811  CA  PRO A 103      -2.287   7.873 -19.150  1.00 70.56           C  
ATOM    812  C   PRO A 103      -2.184   6.834 -20.285  1.00 70.56           C  
ATOM    813  CB  PRO A 103      -3.643   7.805 -18.433  1.00 70.56           C  
ATOM    814  O   PRO A 103      -1.884   5.671 -20.036  1.00 70.56           O  
ATOM    815  CG  PRO A 103      -4.442   8.964 -19.028  1.00 70.56           C  
ATOM    816  CD  PRO A 103      -3.368  10.019 -19.267  1.00 70.56           C  
ATOM    817  N   GLY A 104      -2.400   7.227 -21.545  1.00 69.74           N  
ATOM    818  CA  GLY A 104      -2.462   6.311 -22.695  1.00 69.74           C  
ATOM    819  C   GLY A 104      -1.122   5.768 -23.208  1.00 69.74           C  
ATOM    820  O   GLY A 104      -1.096   5.142 -24.262  1.00 69.74           O  
ATOM    821  N   PHE A 105      -0.009   6.027 -22.521  1.00 67.97           N  
ATOM    822  CA  PHE A 105       1.333   5.717 -23.025  1.00 67.97           C  
ATOM    823  C   PHE A 105       1.890   4.351 -22.585  1.00 67.97           C  
ATOM    824  CB  PHE A 105       2.263   6.900 -22.712  1.00 67.97           C  
ATOM    825  O   PHE A 105       3.006   4.005 -22.962  1.00 67.97           O  
ATOM    826  CG  PHE A 105       2.222   7.987 -23.769  1.00 67.97           C  
ATOM    827  CD1 PHE A 105       3.153   7.985 -24.825  1.00 67.97           C  
ATOM    828  CD2 PHE A 105       1.233   8.984 -23.717  1.00 67.97           C  
ATOM    829  CE1 PHE A 105       3.102   8.984 -25.815  1.00 67.97           C  
ATOM    830  CE2 PHE A 105       1.183   9.987 -24.703  1.00 67.97           C  
ATOM    831  CZ  PHE A 105       2.119   9.987 -25.752  1.00 67.97           C  
ATOM    832  N   LEU A 106       1.165   3.537 -21.813  1.00 67.19           N  
ATOM    833  CA  LEU A 106       1.689   2.238 -21.369  1.00 67.19           C  
ATOM    834  C   LEU A 106       1.939   1.287 -22.554  1.00 67.19           C  
ATOM    835  CB  LEU A 106       0.763   1.609 -20.316  1.00 67.19           C  
ATOM    836  O   LEU A 106       1.021   0.895 -23.270  1.00 67.19           O  
ATOM    837  CG  LEU A 106       0.679   2.390 -18.990  1.00 67.19           C  
ATOM    838  CD1 LEU A 106      -0.252   1.653 -18.031  1.00 67.19           C  
ATOM    839  CD2 LEU A 106       2.049   2.538 -18.321  1.00 67.19           C  
ATOM    840  N   ALA A 107       3.205   0.906 -22.755  1.00 73.07           N  
ATOM    841  CA  ALA A 107       3.581  -0.038 -23.803  1.00 73.07           C  
ATOM    842  C   ALA A 107       3.057  -1.455 -23.476  1.00 73.07           C  
ATOM    843  CB  ALA A 107       5.105  -0.022 -23.985  1.00 73.07           C  
ATOM    844  O   ALA A 107       3.129  -1.854 -22.311  1.00 73.07           O  
ATOM    845  N   PRO A 108       2.618  -2.254 -24.471  1.00 76.74           N  
ATOM    846  CA  PRO A 108       2.054  -3.590 -24.237  1.00 76.74           C  
ATOM    847  C   PRO A 108       2.975  -4.536 -23.462  1.00 76.74           C  
ATOM    848  CB  PRO A 108       1.763  -4.157 -25.630  1.00 76.74           C  
ATOM    849  O   PRO A 108       2.520  -5.290 -22.610  1.00 76.74           O  
ATOM    850  CG  PRO A 108       1.524  -2.912 -26.478  1.00 76.74           C  
ATOM    851  CD  PRO A 108       2.479  -1.887 -25.874  1.00 76.74           C  
ATOM    852  N   GLU A 109       4.284  -4.470 -23.717  1.00 76.65           N  
ATOM    853  CA  GLU A 109       5.265  -5.281 -22.991  1.00 76.65           C  
ATOM    854  C   GLU A 109       5.291  -4.937 -21.501  1.00 76.65           C  
ATOM    855  CB  GLU A 109       6.645  -5.052 -23.616  1.00 76.65           C  
ATOM    856  O   GLU A 109       5.419  -5.822 -20.666  1.00 76.65           O  
ATOM    857  CG  GLU A 109       7.693  -6.043 -23.088  1.00 76.65           C  
ATOM    858  CD  GLU A 109       9.074  -5.843 -23.722  1.00 76.65           C  
ATOM    859  OE1 GLU A 109       9.995  -6.596 -23.322  1.00 76.65           O  
ATOM    860  OE2 GLU A 109       9.221  -4.948 -24.581  1.00 76.65           O  
ATOM    861  N   LYS A 110       5.124  -3.657 -21.160  1.00 75.13           N  
ATOM    862  CA  LYS A 110       5.097  -3.216 -19.769  1.00 75.13           C  
ATOM    863  C   LYS A 110       3.822  -3.672 -19.054  1.00 75.13           C  
ATOM    864  CB  LYS A 110       5.253  -1.699 -19.687  1.00 75.13           C  
ATOM    865  O   LYS A 110       3.902  -4.094 -17.908  1.00 75.13           O  
ATOM    866  CG  LYS A 110       6.592  -1.141 -20.196  1.00 75.13           C  
ATOM    867  CD  LYS A 110       6.696   0.399 -20.243  1.00 75.13           C  
ATOM    868  CE  LYS A 110       8.186   0.775 -20.362  1.00 75.13           C  
ATOM    869  NZ  LYS A 110       8.473   2.205 -20.074  1.00 75.13           N  
ATOM    870  N   ALA A 111       2.680  -3.630 -19.744  1.00 80.45           N  
ATOM    871  CA  ALA A 111       1.420  -4.154 -19.219  1.00 80.45           C  
ATOM    872  C   ALA A 111       1.514  -5.661 -18.924  1.00 80.45           C  
ATOM    873  CB  ALA A 111       0.299  -3.830 -20.215  1.00 80.45           C  
ATOM    874  O   ALA A 111       1.157  -6.088 -17.837  1.00 80.45           O  
ATOM    875  N   ALA A 112       2.104  -6.449 -19.831  1.00 85.15           N  
ATOM    876  CA  ALA A 112       2.254  -7.893 -19.636  1.00 85.15           C  
ATOM    877  C   ALA A 112       3.114  -8.266 -18.411  1.00 85.15           C  
ATOM    878  CB  ALA A 112       2.852  -8.484 -20.919  1.00 85.15           C  
ATOM    879  O   ALA A 112       2.842  -9.266 -17.745  1.00 85.15           O  
ATOM    880  N   VAL A 113       4.155  -7.478 -18.114  1.00 82.10           N  
ATOM    881  CA  VAL A 113       4.987  -7.698 -16.919  1.00 82.10           C  
ATOM    882  C   VAL A 113       4.174  -7.419 -15.652  1.00 82.10           C  
ATOM    883  CB  VAL A 113       6.297  -6.889 -16.975  1.00 82.10           C  
ATOM    884  O   VAL A 113       4.123  -8.301 -14.798  1.00 82.10           O  
ATOM    885  CG1 VAL A 113       7.188  -7.145 -15.762  1.00 82.10           C  
ATOM    886  CG2 VAL A 113       7.159  -7.315 -18.172  1.00 82.10           C  
ATOM    887  N   LEU A 114       3.457  -6.287 -15.601  1.00 83.35           N  
ATOM    888  CA  LEU A 114       2.569  -5.939 -14.483  1.00 83.35           C  
ATOM    889  C   LEU A 114       1.469  -6.976 -14.256  1.00 83.35           C  
ATOM    890  CB  LEU A 114       1.914  -4.575 -14.730  1.00 83.35           C  
ATOM    891  O   LEU A 114       1.207  -7.350 -13.117  1.00 83.35           O  
ATOM    892  CG  LEU A 114       2.827  -3.349 -14.596  1.00 83.35           C  
ATOM    893  CD1 LEU A 114       1.962  -2.132 -14.931  1.00 83.35           C  
ATOM    894  CD2 LEU A 114       3.398  -3.170 -13.189  1.00 83.35           C  
ATOM    895  N   ASP A 115       0.849  -7.471 -15.326  1.00 87.57           N  
ATOM    896  CA  ASP A 115      -0.193  -8.498 -15.236  1.00 87.57           C  
ATOM    897  C   ASP A 115       0.364  -9.811 -14.663  1.00 87.57           C  
ATOM    898  CB  ASP A 115      -0.791  -8.758 -16.630  1.00 87.57           C  
ATOM    899  O   ASP A 115      -0.307 -10.508 -13.896  1.00 87.57           O  
ATOM    900  CG  ASP A 115      -1.642  -7.613 -17.196  1.00 87.57           C  
ATOM    901  OD1 ASP A 115      -2.101  -6.751 -16.415  1.00 87.57           O  
ATOM    902  OD2 ASP A 115      -1.863  -7.637 -18.431  1.00 87.57           O  
ATOM    903  N   THR A 116       1.616 -10.142 -15.001  1.00 88.56           N  
ATOM    904  CA  THR A 116       2.311 -11.309 -14.441  1.00 88.56           C  
ATOM    905  C   THR A 116       2.589 -11.106 -12.954  1.00 88.56           C  
ATOM    906  CB  THR A 116       3.619 -11.608 -15.189  1.00 88.56           C  
ATOM    907  O   THR A 116       2.308 -12.004 -12.161  1.00 88.56           O  
ATOM    908  CG2 THR A 116       4.256 -12.916 -14.719  1.00 88.56           C  
ATOM    909  OG1 THR A 116       3.378 -11.751 -16.574  1.00 88.56           O  
ATOM    910  N   GLY A 117       3.079  -9.926 -12.561  1.00 89.00           N  
ATOM    911  CA  GLY A 117       3.271  -9.562 -11.158  1.00 89.00           C  
ATOM    912  C   GLY A 117       1.972  -9.651 -10.361  1.00 89.00           C  
ATOM    913  O   GLY A 117       1.901 -10.384  -9.375  1.00 89.00           O  
ATOM    914  N   ALA A 118       0.908  -9.013 -10.849  1.00 89.10           N  
ATOM    915  CA  ALA A 118      -0.420  -9.045 -10.238  1.00 89.10           C  
ATOM    916  C   ALA A 118      -0.960 -10.475 -10.082  1.00 89.10           C  
ATOM    917  CB  ALA A 118      -1.360  -8.194 -11.099  1.00 89.10           C  
ATOM    918  O   ALA A 118      -1.521 -10.814  -9.042  1.00 89.10           O  
ATOM    919  N   SER A 119      -0.738 -11.343 -11.073  1.00 91.52           N  
ATOM    920  CA  SER A 119      -1.138 -12.754 -10.999  1.00 91.52           C  
ATOM    921  C   SER A 119      -0.407 -13.515  -9.890  1.00 91.52           C  
ATOM    922  CB  SER A 119      -0.874 -13.461 -12.329  1.00 91.52           C  
ATOM    923  O   SER A 119      -0.986 -14.411  -9.278  1.00 91.52           O  
ATOM    924  OG  SER A 119      -1.614 -12.870 -13.379  1.00 91.52           O  
ATOM    925  N   ILE A 120       0.851 -13.170  -9.608  1.00 90.92           N  
ATOM    926  CA  ILE A 120       1.622 -13.803  -8.533  1.00 90.92           C  
ATOM    927  C   ILE A 120       1.184 -13.289  -7.156  1.00 90.92           C  
ATOM    928  CB  ILE A 120       3.135 -13.623  -8.757  1.00 90.92           C  
ATOM    929  O   ILE A 120       1.057 -14.094  -6.235  1.00 90.92           O  
ATOM    930  CG1 ILE A 120       3.614 -14.298 -10.063  1.00 90.92           C  
ATOM    931  CG2 ILE A 120       3.881 -14.249  -7.570  1.00 90.92           C  
ATOM    932  CD1 ILE A 120       4.976 -13.779 -10.542  1.00 90.92           C  
ATOM    933  N   HIS A 121       0.908 -11.989  -7.012  1.00 89.50           N  
ATOM    934  CA  HIS A 121       0.313 -11.444  -5.781  1.00 89.50           C  
ATOM    935  C   HIS A 121      -1.038 -12.104  -5.491  1.00 89.50           C  
ATOM    936  CB  HIS A 121       0.157  -9.921  -5.883  1.00 89.50           C  
ATOM    937  O   HIS A 121      -1.250 -12.626  -4.400  1.00 89.50           O  
ATOM    938  CG  HIS A 121       1.430  -9.175  -5.590  1.00 89.50           C  
ATOM    939  CD2 HIS A 121       2.534  -9.082  -6.392  1.00 89.50           C  
ATOM    940  ND1 HIS A 121       1.697  -8.441  -4.455  1.00 89.50           N  
ATOM    941  CE1 HIS A 121       2.924  -7.910  -4.589  1.00 89.50           C  
ATOM    942  NE2 HIS A 121       3.484  -8.288  -5.754  1.00 89.50           N  
ATOM    943  N   LEU A 122      -1.893 -12.205  -6.512  1.00 91.20           N  
ATOM    944  CA  LEU A 122      -3.174 -12.901  -6.427  1.00 91.20           C  
ATOM    945  C   LEU A 122      -3.007 -14.368  -6.010  1.00 91.20           C  
ATOM    946  CB  LEU A 122      -3.856 -12.783  -7.800  1.00 91.20           C  
ATOM    947  O   LEU A 122      -3.725 -14.857  -5.141  1.00 91.20           O  
ATOM    948  CG  LEU A 122      -5.195 -13.526  -7.898  1.00 91.20           C  
ATOM    949  CD1 LEU A 122      -6.202 -12.973  -6.908  1.00 91.20           C  
ATOM    950  CD2 LEU A 122      -5.780 -13.377  -9.302  1.00 91.20           C  
ATOM    951  N   ALA A 123      -2.055 -15.084  -6.616  1.00 92.08           N  
ATOM    952  CA  ALA A 123      -1.779 -16.469  -6.252  1.00 92.08           C  
ATOM    953  C   ALA A 123      -1.361 -16.594  -4.781  1.00 92.08           C  
ATOM    954  CB  ALA A 123      -0.713 -17.039  -7.194  1.00 92.08           C  
ATOM    955  O   ALA A 123      -1.821 -17.511  -4.108  1.00 92.08           O  
ATOM    956  N   ARG A 124      -0.550 -15.658  -4.275  1.00 91.13           N  
ATOM    957  CA  ARG A 124      -0.149 -15.609  -2.866  1.00 91.13           C  
ATOM    958  C   ARG A 124      -1.301 -15.322  -1.922  1.00 91.13           C  
ATOM    959  CB  ARG A 124       0.931 -14.547  -2.667  1.00 91.13           C  
ATOM    960  O   ARG A 124      -1.391 -15.967  -0.883  1.00 91.13           O  
ATOM    961  CG  ARG A 124       2.310 -15.138  -2.928  1.00 91.13           C  
ATOM    962  CD  ARG A 124       3.345 -14.240  -2.260  1.00 91.13           C  
ATOM    963  NE  ARG A 124       4.570 -14.999  -2.010  1.00 91.13           N  
ATOM    964  NH1 ARG A 124       5.864 -13.326  -1.083  1.00 91.13           N  
ATOM    965  NH2 ARG A 124       6.612 -15.395  -1.138  1.00 91.13           N  
ATOM    966  CZ  ARG A 124       5.660 -14.563  -1.416  1.00 91.13           C  
ATOM    967  N   GLU A 125      -2.159 -14.365  -2.249  1.00 91.65           N  
ATOM    968  CA  GLU A 125      -3.345 -14.056  -1.445  1.00 91.65           C  
ATOM    969  C   GLU A 125      -4.224 -15.303  -1.267  1.00 91.65           C  
ATOM    970  CB  GLU A 125      -4.104 -12.903  -2.110  1.00 91.65           C  
ATOM    971  O   GLU A 125      -4.581 -15.666  -0.142  1.00 91.65           O  
ATOM    972  CG  GLU A 125      -5.249 -12.412  -1.215  1.00 91.65           C  
ATOM    973  CD  GLU A 125      -6.061 -11.273  -1.842  1.00 91.65           C  
ATOM    974  OE1 GLU A 125      -6.911 -10.718  -1.107  1.00 91.65           O  
ATOM    975  OE2 GLU A 125      -5.899 -11.008  -3.056  1.00 91.65           O  
ATOM    976  N   LEU A 126      -4.454 -16.028  -2.367  1.00 92.63           N  
ATOM    977  CA  LEU A 126      -5.240 -17.263  -2.404  1.00 92.63           C  
ATOM    978  C   LEU A 126      -4.615 -18.438  -1.629  1.00 92.63           C  
ATOM    979  CB  LEU A 126      -5.490 -17.642  -3.874  1.00 92.63           C  
ATOM    980  O   LEU A 126      -5.304 -19.425  -1.375  1.00 92.63           O  
ATOM    981  CG  LEU A 126      -6.438 -16.690  -4.629  1.00 92.63           C  
ATOM    982  CD1 LEU A 126      -6.422 -17.041  -6.120  1.00 92.63           C  
ATOM    983  CD2 LEU A 126      -7.883 -16.800  -4.133  1.00 92.63           C  
ATOM    984  N   GLU A 127      -3.338 -18.366  -1.235  1.00 91.67           N  
ATOM    985  CA  GLU A 127      -2.728 -19.370  -0.347  1.00 91.67           C  
ATOM    986  C   GLU A 127      -3.270 -19.284   1.086  1.00 91.67           C  
ATOM    987  CB  GLU A 127      -1.194 -19.227  -0.293  1.00 91.67           C  
ATOM    988  O   GLU A 127      -3.249 -20.289   1.800  1.00 91.67           O  
ATOM    989  CG  GLU A 127      -0.482 -19.576  -1.609  1.00 91.67           C  
ATOM    990  CD  GLU A 127       1.025 -19.244  -1.614  1.00 91.67           C  
ATOM    991  OE1 GLU A 127       1.677 -19.536  -2.644  1.00 91.67           O  
ATOM    992  OE2 GLU A 127       1.554 -18.719  -0.603  1.00 91.67           O  
ATOM    993  N   LEU A 128      -3.733 -18.103   1.514  1.00 85.88           N  
ATOM    994  CA  LEU A 128      -4.223 -17.867   2.875  1.00 85.88           C  
ATOM    995  C   LEU A 128      -5.734 -17.664   2.941  1.00 85.88           C  
ATOM    996  CB  LEU A 128      -3.529 -16.639   3.480  1.00 85.88           C  
ATOM    997  O   LEU A 128      -6.365 -18.101   3.905  1.00 85.88           O  
ATOM    998  CG  LEU A 128      -2.004 -16.728   3.613  1.00 85.88           C  
ATOM    999  CD1 LEU A 128      -1.528 -15.469   4.327  1.00 85.88           C  
ATOM   1000  CD2 LEU A 128      -1.531 -17.942   4.418  1.00 85.88           C  
ATOM   1001  N   HIS A 129      -6.318 -16.975   1.960  1.00 80.87           N  
ATOM   1002  CA  HIS A 129      -7.703 -16.523   2.035  1.00 80.87           C  
ATOM   1003  C   HIS A 129      -8.449 -16.769   0.722  1.00 80.87           C  
ATOM   1004  CB  HIS A 129      -7.738 -15.037   2.435  1.00 80.87           C  
ATOM   1005  O   HIS A 129      -7.931 -16.528  -0.366  1.00 80.87           O  
ATOM   1006  CG  HIS A 129      -6.979 -14.707   3.704  1.00 80.87           C  
ATOM   1007  CD2 HIS A 129      -6.084 -13.683   3.868  1.00 80.87           C  
ATOM   1008  ND1 HIS A 129      -6.977 -15.429   4.878  1.00 80.87           N  
ATOM   1009  CE1 HIS A 129      -6.092 -14.865   5.716  1.00 80.87           C  
ATOM   1010  NE2 HIS A 129      -5.526 -13.786   5.149  1.00 80.87           N  
ATOM   1011  N   ASP A 130      -9.706 -17.201   0.824  1.00 85.79           N  
ATOM   1012  CA  ASP A 130     -10.601 -17.244  -0.329  1.00 85.79           C  
ATOM   1013  C   ASP A 130     -11.041 -15.820  -0.698  1.00 85.79           C  
ATOM   1014  CB  ASP A 130     -11.835 -18.113  -0.043  1.00 85.79           C  
ATOM   1015  O   ASP A 130     -11.583 -15.082   0.130  1.00 85.79           O  
ATOM   1016  CG  ASP A 130     -11.560 -19.619   0.008  1.00 85.79           C  
ATOM   1017  OD1 ASP A 130     -10.755 -20.107  -0.814  1.00 85.79           O  
ATOM   1018  OD2 ASP A 130     -12.249 -20.295   0.808  1.00 85.79           O  
ATOM   1019  N   LEU A 131     -10.875 -15.448  -1.967  1.00 85.23           N  
ATOM   1020  CA  LEU A 131     -11.354 -14.166  -2.472  1.00 85.23           C  
ATOM   1021  C   LEU A 131     -12.864 -14.173  -2.701  1.00 85.23           C  
ATOM   1022  CB  LEU A 131     -10.603 -13.791  -3.752  1.00 85.23           C  
ATOM   1023  O   LEU A 131     -13.410 -15.004  -3.431  1.00 85.23           O  
ATOM   1024  CG  LEU A 131      -9.222 -13.185  -3.467  1.00 85.23           C  
ATOM   1025  CD1 LEU A 131      -8.559 -12.920  -4.805  1.00 85.23           C  
ATOM   1026  CD2 LEU A 131      -9.361 -11.861  -2.720  1.00 85.23           C  
ATOM   1027  N   VAL A 132     -13.542 -13.177  -2.130  1.00 89.52           N  
ATOM   1028  CA  VAL A 132     -14.984 -12.981  -2.294  1.00 89.52           C  
ATOM   1029  C   VAL A 132     -15.242 -11.759  -3.166  1.00 89.52           C  
ATOM   1030  CB  VAL A 132     -15.701 -12.878  -0.935  1.00 89.52           C  
ATOM   1031  O   VAL A 132     -15.035 -10.620  -2.755  1.00 89.52           O  
ATOM   1032  CG1 VAL A 132     -17.223 -12.773  -1.132  1.00 89.52           C  
ATOM   1033  CG2 VAL A 132     -15.434 -14.114  -0.064  1.00 89.52           C  
ATOM   1034  N   THR A 133     -15.768 -11.978  -4.370  1.00 91.05           N  
ATOM   1035  CA  THR A 133     -16.215 -10.880  -5.234  1.00 91.05           C  
ATOM   1036  C   THR A 133     -17.528 -10.299  -4.713  1.00 91.05           C  
ATOM   1037  CB  THR A 133     -16.380 -11.335  -6.688  1.00 91.05           C  
ATOM   1038  O   THR A 133     -18.569 -10.962  -4.725  1.00 91.05           O  
ATOM   1039  CG2 THR A 133     -16.616 -10.157  -7.633  1.00 91.05           C  
ATOM   1040  OG1 THR A 133     -15.226 -12.010  -7.123  1.00 91.05           O  
ATOM   1041  N   VAL A 134     -17.502  -9.033  -4.292  1.00 92.19           N  
ATOM   1042  CA  VAL A 134     -18.689  -8.313  -3.812  1.00 92.19           C  
ATOM   1043  C   VAL A 134     -19.037  -7.188  -4.788  1.00 92.19           C  
ATOM   1044  CB  VAL A 134     -18.502  -7.774  -2.383  1.00 92.19           C  
ATOM   1045  O   VAL A 134     -18.265  -6.243  -4.924  1.00 92.19           O  
ATOM   1046  CG1 VAL A 134     -19.826  -7.183  -1.867  1.00 92.19           C  
ATOM   1047  CG2 VAL A 134     -18.088  -8.885  -1.413  1.00 92.19           C  
ATOM   1048  N   PRO A 135     -20.200  -7.232  -5.463  1.00 93.06           N  
ATOM   1049  CA  PRO A 135     -20.621  -6.142  -6.336  1.00 93.06           C  
ATOM   1050  C   PRO A 135     -20.792  -4.831  -5.558  1.00 93.06           C  
ATOM   1051  CB  PRO A 135     -21.934  -6.605  -6.977  1.00 93.06           C  
ATOM   1052  O   PRO A 135     -21.507  -4.798  -4.551  1.00 93.06           O  
ATOM   1053  CG  PRO A 135     -21.852  -8.129  -6.896  1.00 93.06           C  
ATOM   1054  CD  PRO A 135     -21.089  -8.374  -5.598  1.00 93.06           C  
ATOM   1055  N   VAL A 136     -20.185  -3.752  -6.055  1.00 91.86           N  
ATOM   1056  CA  VAL A 136     -20.292  -2.400  -5.490  1.00 91.86           C  
ATOM   1057  C   VAL A 136     -21.053  -1.496  -6.451  1.00 91.86           C  
ATOM   1058  CB  VAL A 136     -18.918  -1.804  -5.121  1.00 91.86           C  
ATOM   1059  O   VAL A 136     -20.882  -1.573  -7.664  1.00 91.86           O  
ATOM   1060  CG1 VAL A 136     -18.225  -2.662  -4.055  1.00 91.86           C  
ATOM   1061  CG2 VAL A 136     -17.994  -1.602  -6.327  1.00 91.86           C  
ATOM   1062  N   THR A 137     -21.913  -0.629  -5.920  1.00 90.71           N  
ATOM   1063  CA  THR A 137     -22.725   0.292  -6.738  1.00 90.71           C  
ATOM   1064  C   THR A 137     -22.354   1.752  -6.524  1.00 90.71           C  
ATOM   1065  CB  THR A 137     -24.222   0.082  -6.480  1.00 90.71           C  
ATOM   1066  O   THR A 137     -22.677   2.616  -7.338  1.00 90.71           O  
ATOM   1067  CG2 THR A 137     -24.674  -1.329  -6.853  1.00 90.71           C  
ATOM   1068  OG1 THR A 137     -24.597   0.314  -5.136  1.00 90.71           O  
ATOM   1069  N   THR A 138     -21.669   2.051  -5.422  1.00 92.76           N  
ATOM   1070  CA  THR A 138     -21.341   3.412  -5.010  1.00 92.76           C  
ATOM   1071  C   THR A 138     -19.892   3.528  -4.544  1.00 92.76           C  
ATOM   1072  CB  THR A 138     -22.309   3.895  -3.921  1.00 92.76           C  
ATOM   1073  O   THR A 138     -19.224   2.539  -4.248  1.00 92.76           O  
ATOM   1074  CG2 THR A 138     -23.784   3.810  -4.316  1.00 92.76           C  
ATOM   1075  OG1 THR A 138     -22.146   3.179  -2.729  1.00 92.76           O  
ATOM   1076  N   LYS A 139     -19.386   4.764  -4.454  1.00 91.15           N  
ATOM   1077  CA  LYS A 139     -18.056   5.030  -3.880  1.00 91.15           C  
ATOM   1078  C   LYS A 139     -18.007   4.662  -2.397  1.00 91.15           C  
ATOM   1079  CB  LYS A 139     -17.687   6.507  -4.062  1.00 91.15           C  
ATOM   1080  O   LYS A 139     -16.960   4.252  -1.907  1.00 91.15           O  
ATOM   1081  CG  LYS A 139     -17.553   6.890  -5.541  1.00 91.15           C  
ATOM   1082  CD  LYS A 139     -17.244   8.383  -5.682  1.00 91.15           C  
ATOM   1083  CE  LYS A 139     -17.166   8.731  -7.170  1.00 91.15           C  
ATOM   1084  NZ  LYS A 139     -16.926  10.178  -7.381  1.00 91.15           N  
ATOM   1085  N   GLU A 140     -19.136   4.806  -1.706  1.00 93.88           N  
ATOM   1086  CA  GLU A 140     -19.311   4.385  -0.322  1.00 93.88           C  
ATOM   1087  C   GLU A 140     -19.236   2.861  -0.188  1.00 93.88           C  
ATOM   1088  CB  GLU A 140     -20.641   4.923   0.227  1.00 93.88           C  
ATOM   1089  O   GLU A 140     -18.511   2.387   0.679  1.00 93.88           O  
ATOM   1090  CG  GLU A 140     -20.688   6.459   0.332  1.00 93.88           C  
ATOM   1091  CD  GLU A 140     -20.892   7.222  -0.994  1.00 93.88           C  
ATOM   1092  OE1 GLU A 140     -20.678   8.454  -0.985  1.00 93.88           O  
ATOM   1093  OE2 GLU A 140     -21.335   6.635  -2.021  1.00 93.88           O  
ATOM   1094  N   ASP A 141     -19.870   2.098  -1.087  1.00 94.77           N  
ATOM   1095  CA  ASP A 141     -19.731   0.633  -1.138  1.00 94.77           C  
ATOM   1096  C   ASP A 141     -18.270   0.223  -1.338  1.00 94.77           C  
ATOM   1097  CB  ASP A 141     -20.538   0.034  -2.300  1.00 94.77           C  
ATOM   1098  O   ASP A 141     -17.756  -0.629  -0.620  1.00 94.77           O  
ATOM   1099  CG  ASP A 141     -22.048   0.125  -2.162  1.00 94.77           C  
ATOM   1100  OD1 ASP A 141     -22.562   0.232  -1.031  1.00 94.77           O  
ATOM   1101  OD2 ASP A 141     -22.695   0.129  -3.239  1.00 94.77           O  
ATOM   1102  N   ALA A 142     -17.577   0.868  -2.281  1.00 92.30           N  
ATOM   1103  CA  ALA A 142     -16.171   0.583  -2.542  1.00 92.30           C  
ATOM   1104  C   ALA A 142     -15.290   0.845  -1.314  1.00 92.30           C  
ATOM   1105  CB  ALA A 142     -15.712   1.407  -3.748  1.00 92.30           C  
ATOM   1106  O   ALA A 142     -14.335   0.109  -1.105  1.00 92.30           O  
ATOM   1107  N   TRP A 143     -15.600   1.862  -0.500  1.00 93.55           N  
ATOM   1108  CA  TRP A 143     -14.920   2.107   0.777  1.00 93.55           C  
ATOM   1109  C   TRP A 143     -15.328   1.136   1.882  1.00 93.55           C  
ATOM   1110  CB  TRP A 143     -15.098   3.562   1.214  1.00 93.55           C  
ATOM   1111  O   TRP A 143     -14.479   0.710   2.662  1.00 93.55           O  
ATOM   1112  CG  TRP A 143     -13.974   4.448   0.785  1.00 93.55           C  
ATOM   1113  CD1 TRP A 143     -13.892   5.122  -0.382  1.00 93.55           C  
ATOM   1114  CD2 TRP A 143     -12.735   4.727   1.502  1.00 93.55           C  
ATOM   1115  CE2 TRP A 143     -11.950   5.621   0.712  1.00 93.55           C  
ATOM   1116  CE3 TRP A 143     -12.180   4.283   2.721  1.00 93.55           C  
ATOM   1117  NE1 TRP A 143     -12.714   5.848  -0.413  1.00 93.55           N  
ATOM   1118  CH2 TRP A 143     -10.149   5.583   2.322  1.00 93.55           C  
ATOM   1119  CZ2 TRP A 143     -10.678   6.056   1.110  1.00 93.55           C  
ATOM   1120  CZ3 TRP A 143     -10.898   4.701   3.122  1.00 93.55           C  
ATOM   1121  N   ALA A 144     -16.595   0.741   1.915  1.00 96.08           N  
ATOM   1122  CA  ALA A 144     -17.106  -0.241   2.855  1.00 96.08           C  
ATOM   1123  C   ALA A 144     -16.399  -1.594   2.713  1.00 96.08           C  
ATOM   1124  CB  ALA A 144     -18.613  -0.355   2.641  1.00 96.08           C  
ATOM   1125  O   ALA A 144     -16.065  -2.195   3.729  1.00 96.08           O  
ATOM   1126  N   ILE A 145     -16.084  -2.040   1.490  1.00 96.45           N  
ATOM   1127  CA  ILE A 145     -15.286  -3.261   1.277  1.00 96.45           C  
ATOM   1128  C   ILE A 145     -13.899  -3.149   1.926  1.00 96.45           C  
ATOM   1129  CB  ILE A 145     -15.186  -3.601  -0.228  1.00 96.45           C  
ATOM   1130  O   ILE A 145     -13.453  -4.079   2.585  1.00 96.45           O  
ATOM   1131  CG1 ILE A 145     -16.563  -3.869  -0.877  1.00 96.45           C  
ATOM   1132  CG2 ILE A 145     -14.272  -4.815  -0.471  1.00 96.45           C  
ATOM   1133  CD1 ILE A 145     -17.441  -4.907  -0.169  1.00 96.45           C  
ATOM   1134  N   LYS A 146     -13.248  -1.984   1.837  1.00 94.29           N  
ATOM   1135  CA  LYS A 146     -11.933  -1.731   2.463  1.00 94.29           C  
ATOM   1136  C   LYS A 146     -12.006  -1.885   3.977  1.00 94.29           C  
ATOM   1137  CB  LYS A 146     -11.412  -0.317   2.136  1.00 94.29           C  
ATOM   1138  O   LYS A 146     -11.144  -2.505   4.588  1.00 94.29           O  
ATOM   1139  CG  LYS A 146     -11.643   0.056   0.672  1.00 94.29           C  
ATOM   1140  CD  LYS A 146     -11.151   1.457   0.304  1.00 94.29           C  
ATOM   1141  CE  LYS A 146     -11.001   1.543  -1.220  1.00 94.29           C  
ATOM   1142  NZ  LYS A 146     -10.289   2.781  -1.612  1.00 94.29           N  
ATOM   1143  N   PHE A 147     -13.051  -1.321   4.574  1.00 96.89           N  
ATOM   1144  CA  PHE A 147     -13.297  -1.429   6.006  1.00 96.89           C  
ATOM   1145  C   PHE A 147     -13.635  -2.850   6.434  1.00 96.89           C  
ATOM   1146  CB  PHE A 147     -14.420  -0.466   6.392  1.00 96.89           C  
ATOM   1147  O   PHE A 147     -13.121  -3.299   7.452  1.00 96.89           O  
ATOM   1148  CG  PHE A 147     -14.087   1.010   6.321  1.00 96.89           C  
ATOM   1149  CD1 PHE A 147     -12.759   1.492   6.402  1.00 96.89           C  
ATOM   1150  CD2 PHE A 147     -15.154   1.921   6.252  1.00 96.89           C  
ATOM   1151  CE1 PHE A 147     -12.514   2.872   6.455  1.00 96.89           C  
ATOM   1152  CE2 PHE A 147     -14.909   3.298   6.298  1.00 96.89           C  
ATOM   1153  CZ  PHE A 147     -13.596   3.764   6.425  1.00 96.89           C  
ATOM   1154  N   LEU A 148     -14.440  -3.570   5.654  1.00 97.77           N  
ATOM   1155  CA  LEU A 148     -14.734  -4.976   5.916  1.00 97.77           C  
ATOM   1156  C   LEU A 148     -13.466  -5.830   5.858  1.00 97.77           C  
ATOM   1157  CB  LEU A 148     -15.810  -5.474   4.939  1.00 97.77           C  
ATOM   1158  O   LEU A 148     -13.250  -6.616   6.772  1.00 97.77           O  
ATOM   1159  CG  LEU A 148     -17.210  -4.926   5.266  1.00 97.77           C  
ATOM   1160  CD1 LEU A 148     -18.196  -5.256   4.146  1.00 97.77           C  
ATOM   1161  CD2 LEU A 148     -17.758  -5.527   6.562  1.00 97.77           C  
ATOM   1162  N   ASN A 149     -12.589  -5.611   4.877  1.00 96.37           N  
ATOM   1163  CA  ASN A 149     -11.301  -6.302   4.810  1.00 96.37           C  
ATOM   1164  C   ASN A 149     -10.467  -6.043   6.070  1.00 96.37           C  
ATOM   1165  CB  ASN A 149     -10.543  -5.889   3.538  1.00 96.37           C  
ATOM   1166  O   ASN A 149      -9.996  -6.989   6.685  1.00 96.37           O  
ATOM   1167  CG  ASN A 149     -11.132  -6.470   2.264  1.00 96.37           C  
ATOM   1168  ND2 ASN A 149     -10.477  -6.268   1.146  1.00 96.37           N  
ATOM   1169  OD1 ASN A 149     -12.172  -7.100   2.243  1.00 96.37           O  
ATOM   1170  N   ILE A 150     -10.353  -4.792   6.528  1.00 97.56           N  
ATOM   1171  CA  ILE A 150      -9.651  -4.485   7.786  1.00 97.56           C  
ATOM   1172  C   ILE A 150     -10.295  -5.222   8.970  1.00 97.56           C  
ATOM   1173  CB  ILE A 150      -9.593  -2.959   8.016  1.00 97.56           C  
ATOM   1174  O   ILE A 150      -9.599  -5.883   9.737  1.00 97.56           O  
ATOM   1175  CG1 ILE A 150      -8.680  -2.312   6.952  1.00 97.56           C  
ATOM   1176  CG2 ILE A 150      -9.082  -2.624   9.430  1.00 97.56           C  
ATOM   1177  CD1 ILE A 150      -8.776  -0.787   6.923  1.00 97.56           C  
ATOM   1178  N   LEU A 151     -11.621  -5.147   9.109  1.00 97.87           N  
ATOM   1179  CA  LEU A 151     -12.356  -5.777  10.210  1.00 97.87           C  
ATOM   1180  C   LEU A 151     -12.230  -7.305  10.235  1.00 97.87           C  
ATOM   1181  CB  LEU A 151     -13.841  -5.396  10.102  1.00 97.87           C  
ATOM   1182  O   LEU A 151     -12.266  -7.894  11.312  1.00 97.87           O  
ATOM   1183  CG  LEU A 151     -14.174  -3.952  10.485  1.00 97.87           C  
ATOM   1184  CD1 LEU A 151     -15.634  -3.643  10.145  1.00 97.87           C  
ATOM   1185  CD2 LEU A 151     -13.961  -3.720  11.978  1.00 97.87           C  
ATOM   1186  N   LEU A 152     -12.096  -7.943   9.073  1.00 95.89           N  
ATOM   1187  CA  LEU A 152     -11.912  -9.390   8.947  1.00 95.89           C  
ATOM   1188  C   LEU A 152     -10.447  -9.801   9.147  1.00 95.89           C  
ATOM   1189  CB  LEU A 152     -12.433  -9.832   7.567  1.00 95.89           C  
ATOM   1190  O   LEU A 152     -10.169 -10.815   9.788  1.00 95.89           O  
ATOM   1191  CG  LEU A 152     -13.959  -9.709   7.388  1.00 95.89           C  
ATOM   1192  CD1 LEU A 152     -14.335  -9.970   5.929  1.00 95.89           C  
ATOM   1193  CD2 LEU A 152     -14.720 -10.702   8.266  1.00 95.89           C  
ATOM   1194  N   LEU A 153      -9.498  -9.010   8.647  1.00 96.56           N  
ATOM   1195  CA  LEU A 153      -8.074  -9.340   8.707  1.00 96.56           C  
ATOM   1196  C   LEU A 153      -7.456  -9.092  10.087  1.00 96.56           C  
ATOM   1197  CB  LEU A 153      -7.317  -8.570   7.617  1.00 96.56           C  
ATOM   1198  O   LEU A 153      -6.555  -9.829  10.472  1.00 96.56           O  
ATOM   1199  CG  LEU A 153      -7.612  -9.012   6.170  1.00 96.56           C  
ATOM   1200  CD1 LEU A 153      -6.855  -8.088   5.217  1.00 96.56           C  
ATOM   1201  CD2 LEU A 153      -7.197 -10.456   5.897  1.00 96.56           C  
ATOM   1202  N   ILE A 154      -7.941  -8.121  10.868  1.00 97.43           N  
ATOM   1203  CA  ILE A 154      -7.450  -7.884  12.239  1.00 97.43           C  
ATOM   1204  C   ILE A 154      -7.551  -9.145  13.127  1.00 97.43           C  
ATOM   1205  CB  ILE A 154      -8.138  -6.650  12.871  1.00 97.43           C  
ATOM   1206  O   ILE A 154      -6.517  -9.588  13.633  1.00 97.43           O  
ATOM   1207  CG1 ILE A 154      -7.619  -5.342  12.233  1.00 97.43           C  
ATOM   1208  CG2 ILE A 154      -7.899  -6.615  14.390  1.00 97.43           C  
ATOM   1209  CD1 ILE A 154      -8.405  -4.086  12.640  1.00 97.43           C  
ATOM   1210  N   PRO A 155      -8.735  -9.760  13.334  1.00 95.93           N  
ATOM   1211  CA  PRO A 155      -8.843 -10.963  14.159  1.00 95.93           C  
ATOM   1212  C   PRO A 155      -8.119 -12.164  13.538  1.00 95.93           C  
ATOM   1213  CB  PRO A 155     -10.344 -11.216  14.323  1.00 95.93           C  
ATOM   1214  O   PRO A 155      -7.601 -13.007  14.272  1.00 95.93           O  
ATOM   1215  CG  PRO A 155     -10.963 -10.554  13.094  1.00 95.93           C  
ATOM   1216  CD  PRO A 155     -10.052  -9.352  12.867  1.00 95.93           C  
ATOM   1217  N   THR A 156      -8.029 -12.229  12.207  1.00 95.72           N  
ATOM   1218  CA  THR A 156      -7.261 -13.264  11.497  1.00 95.72           C  
ATOM   1219  C   THR A 156      -5.770 -13.145  11.818  1.00 95.72           C  
ATOM   1220  CB  THR A 156      -7.514 -13.192   9.985  1.00 95.72           C  
ATOM   1221  O   THR A 156      -5.158 -14.113  12.257  1.00 95.72           O  
ATOM   1222  CG2 THR A 156      -6.892 -14.371   9.249  1.00 95.72           C  
ATOM   1223  OG1 THR A 156      -8.905 -13.246   9.743  1.00 95.72           O  
ATOM   1224  N   LEU A 157      -5.194 -11.939  11.767  1.00 96.96           N  
ATOM   1225  CA  LEU A 157      -3.812 -11.697  12.186  1.00 96.96           C  
ATOM   1226  C   LEU A 157      -3.596 -12.035  13.666  1.00 96.96           C  
ATOM   1227  CB  LEU A 157      -3.434 -10.237  11.875  1.00 96.96           C  
ATOM   1228  O   LEU A 157      -2.576 -12.616  14.011  1.00 96.96           O  
ATOM   1229  CG  LEU A 157      -2.018  -9.819  12.322  1.00 96.96           C  
ATOM   1230  CD1 LEU A 157      -0.903 -10.660  11.695  1.00 96.96           C  
ATOM   1231  CD2 LEU A 157      -1.774  -8.353  11.963  1.00 96.96           C  
ATOM   1232  N   GLN A 158      -4.537 -11.715  14.555  1.00 94.99           N  
ATOM   1233  CA  GLN A 158      -4.398 -12.039  15.982  1.00 94.99           C  
ATOM   1234  C   GLN A 158      -4.458 -13.546  16.275  1.00 94.99           C  
ATOM   1235  CB  GLN A 158      -5.497 -11.334  16.784  1.00 94.99           C  
ATOM   1236  O   GLN A 158      -3.826 -14.005  17.226  1.00 94.99           O  
ATOM   1237  CG  GLN A 158      -5.337  -9.810  16.836  1.00 94.99           C  
ATOM   1238  CD  GLN A 158      -6.492  -9.195  17.617  1.00 94.99           C  
ATOM   1239  NE2 GLN A 158      -6.253  -8.613  18.764  1.00 94.99           N  
ATOM   1240  OE1 GLN A 158      -7.651  -9.246  17.239  1.00 94.99           O  
ATOM   1241  N   SER A 159      -5.241 -14.305  15.508  1.00 94.82           N  
ATOM   1242  CA  SER A 159      -5.495 -15.728  15.771  1.00 94.82           C  
ATOM   1243  C   SER A 159      -4.585 -16.666  14.980  1.00 94.82           C  
ATOM   1244  CB  SER A 159      -6.970 -16.060  15.532  1.00 94.82           C  
ATOM   1245  O   SER A 159      -4.072 -17.631  15.546  1.00 94.82           O  
ATOM   1246  OG  SER A 159      -7.395 -15.715  14.233  1.00 94.82           O  
ATOM   1247  N   GLU A 160      -4.360 -16.378  13.701  1.00 95.05           N  
ATOM   1248  CA  GLU A 160      -3.552 -17.189  12.782  1.00 95.05           C  
ATOM   1249  C   GLU A 160      -2.116 -16.671  12.665  1.00 95.05           C  
ATOM   1250  CB  GLU A 160      -4.223 -17.233  11.399  1.00 95.05           C  
ATOM   1251  O   GLU A 160      -1.200 -17.423  12.335  1.00 95.05           O  
ATOM   1252  CG  GLU A 160      -5.643 -17.820  11.475  1.00 95.05           C  
ATOM   1253  CD  GLU A 160      -6.327 -17.962  10.110  1.00 95.05           C  
ATOM   1254  OE1 GLU A 160      -7.579 -18.014  10.113  1.00 95.05           O  
ATOM   1255  OE2 GLU A 160      -5.610 -18.081   9.094  1.00 95.05           O  
ATOM   1256  N   GLY A 161      -1.895 -15.395  12.983  1.00 96.14           N  
ATOM   1257  CA  GLY A 161      -0.572 -14.786  13.012  1.00 96.14           C  
ATOM   1258  C   GLY A 161       0.005 -14.423  11.649  1.00 96.14           C  
ATOM   1259  O   GLY A 161       1.179 -14.064  11.586  1.00 96.14           O  
ATOM   1260  N   HIS A 162      -0.785 -14.515  10.579  1.00 96.51           N  
ATOM   1261  CA  HIS A 162      -0.359 -14.255   9.208  1.00 96.51           C  
ATOM   1262  C   HIS A 162      -1.563 -13.857   8.350  1.00 96.51           C  
ATOM   1263  CB  HIS A 162       0.300 -15.531   8.671  1.00 96.51           C  
ATOM   1264  O   HIS A 162      -2.577 -14.548   8.355  1.00 96.51           O  
ATOM   1265  CG  HIS A 162       0.890 -15.459   7.284  1.00 96.51           C  
ATOM   1266  CD2 HIS A 162       1.123 -14.361   6.494  1.00 96.51           C  
ATOM   1267  ND1 HIS A 162       1.367 -16.550   6.599  1.00 96.51           N  
ATOM   1268  CE1 HIS A 162       1.881 -16.126   5.436  1.00 96.51           C  
ATOM   1269  NE2 HIS A 162       1.750 -14.801   5.325  1.00 96.51           N  
ATOM   1270  N   ILE A 163      -1.443 -12.748   7.624  1.00 97.29           N  
ATOM   1271  CA  ILE A 163      -2.434 -12.258   6.664  1.00 97.29           C  
ATOM   1272  C   ILE A 163      -1.752 -11.672   5.426  1.00 97.29           C  
ATOM   1273  CB  ILE A 163      -3.358 -11.198   7.302  1.00 97.29           C  
ATOM   1274  O   ILE A 163      -0.575 -11.298   5.467  1.00 97.29           O  
ATOM   1275  CG1 ILE A 163      -2.558 -10.014   7.882  1.00 97.29           C  
ATOM   1276  CG2 ILE A 163      -4.280 -11.838   8.351  1.00 97.29           C  
ATOM   1277  CD1 ILE A 163      -3.430  -8.808   8.217  1.00 97.29           C  
ATOM   1278  N   ARG A 164      -2.526 -11.528   4.350  1.00 96.25           N  
ATOM   1279  CA  ARG A 164      -2.128 -10.831   3.122  1.00 96.25           C  
ATOM   1280  C   ARG A 164      -3.082  -9.698   2.772  1.00 96.25           C  
ATOM   1281  CB  ARG A 164      -1.999 -11.834   1.968  1.00 96.25           C  
ATOM   1282  O   ARG A 164      -4.207  -9.663   3.265  1.00 96.25           O  
ATOM   1283  CG  ARG A 164      -0.721 -12.665   2.112  1.00 96.25           C  
ATOM   1284  CD  ARG A 164      -0.644 -13.677   0.964  1.00 96.25           C  
ATOM   1285  NE  ARG A 164       0.480 -14.625   1.078  1.00 96.25           N  
ATOM   1286  NH1 ARG A 164       2.205 -13.112   1.038  1.00 96.25           N  
ATOM   1287  NH2 ARG A 164       2.647 -15.212   1.506  1.00 96.25           N  
ATOM   1288  CZ  ARG A 164       1.756 -14.320   1.199  1.00 96.25           C  
ATOM   1289  N   GLU A 165      -2.597  -8.786   1.935  1.00 95.34           N  
ATOM   1290  CA  GLU A 165      -3.371  -7.694   1.333  1.00 95.34           C  
ATOM   1291  C   GLU A 165      -4.100  -6.812   2.369  1.00 95.34           C  
ATOM   1292  CB  GLU A 165      -4.286  -8.235   0.218  1.00 95.34           C  
ATOM   1293  O   GLU A 165      -5.288  -6.497   2.249  1.00 95.34           O  
ATOM   1294  CG  GLU A 165      -3.525  -8.927  -0.930  1.00 95.34           C  
ATOM   1295  CD  GLU A 165      -2.565  -8.002  -1.694  1.00 95.34           C  
ATOM   1296  OE1 GLU A 165      -1.484  -8.491  -2.098  1.00 95.34           O  
ATOM   1297  OE2 GLU A 165      -2.910  -6.810  -1.860  1.00 95.34           O  
ATOM   1298  N   PHE A 166      -3.393  -6.392   3.425  1.00 97.18           N  
ATOM   1299  CA  PHE A 166      -3.976  -5.580   4.495  1.00 97.18           C  
ATOM   1300  C   PHE A 166      -4.141  -4.113   4.062  1.00 97.18           C  
ATOM   1301  CB  PHE A 166      -3.165  -5.692   5.789  1.00 97.18           C  
ATOM   1302  O   PHE A 166      -3.136  -3.420   3.851  1.00 97.18           O  
ATOM   1303  CG  PHE A 166      -3.850  -5.024   6.971  1.00 97.18           C  
ATOM   1304  CD1 PHE A 166      -3.535  -3.701   7.329  1.00 97.18           C  
ATOM   1305  CD2 PHE A 166      -4.839  -5.713   7.694  1.00 97.18           C  
ATOM   1306  CE1 PHE A 166      -4.186  -3.084   8.414  1.00 97.18           C  
ATOM   1307  CE2 PHE A 166      -5.472  -5.112   8.795  1.00 97.18           C  
ATOM   1308  CZ  PHE A 166      -5.143  -3.796   9.159  1.00 97.18           C  
ATOM   1309  N   PRO A 167      -5.375  -3.575   3.975  1.00 97.58           N  
ATOM   1310  CA  PRO A 167      -5.576  -2.191   3.574  1.00 97.58           C  
ATOM   1311  C   PRO A 167      -5.117  -1.224   4.664  1.00 97.58           C  
ATOM   1312  CB  PRO A 167      -7.070  -2.035   3.270  1.00 97.58           C  
ATOM   1313  O   PRO A 167      -5.514  -1.333   5.826  1.00 97.58           O  
ATOM   1314  CG  PRO A 167      -7.567  -3.469   3.119  1.00 97.58           C  
ATOM   1315  CD  PRO A 167      -6.666  -4.240   4.077  1.00 97.58           C  
ATOM   1316  N   VAL A 168      -4.356  -0.208   4.272  1.00 97.38           N  
ATOM   1317  CA  VAL A 168      -3.911   0.865   5.162  1.00 97.38           C  
ATOM   1318  C   VAL A 168      -4.336   2.232   4.655  1.00 97.38           C  
ATOM   1319  CB  VAL A 168      -2.401   0.813   5.438  1.00 97.38           C  
ATOM   1320  O   VAL A 168      -4.433   2.482   3.452  1.00 97.38           O  
ATOM   1321  CG1 VAL A 168      -2.033  -0.453   6.204  1.00 97.38           C  
ATOM   1322  CG2 VAL A 168      -1.528   0.914   4.183  1.00 97.38           C  
ATOM   1323  N   PHE A 169      -4.590   3.146   5.586  1.00 95.96           N  
ATOM   1324  CA  PHE A 169      -4.896   4.535   5.280  1.00 95.96           C  
ATOM   1325  C   PHE A 169      -4.403   5.465   6.387  1.00 95.96           C  
ATOM   1326  CB  PHE A 169      -6.399   4.706   5.020  1.00 95.96           C  
ATOM   1327  O   PHE A 169      -4.408   5.119   7.566  1.00 95.96           O  
ATOM   1328  CG  PHE A 169      -7.293   4.339   6.192  1.00 95.96           C  
ATOM   1329  CD1 PHE A 169      -7.841   3.047   6.292  1.00 95.96           C  
ATOM   1330  CD2 PHE A 169      -7.569   5.289   7.193  1.00 95.96           C  
ATOM   1331  CE1 PHE A 169      -8.664   2.717   7.383  1.00 95.96           C  
ATOM   1332  CE2 PHE A 169      -8.379   4.948   8.291  1.00 95.96           C  
ATOM   1333  CZ  PHE A 169      -8.925   3.660   8.388  1.00 95.96           C  
ATOM   1334  N   GLY A 170      -3.996   6.674   6.021  1.00 94.76           N  
ATOM   1335  CA  GLY A 170      -3.522   7.671   6.977  1.00 94.76           C  
ATOM   1336  C   GLY A 170      -3.307   9.026   6.326  1.00 94.76           C  
ATOM   1337  O   GLY A 170      -3.363   9.151   5.111  1.00 94.76           O  
ATOM   1338  N   GLU A 171      -3.073  10.058   7.125  1.00 90.39           N  
ATOM   1339  CA  GLU A 171      -2.872  11.415   6.613  1.00 90.39           C  
ATOM   1340  C   GLU A 171      -1.391  11.802   6.647  1.00 90.39           C  
ATOM   1341  CB  GLU A 171      -3.745  12.390   7.407  1.00 90.39           C  
ATOM   1342  O   GLU A 171      -0.702  11.604   7.652  1.00 90.39           O  
ATOM   1343  CG  GLU A 171      -3.854  13.765   6.730  1.00 90.39           C  
ATOM   1344  CD  GLU A 171      -4.631  14.779   7.583  1.00 90.39           C  
ATOM   1345  OE1 GLU A 171      -4.405  15.992   7.388  1.00 90.39           O  
ATOM   1346  OE2 GLU A 171      -5.426  14.349   8.453  1.00 90.39           O  
ATOM   1347  N   GLY A 172      -0.902  12.388   5.556  1.00 85.34           N  
ATOM   1348  CA  GLY A 172       0.411  13.018   5.475  1.00 85.34           C  
ATOM   1349  C   GLY A 172       0.292  14.404   4.856  1.00 85.34           C  
ATOM   1350  O   GLY A 172      -0.195  14.533   3.740  1.00 85.34           O  
ATOM   1351  N   GLU A 173       0.742  15.439   5.573  1.00 84.74           N  
ATOM   1352  CA  GLU A 173       0.776  16.831   5.084  1.00 84.74           C  
ATOM   1353  C   GLU A 173      -0.555  17.333   4.488  1.00 84.74           C  
ATOM   1354  CB  GLU A 173       1.956  17.033   4.120  1.00 84.74           C  
ATOM   1355  O   GLU A 173      -0.574  18.019   3.466  1.00 84.74           O  
ATOM   1356  CG  GLU A 173       3.308  16.654   4.727  1.00 84.74           C  
ATOM   1357  CD  GLU A 173       3.664  17.462   5.984  1.00 84.74           C  
ATOM   1358  OE1 GLU A 173       4.231  16.864   6.933  1.00 84.74           O  
ATOM   1359  OE2 GLU A 173       3.457  18.692   5.984  1.00 84.74           O  
ATOM   1360  N   GLY A 174      -1.684  16.986   5.117  1.00 86.19           N  
ATOM   1361  CA  GLY A 174      -3.007  17.393   4.639  1.00 86.19           C  
ATOM   1362  C   GLY A 174      -3.498  16.618   3.415  1.00 86.19           C  
ATOM   1363  O   GLY A 174      -4.379  17.102   2.706  1.00 86.19           O  
ATOM   1364  N   VAL A 175      -2.932  15.443   3.130  1.00 91.00           N  
ATOM   1365  CA  VAL A 175      -3.377  14.539   2.063  1.00 91.00           C  
ATOM   1366  C   VAL A 175      -3.607  13.145   2.638  1.00 91.00           C  
ATOM   1367  CB  VAL A 175      -2.370  14.505   0.897  1.00 91.00           C  
ATOM   1368  O   VAL A 175      -2.776  12.613   3.373  1.00 91.00           O  
ATOM   1369  CG1 VAL A 175      -2.853  13.582  -0.232  1.00 91.00           C  
ATOM   1370  CG2 VAL A 175      -2.162  15.901   0.294  1.00 91.00           C  
ATOM   1371  N   LEU A 176      -4.735  12.530   2.277  1.00 93.71           N  
ATOM   1372  CA  LEU A 176      -5.005  11.132   2.596  1.00 93.71           C  
ATOM   1373  C   LEU A 176      -4.133  10.221   1.723  1.00 93.71           C  
ATOM   1374  CB  LEU A 176      -6.512  10.863   2.443  1.00 93.71           C  
ATOM   1375  O   LEU A 176      -4.142  10.322   0.495  1.00 93.71           O  
ATOM   1376  CG  LEU A 176      -6.962   9.425   2.762  1.00 93.71           C  
ATOM   1377  CD1 LEU A 176      -6.766   9.078   4.236  1.00 93.71           C  
ATOM   1378  CD2 LEU A 176      -8.455   9.271   2.471  1.00 93.71           C  
ATOM   1379  N   LEU A 177      -3.408   9.322   2.370  1.00 94.99           N  
ATOM   1380  CA  LEU A 177      -2.652   8.234   1.773  1.00 94.99           C  
ATOM   1381  C   LEU A 177      -3.404   6.931   1.991  1.00 94.99           C  
ATOM   1382  CB  LEU A 177      -1.240   8.164   2.376  1.00 94.99           C  
ATOM   1383  O   LEU A 177      -3.952   6.696   3.069  1.00 94.99           O  
ATOM   1384  CG  LEU A 177      -0.424   9.452   2.198  1.00 94.99           C  
ATOM   1385  CD1 LEU A 177       0.970   9.273   2.798  1.00 94.99           C  
ATOM   1386  CD2 LEU A 177      -0.272   9.829   0.727  1.00 94.99           C  
ATOM   1387  N   VAL A 178      -3.426   6.095   0.964  1.00 95.61           N  
ATOM   1388  CA  VAL A 178      -4.059   4.777   0.988  1.00 95.61           C  
ATOM   1389  C   VAL A 178      -3.104   3.778   0.356  1.00 95.61           C  
ATOM   1390  CB  VAL A 178      -5.414   4.802   0.255  1.00 95.61           C  
ATOM   1391  O   VAL A 178      -2.366   4.126  -0.557  1.00 95.61           O  
ATOM   1392  CG1 VAL A 178      -6.147   3.464   0.390  1.00 95.61           C  
ATOM   1393  CG2 VAL A 178      -6.361   5.873   0.821  1.00 95.61           C  
ATOM   1394  N   GLY A 179      -3.106   2.539   0.809  1.00 96.46           N  
ATOM   1395  CA  GLY A 179      -2.391   1.480   0.113  1.00 96.46           C  
ATOM   1396  C   GLY A 179      -2.744   0.118   0.666  1.00 96.46           C  
ATOM   1397  O   GLY A 179      -3.624   0.006   1.527  1.00 96.46           O  
ATOM   1398  N   VAL A 180      -2.062  -0.900   0.165  1.00 96.81           N  
ATOM   1399  CA  VAL A 180      -2.258  -2.280   0.599  1.00 96.81           C  
ATOM   1400  C   VAL A 180      -0.911  -2.900   0.922  1.00 96.81           C  
ATOM   1401  CB  VAL A 180      -3.023  -3.092  -0.455  1.00 96.81           C  
ATOM   1402  O   VAL A 180       0.025  -2.812   0.134  1.00 96.81           O  
ATOM   1403  CG1 VAL A 180      -3.373  -4.453   0.128  1.00 96.81           C  
ATOM   1404  CG2 VAL A 180      -4.344  -2.414  -0.829  1.00 96.81           C  
ATOM   1405  N   ILE A 181      -0.804  -3.457   2.124  1.00 98.01           N  
ATOM   1406  CA  ILE A 181       0.380  -4.192   2.555  1.00 98.01           C  
ATOM   1407  C   ILE A 181       0.244  -5.632   2.073  1.00 98.01           C  
ATOM   1408  CB  ILE A 181       0.532  -4.124   4.089  1.00 98.01           C  
ATOM   1409  O   ILE A 181      -0.701  -6.309   2.479  1.00 98.01           O  
ATOM   1410  CG1 ILE A 181       0.792  -2.672   4.539  1.00 98.01           C  
ATOM   1411  CG2 ILE A 181       1.683  -5.048   4.518  1.00 98.01           C  
ATOM   1412  CD1 ILE A 181       0.786  -2.467   6.060  1.00 98.01           C  
ATOM   1413  N   ASP A 182       1.212  -6.104   1.289  1.00 97.17           N  
ATOM   1414  CA  ASP A 182       1.198  -7.456   0.721  1.00 97.17           C  
ATOM   1415  C   ASP A 182       1.087  -8.548   1.793  1.00 97.17           C  
ATOM   1416  CB  ASP A 182       2.500  -7.714  -0.047  1.00 97.17           C  
ATOM   1417  O   ASP A 182       0.301  -9.482   1.653  1.00 97.17           O  
ATOM   1418  CG  ASP A 182       2.752  -6.826  -1.260  1.00 97.17           C  
ATOM   1419  OD1 ASP A 182       1.817  -6.186  -1.775  1.00 97.17           O  
ATOM   1420  OD2 ASP A 182       3.928  -6.838  -1.687  1.00 97.17           O  
ATOM   1421  N   GLU A 183       1.878  -8.455   2.867  1.00 97.78           N  
ATOM   1422  CA  GLU A 183       1.933  -9.469   3.921  1.00 97.78           C  
ATOM   1423  C   GLU A 183       2.260  -8.858   5.292  1.00 97.78           C  
ATOM   1424  CB  GLU A 183       2.969 -10.534   3.527  1.00 97.78           C  
ATOM   1425  O   GLU A 183       3.197  -8.064   5.439  1.00 97.78           O  
ATOM   1426  CG  GLU A 183       2.951 -11.795   4.398  1.00 97.78           C  
ATOM   1427  CD  GLU A 183       4.096 -12.756   4.026  1.00 97.78           C  
ATOM   1428  OE1 GLU A 183       4.913 -13.069   4.920  1.00 97.78           O  
ATOM   1429  OE2 GLU A 183       4.201 -13.161   2.838  1.00 97.78           O  
ATOM   1430  N   LEU A 184       1.508  -9.282   6.311  1.00 98.43           N  
ATOM   1431  CA  LEU A 184       1.815  -9.064   7.725  1.00 98.43           C  
ATOM   1432  C   LEU A 184       1.805 -10.409   8.449  1.00 98.43           C  
ATOM   1433  CB  LEU A 184       0.793  -8.112   8.377  1.00 98.43           C  
ATOM   1434  O   LEU A 184       0.819 -11.145   8.374  1.00 98.43           O  
ATOM   1435  CG  LEU A 184       0.877  -6.644   7.935  1.00 98.43           C  
ATOM   1436  CD1 LEU A 184      -0.313  -5.865   8.498  1.00 98.43           C  
ATOM   1437  CD2 LEU A 184       2.149  -5.967   8.452  1.00 98.43           C  
ATOM   1438  N   HIS A 185       2.863 -10.720   9.194  1.00 98.03           N  
ATOM   1439  CA  HIS A 185       2.904 -11.926  10.020  1.00 98.03           C  
ATOM   1440  C   HIS A 185       3.767 -11.758  11.273  1.00 98.03           C  
ATOM   1441  CB  HIS A 185       3.366 -13.127   9.178  1.00 98.03           C  
ATOM   1442  O   HIS A 185       4.662 -10.916  11.325  1.00 98.03           O  
ATOM   1443  CG  HIS A 185       4.815 -13.073   8.776  1.00 98.03           C  
ATOM   1444  CD2 HIS A 185       5.880 -13.531   9.502  1.00 98.03           C  
ATOM   1445  ND1 HIS A 185       5.318 -12.567   7.603  1.00 98.03           N  
ATOM   1446  CE1 HIS A 185       6.649 -12.689   7.642  1.00 98.03           C  
ATOM   1447  NE2 HIS A 185       7.048 -13.298   8.772  1.00 98.03           N  
ATOM   1448  N   TYR A 186       3.527 -12.586  12.289  1.00 98.26           N  
ATOM   1449  CA  TYR A 186       4.389 -12.653  13.468  1.00 98.26           C  
ATOM   1450  C   TYR A 186       5.548 -13.619  13.255  1.00 98.26           C  
ATOM   1451  CB  TYR A 186       3.603 -13.030  14.724  1.00 98.26           C  
ATOM   1452  O   TYR A 186       5.366 -14.774  12.861  1.00 98.26           O  
ATOM   1453  CG  TYR A 186       2.614 -11.969  15.152  1.00 98.26           C  
ATOM   1454  CD1 TYR A 186       3.062 -10.760  15.712  1.00 98.26           C  
ATOM   1455  CD2 TYR A 186       1.241 -12.189  14.970  1.00 98.26           C  
ATOM   1456  CE1 TYR A 186       2.128  -9.775  16.080  1.00 98.26           C  
ATOM   1457  CE2 TYR A 186       0.303 -11.205  15.327  1.00 98.26           C  
ATOM   1458  OH  TYR A 186      -0.151  -9.031  16.229  1.00 98.26           O  
ATOM   1459  CZ  TYR A 186       0.748  -9.989  15.883  1.00 98.26           C  
ATOM   1460  N   THR A 187       6.758 -13.179  13.587  1.00 97.17           N  
ATOM   1461  CA  THR A 187       7.920 -14.068  13.623  1.00 97.17           C  
ATOM   1462  C   THR A 187       7.844 -15.023  14.816  1.00 97.17           C  
ATOM   1463  CB  THR A 187       9.251 -13.303  13.645  1.00 97.17           C  
ATOM   1464  O   THR A 187       7.098 -14.819  15.774  1.00 97.17           O  
ATOM   1465  CG2 THR A 187       9.336 -12.188  12.609  1.00 97.17           C  
ATOM   1466  OG1 THR A 187       9.519 -12.778  14.928  1.00 97.17           O  
ATOM   1467  N   ALA A 188       8.715 -16.036  14.837  1.00 95.93           N  
ATOM   1468  CA  ALA A 188       8.845 -16.945  15.980  1.00 95.93           C  
ATOM   1469  C   ALA A 188       9.207 -16.243  17.310  1.00 95.93           C  
ATOM   1470  CB  ALA A 188       9.894 -18.004  15.620  1.00 95.93           C  
ATOM   1471  O   ALA A 188       9.087 -16.850  18.374  1.00 95.93           O  
ATOM   1472  N   LYS A 189       9.671 -14.985  17.267  1.00 96.37           N  
ATOM   1473  CA  LYS A 189       9.963 -14.165  18.453  1.00 96.37           C  
ATOM   1474  C   LYS A 189       8.775 -13.312  18.910  1.00 96.37           C  
ATOM   1475  CB  LYS A 189      11.172 -13.271  18.167  1.00 96.37           C  
ATOM   1476  O   LYS A 189       8.888 -12.652  19.937  1.00 96.37           O  
ATOM   1477  CG  LYS A 189      12.468 -14.064  17.955  1.00 96.37           C  
ATOM   1478  CD  LYS A 189      13.542 -13.048  17.584  1.00 96.37           C  
ATOM   1479  CE  LYS A 189      14.900 -13.667  17.291  1.00 96.37           C  
ATOM   1480  NZ  LYS A 189      15.767 -12.588  16.768  1.00 96.37           N  
ATOM   1481  N   GLY A 190       7.663 -13.330  18.174  1.00 95.50           N  
ATOM   1482  CA  GLY A 190       6.503 -12.473  18.418  1.00 95.50           C  
ATOM   1483  C   GLY A 190       6.656 -11.047  17.883  1.00 95.50           C  
ATOM   1484  O   GLY A 190       5.878 -10.184  18.265  1.00 95.50           O  
ATOM   1485  N   GLU A 191       7.651 -10.796  17.028  1.00 97.78           N  
ATOM   1486  CA  GLU A 191       7.834  -9.511  16.338  1.00 97.78           C  
ATOM   1487  C   GLU A 191       6.886  -9.448  15.132  1.00 97.78           C  
ATOM   1488  CB  GLU A 191       9.307  -9.366  15.895  1.00 97.78           C  
ATOM   1489  O   GLU A 191       6.772 -10.444  14.412  1.00 97.78           O  
ATOM   1490  CG  GLU A 191      10.290  -9.282  17.078  1.00 97.78           C  
ATOM   1491  CD  GLU A 191      11.772  -9.383  16.661  1.00 97.78           C  
ATOM   1492  OE1 GLU A 191      12.579  -8.511  17.057  1.00 97.78           O  
ATOM   1493  OE2 GLU A 191      12.160 -10.418  16.062  1.00 97.78           O  
ATOM   1494  N   LEU A 192       6.221  -8.315  14.894  1.00 98.60           N  
ATOM   1495  CA  LEU A 192       5.368  -8.131  13.714  1.00 98.60           C  
ATOM   1496  C   LEU A 192       6.232  -7.749  12.505  1.00 98.60           C  
ATOM   1497  CB  LEU A 192       4.265  -7.099  14.017  1.00 98.60           C  
ATOM   1498  O   LEU A 192       6.891  -6.709  12.500  1.00 98.60           O  
ATOM   1499  CG  LEU A 192       3.284  -6.851  12.852  1.00 98.60           C  
ATOM   1500  CD1 LEU A 192       2.481  -8.102  12.484  1.00 98.60           C  
ATOM   1501  CD2 LEU A 192       2.288  -5.751  13.221  1.00 98.60           C  
ATOM   1502  N   GLU A 193       6.224  -8.577  11.468  1.00 98.72           N  
ATOM   1503  CA  GLU A 193       6.964  -8.360  10.228  1.00 98.72           C  
ATOM   1504  C   GLU A 193       6.015  -7.947   9.099  1.00 98.72           C  
ATOM   1505  CB  GLU A 193       7.795  -9.612   9.888  1.00 98.72           C  
ATOM   1506  O   GLU A 193       5.011  -8.608   8.838  1.00 98.72           O  
ATOM   1507  CG  GLU A 193       8.673  -9.404   8.644  1.00 98.72           C  
ATOM   1508  CD  GLU A 193       9.657 -10.561   8.408  1.00 98.72           C  
ATOM   1509  OE1 GLU A 193       9.430 -11.357   7.468  1.00 98.72           O  
ATOM   1510  OE2 GLU A 193      10.718 -10.608   9.071  1.00 98.72           O  
ATOM   1511  N   LEU A 194       6.363  -6.854   8.415  1.00 98.72           N  
ATOM   1512  CA  LEU A 194       5.812  -6.495   7.112  1.00 98.72           C  
ATOM   1513  C   LEU A 194       6.735  -7.052   6.036  1.00 98.72           C  
ATOM   1514  CB  LEU A 194       5.641  -4.970   7.036  1.00 98.72           C  
ATOM   1515  O   LEU A 194       7.918  -6.690   5.988  1.00 98.72           O  
ATOM   1516  CG  LEU A 194       5.055  -4.437   5.714  1.00 98.72           C  
ATOM   1517  CD1 LEU A 194       4.533  -3.017   5.933  1.00 98.72           C  
ATOM   1518  CD2 LEU A 194       6.055  -4.336   4.555  1.00 98.72           C  
ATOM   1519  N   ALA A 195       6.186  -7.886   5.159  1.00 97.98           N  
ATOM   1520  CA  ALA A 195       6.896  -8.431   4.013  1.00 97.98           C  
ATOM   1521  C   ALA A 195       6.259  -7.937   2.708  1.00 97.98           C  
ATOM   1522  CB  ALA A 195       6.975  -9.956   4.143  1.00 97.98           C  
ATOM   1523  O   ALA A 195       5.108  -8.228   2.413  1.00 97.98           O  
ATOM   1524  N   GLU A 196       7.027  -7.188   1.925  1.00 97.36           N  
ATOM   1525  CA  GLU A 196       6.639  -6.754   0.583  1.00 97.36           C  
ATOM   1526  C   GLU A 196       7.179  -7.737  -0.446  1.00 97.36           C  
ATOM   1527  CB  GLU A 196       7.212  -5.366   0.330  1.00 97.36           C  
ATOM   1528  O   GLU A 196       8.376  -8.052  -0.444  1.00 97.36           O  
ATOM   1529  CG  GLU A 196       6.830  -4.744  -1.025  1.00 97.36           C  
ATOM   1530  CD  GLU A 196       5.419  -4.140  -1.079  1.00 97.36           C  
ATOM   1531  OE1 GLU A 196       5.126  -3.550  -2.152  1.00 97.36           O  
ATOM   1532  OE2 GLU A 196       4.799  -3.983  -0.007  1.00 97.36           O  
ATOM   1533  N   LEU A 197       6.324  -8.173  -1.359  1.00 95.81           N  
ATOM   1534  CA  LEU A 197       6.719  -8.965  -2.503  1.00 95.81           C  
ATOM   1535  C   LEU A 197       6.997  -8.054  -3.696  1.00 95.81           C  
ATOM   1536  CB  LEU A 197       5.628  -9.997  -2.812  1.00 95.81           C  
ATOM   1537  O   LEU A 197       6.177  -7.240  -4.106  1.00 95.81           O  
ATOM   1538  CG  LEU A 197       6.030 -10.898  -3.991  1.00 95.81           C  
ATOM   1539  CD1 LEU A 197       7.306 -11.685  -3.663  1.00 95.81           C  
ATOM   1540  CD2 LEU A 197       4.904 -11.845  -4.394  1.00 95.81           C  
ATOM   1541  N   LYS A 198       8.160  -8.240  -4.314  1.00 94.88           N  
ATOM   1542  CA  LYS A 198       8.488  -7.653  -5.611  1.00 94.88           C  
ATOM   1543  C   LYS A 198       8.772  -8.751  -6.608  1.00 94.88           C  
ATOM   1544  CB  LYS A 198       9.663  -6.679  -5.469  1.00 94.88           C  
ATOM   1545  O   LYS A 198       9.678  -9.566  -6.419  1.00 94.88           O  
ATOM   1546  CG  LYS A 198       9.358  -5.451  -4.602  1.00 94.88           C  
ATOM   1547  CD  LYS A 198       8.151  -4.669  -5.122  1.00 94.88           C  
ATOM   1548  CE  LYS A 198       7.922  -3.443  -4.255  1.00 94.88           C  
ATOM   1549  NZ  LYS A 198       6.502  -3.074  -4.308  1.00 94.88           N  
ATOM   1550  N   THR A 199       8.029  -8.752  -7.703  1.00 92.34           N  
ATOM   1551  CA  THR A 199       8.279  -9.695  -8.785  1.00 92.34           C  
ATOM   1552  C   THR A 199       9.239  -9.095  -9.806  1.00 92.34           C  
ATOM   1553  CB  THR A 199       7.000 -10.293  -9.372  1.00 92.34           C  
ATOM   1554  O   THR A 199       9.352  -7.877  -9.960  1.00 92.34           O  
ATOM   1555  CG2 THR A 199       5.857 -10.455  -8.375  1.00 92.34           C  
ATOM   1556  OG1 THR A 199       6.546  -9.611 -10.501  1.00 92.34           O  
ATOM   1557  N   ARG A 200      10.031  -9.964 -10.430  1.00 90.91           N  
ATOM   1558  CA  ARG A 200      11.096  -9.589 -11.352  1.00 90.91           C  
ATOM   1559  C   ARG A 200      11.020 -10.430 -12.607  1.00 90.91           C  
ATOM   1560  CB  ARG A 200      12.466  -9.770 -10.681  1.00 90.91           C  
ATOM   1561  O   ARG A 200      11.008 -11.659 -12.515  1.00 90.91           O  
ATOM   1562  CG  ARG A 200      12.726  -8.863  -9.465  1.00 90.91           C  
ATOM   1563  CD  ARG A 200      13.035  -7.421  -9.862  1.00 90.91           C  
ATOM   1564  NE  ARG A 200      14.293  -7.345 -10.637  1.00 90.91           N  
ATOM   1565  NH1 ARG A 200      13.977  -5.224 -11.371  1.00 90.91           N  
ATOM   1566  NH2 ARG A 200      15.802  -6.384 -12.039  1.00 90.91           N  
ATOM   1567  CZ  ARG A 200      14.682  -6.320 -11.364  1.00 90.91           C  
ATOM   1568  N   ARG A 201      11.052  -9.808 -13.782  1.00 88.25           N  
ATOM   1569  CA  ARG A 201      11.142 -10.556 -15.047  1.00 88.25           C  
ATOM   1570  C   ARG A 201      12.536 -11.143 -15.234  1.00 88.25           C  
ATOM   1571  CB  ARG A 201      10.724  -9.661 -16.215  1.00 88.25           C  
ATOM   1572  O   ARG A 201      12.688 -12.184 -15.860  1.00 88.25           O  
ATOM   1573  CG  ARG A 201      10.801 -10.399 -17.557  1.00 88.25           C  
ATOM   1574  CD  ARG A 201      10.419  -9.426 -18.660  1.00 88.25           C  
ATOM   1575  NE  ARG A 201      10.541 -10.030 -19.997  1.00 88.25           N  
ATOM   1576  NH1 ARG A 201      10.267  -8.058 -21.099  1.00 88.25           N  
ATOM   1577  NH2 ARG A 201      10.538  -9.903 -22.288  1.00 88.25           N  
ATOM   1578  CZ  ARG A 201      10.450  -9.342 -21.119  1.00 88.25           C  
ATOM   1579  N   ARG A 202      13.569 -10.479 -14.717  1.00 86.66           N  
ATOM   1580  CA  ARG A 202      14.944 -10.988 -14.746  1.00 86.66           C  
ATOM   1581  C   ARG A 202      15.267 -11.836 -13.530  1.00 86.66           C  
ATOM   1582  CB  ARG A 202      15.941  -9.844 -14.824  1.00 86.66           C  
ATOM   1583  O   ARG A 202      14.915 -11.450 -12.417  1.00 86.66           O  
ATOM   1584  CG  ARG A 202      15.806  -9.170 -16.174  1.00 86.66           C  
ATOM   1585  CD  ARG A 202      16.786  -8.021 -16.196  1.00 86.66           C  
ATOM   1586  NE  ARG A 202      16.437  -7.189 -17.327  1.00 86.66           N  
ATOM   1587  NH1 ARG A 202      18.485  -7.074 -18.332  1.00 86.66           N  
ATOM   1588  NH2 ARG A 202      16.697  -5.907 -19.062  1.00 86.66           N  
ATOM   1589  CZ  ARG A 202      17.224  -6.751 -18.257  1.00 86.66           C  
ATOM   1590  N   PRO A 203      16.081 -12.891 -13.690  1.00 91.50           N  
ATOM   1591  CA  PRO A 203      16.540 -13.712 -12.578  1.00 91.50           C  
ATOM   1592  C   PRO A 203      17.709 -13.045 -11.826  1.00 91.50           C  
ATOM   1593  CB  PRO A 203      16.880 -15.061 -13.218  1.00 91.50           C  
ATOM   1594  O   PRO A 203      18.748 -13.659 -11.592  1.00 91.50           O  
ATOM   1595  CG  PRO A 203      17.426 -14.646 -14.583  1.00 91.50           C  
ATOM   1596  CD  PRO A 203      16.541 -13.458 -14.953  1.00 91.50           C  
ATOM   1597  N   MET A 204      17.585 -11.753 -11.508  1.00 92.45           N  
ATOM   1598  CA  MET A 204      18.605 -10.954 -10.826  1.00 92.45           C  
ATOM   1599  C   MET A 204      17.959  -9.950  -9.873  1.00 92.45           C  
ATOM   1600  CB  MET A 204      19.484 -10.192 -11.831  1.00 92.45           C  
ATOM   1601  O   MET A 204      16.892  -9.397 -10.161  1.00 92.45           O  
ATOM   1602  CG  MET A 204      20.279 -11.111 -12.766  1.00 92.45           C  
ATOM   1603  SD  MET A 204      21.495 -10.274 -13.825  1.00 92.45           S  
ATOM   1604  CE  MET A 204      20.421  -9.146 -14.753  1.00 92.45           C  
ATOM   1605  N   LEU A 205      18.653  -9.682  -8.765  1.00 92.55           N  
ATOM   1606  CA  LEU A 205      18.274  -8.627  -7.831  1.00 92.55           C  
ATOM   1607  C   LEU A 205      18.236  -7.259  -8.531  1.00 92.55           C  
ATOM   1608  CB  LEU A 205      19.253  -8.590  -6.644  1.00 92.55           C  
ATOM   1609  O   LEU A 205      19.040  -7.016  -9.435  1.00 92.55           O  
ATOM   1610  CG  LEU A 205      19.076  -9.751  -5.651  1.00 92.55           C  
ATOM   1611  CD1 LEU A 205      20.193  -9.702  -4.608  1.00 92.55           C  
ATOM   1612  CD2 LEU A 205      17.734  -9.664  -4.924  1.00 92.55           C  
ATOM   1613  N   PRO A 206      17.325  -6.364  -8.113  1.00 91.62           N  
ATOM   1614  CA  PRO A 206      17.264  -5.020  -8.663  1.00 91.62           C  
ATOM   1615  C   PRO A 206      18.498  -4.190  -8.299  1.00 91.62           C  
ATOM   1616  CB  PRO A 206      15.987  -4.410  -8.095  1.00 91.62           C  
ATOM   1617  O   PRO A 206      19.190  -4.445  -7.308  1.00 91.62           O  
ATOM   1618  CG  PRO A 206      15.773  -5.149  -6.789  1.00 91.62           C  
ATOM   1619  CD  PRO A 206      16.322  -6.542  -7.068  1.00 91.62           C  
ATOM   1620  N   LEU A 207      18.732  -3.149  -9.092  1.00 90.38           N  
ATOM   1621  CA  LEU A 207      19.742  -2.130  -8.839  1.00 90.38           C  
ATOM   1622  C   LEU A 207      19.389  -1.293  -7.603  1.00 90.38           C  
ATOM   1623  CB  LEU A 207      19.882  -1.233 -10.083  1.00 90.38           C  
ATOM   1624  O   LEU A 207      18.230  -1.157  -7.214  1.00 90.38           O  
ATOM   1625  CG  LEU A 207      20.357  -1.950 -11.363  1.00 90.38           C  
ATOM   1626  CD1 LEU A 207      20.388  -0.933 -12.502  1.00 90.38           C  
ATOM   1627  CD2 LEU A 207      21.760  -2.541 -11.202  1.00 90.38           C  
ATOM   1628  N   GLU A 208      20.393  -0.638  -7.023  1.00 90.34           N  
ATOM   1629  CA  GLU A 208      20.233   0.155  -5.796  1.00 90.34           C  
ATOM   1630  C   GLU A 208      19.183   1.272  -5.916  1.00 90.34           C  
ATOM   1631  CB  GLU A 208      21.597   0.738  -5.394  1.00 90.34           C  
ATOM   1632  O   GLU A 208      18.460   1.554  -4.963  1.00 90.34           O  
ATOM   1633  CG  GLU A 208      22.601  -0.350  -4.970  1.00 90.34           C  
ATOM   1634  CD  GLU A 208      22.057  -1.214  -3.820  1.00 90.34           C  
ATOM   1635  OE1 GLU A 208      22.057  -2.466  -3.946  1.00 90.34           O  
ATOM   1636  OE2 GLU A 208      21.566  -0.613  -2.843  1.00 90.34           O  
ATOM   1637  N   ALA A 209      19.021   1.872  -7.099  1.00 87.66           N  
ATOM   1638  CA  ALA A 209      17.990   2.884  -7.325  1.00 87.66           C  
ATOM   1639  C   ALA A 209      16.559   2.316  -7.253  1.00 87.66           C  
ATOM   1640  CB  ALA A 209      18.252   3.539  -8.680  1.00 87.66           C  
ATOM   1641  O   ALA A 209      15.656   2.984  -6.751  1.00 87.66           O  
ATOM   1642  N   GLN A 210      16.350   1.087  -7.738  1.00 88.86           N  
ATOM   1643  CA  GLN A 210      15.075   0.368  -7.623  1.00 88.86           C  
ATOM   1644  C   GLN A 210      14.835  -0.034  -6.164  1.00 88.86           C  
ATOM   1645  CB  GLN A 210      15.116  -0.879  -8.514  1.00 88.86           C  
ATOM   1646  O   GLN A 210      13.786   0.286  -5.611  1.00 88.86           O  
ATOM   1647  CG  GLN A 210      14.917  -0.627 -10.015  1.00 88.86           C  
ATOM   1648  CD  GLN A 210      15.489  -1.750 -10.885  1.00 88.86           C  
ATOM   1649  NE2 GLN A 210      14.936  -2.047 -12.035  1.00 88.86           N  
ATOM   1650  OE1 GLN A 210      16.498  -2.359 -10.591  1.00 88.86           O  
ATOM   1651  N   LYS A 211      15.848  -0.598  -5.493  1.00 92.84           N  
ATOM   1652  CA  LYS A 211      15.762  -0.913  -4.059  1.00 92.84           C  
ATOM   1653  C   LYS A 211      15.417   0.314  -3.221  1.00 92.84           C  
ATOM   1654  CB  LYS A 211      17.078  -1.492  -3.544  1.00 92.84           C  
ATOM   1655  O   LYS A 211      14.588   0.227  -2.330  1.00 92.84           O  
ATOM   1656  CG  LYS A 211      17.435  -2.856  -4.140  1.00 92.84           C  
ATOM   1657  CD  LYS A 211      18.717  -3.306  -3.449  1.00 92.84           C  
ATOM   1658  CE  LYS A 211      19.280  -4.606  -4.004  1.00 92.84           C  
ATOM   1659  NZ  LYS A 211      20.595  -4.827  -3.364  1.00 92.84           N  
ATOM   1660  N   LYS A 212      15.990   1.487  -3.515  1.00 93.12           N  
ATOM   1661  CA  LYS A 212      15.684   2.746  -2.808  1.00 93.12           C  
ATOM   1662  C   LYS A 212      14.198   3.115  -2.889  1.00 93.12           C  
ATOM   1663  CB  LYS A 212      16.573   3.857  -3.383  1.00 93.12           C  
ATOM   1664  O   LYS A 212      13.653   3.606  -1.896  1.00 93.12           O  
ATOM   1665  CG  LYS A 212      16.499   5.191  -2.620  1.00 93.12           C  
ATOM   1666  CD  LYS A 212      17.390   6.215  -3.340  1.00 93.12           C  
ATOM   1667  CE  LYS A 212      17.419   7.597  -2.675  1.00 93.12           C  
ATOM   1668  NZ  LYS A 212      18.174   8.567  -3.521  1.00 93.12           N  
ATOM   1669  N   LYS A 213      13.565   2.859  -4.039  1.00 93.71           N  
ATOM   1670  CA  LYS A 213      12.122   3.021  -4.255  1.00 93.71           C  
ATOM   1671  C   LYS A 213      11.324   2.062  -3.378  1.00 93.71           C  
ATOM   1672  CB  LYS A 213      11.801   2.774  -5.738  1.00 93.71           C  
ATOM   1673  O   LYS A 213      10.424   2.488  -2.660  1.00 93.71           O  
ATOM   1674  CG  LYS A 213      10.376   3.213  -6.059  1.00 93.71           C  
ATOM   1675  CD  LYS A 213       9.872   2.709  -7.418  1.00 93.71           C  
ATOM   1676  CE  LYS A 213       9.653   1.196  -7.536  1.00 93.71           C  
ATOM   1677  NZ  LYS A 213       8.696   0.650  -6.545  1.00 93.71           N  
ATOM   1678  N   ASP A 214      11.685   0.785  -3.419  1.00 95.56           N  
ATOM   1679  CA  ASP A 214      10.982  -0.281  -2.702  1.00 95.56           C  
ATOM   1680  C   ASP A 214      11.134  -0.117  -1.180  1.00 95.56           C  
ATOM   1681  CB  ASP A 214      11.481  -1.642  -3.220  1.00 95.56           C  
ATOM   1682  O   ASP A 214      10.148  -0.146  -0.448  1.00 95.56           O  
ATOM   1683  CG  ASP A 214      11.238  -1.825  -4.726  1.00 95.56           C  
ATOM   1684  OD1 ASP A 214      10.292  -1.190  -5.260  1.00 95.56           O  
ATOM   1685  OD2 ASP A 214      11.986  -2.581  -5.376  1.00 95.56           O  
ATOM   1686  N   CYS A 215      12.337   0.224  -0.708  1.00 97.00           N  
ATOM   1687  CA  CYS A 215      12.610   0.599   0.680  1.00 97.00           C  
ATOM   1688  C   CYS A 215      11.753   1.785   1.141  1.00 97.00           C  
ATOM   1689  CB  CYS A 215      14.096   0.958   0.829  1.00 97.00           C  
ATOM   1690  O   CYS A 215      11.303   1.813   2.288  1.00 97.00           O  
ATOM   1691  SG  CYS A 215      15.122  -0.533   0.708  1.00 97.00           S  
ATOM   1692  N   PHE A 216      11.534   2.784   0.278  1.00 97.01           N  
ATOM   1693  CA  PHE A 216      10.657   3.908   0.603  1.00 97.01           C  
ATOM   1694  C   PHE A 216       9.191   3.475   0.704  1.00 97.01           C  
ATOM   1695  CB  PHE A 216      10.850   5.052  -0.401  1.00 97.01           C  
ATOM   1696  O   PHE A 216       8.531   3.881   1.658  1.00 97.01           O  
ATOM   1697  CG  PHE A 216       9.894   6.212  -0.187  1.00 97.01           C  
ATOM   1698  CD1 PHE A 216       8.907   6.495  -1.148  1.00 97.01           C  
ATOM   1699  CD2 PHE A 216       9.942   6.967   1.002  1.00 97.01           C  
ATOM   1700  CE1 PHE A 216       7.989   7.536  -0.931  1.00 97.01           C  
ATOM   1701  CE2 PHE A 216       9.019   8.006   1.220  1.00 97.01           C  
ATOM   1702  CZ  PHE A 216       8.043   8.293   0.251  1.00 97.01           C  
ATOM   1703  N   GLN A 217       8.714   2.624  -0.209  1.00 97.23           N  
ATOM   1704  CA  GLN A 217       7.348   2.095  -0.196  1.00 97.23           C  
ATOM   1705  C   GLN A 217       7.042   1.357   1.118  1.00 97.23           C  
ATOM   1706  CB  GLN A 217       7.147   1.186  -1.421  1.00 97.23           C  
ATOM   1707  O   GLN A 217       6.126   1.751   1.835  1.00 97.23           O  
ATOM   1708  CG  GLN A 217       5.664   0.888  -1.691  1.00 97.23           C  
ATOM   1709  CD  GLN A 217       5.461  -0.174  -2.766  1.00 97.23           C  
ATOM   1710  NE2 GLN A 217       4.347  -0.872  -2.746  1.00 97.23           N  
ATOM   1711  OE1 GLN A 217       6.303  -0.367  -3.644  1.00 97.23           O  
ATOM   1712  N   VAL A 218       7.867   0.376   1.508  1.00 98.03           N  
ATOM   1713  CA  VAL A 218       7.647  -0.395   2.752  1.00 98.03           C  
ATOM   1714  C   VAL A 218       7.791   0.451   4.012  1.00 98.03           C  
ATOM   1715  CB  VAL A 218       8.558  -1.629   2.847  1.00 98.03           C  
ATOM   1716  O   VAL A 218       7.064   0.273   4.989  1.00 98.03           O  
ATOM   1717  CG1 VAL A 218       8.316  -2.537   1.650  1.00 98.03           C  
ATOM   1718  CG2 VAL A 218      10.057  -1.318   2.916  1.00 98.03           C  
ATOM   1719  N   SER A 219       8.692   1.436   3.988  1.00 98.29           N  
ATOM   1720  CA  SER A 219       8.823   2.382   5.095  1.00 98.29           C  
ATOM   1721  C   SER A 219       7.594   3.284   5.216  1.00 98.29           C  
ATOM   1722  CB  SER A 219      10.059   3.257   4.921  1.00 98.29           C  
ATOM   1723  O   SER A 219       7.205   3.651   6.325  1.00 98.29           O  
ATOM   1724  OG  SER A 219      11.251   2.504   4.898  1.00 98.29           O  
ATOM   1725  N   LEU A 220       6.975   3.651   4.093  1.00 97.84           N  
ATOM   1726  CA  LEU A 220       5.743   4.425   4.082  1.00 97.84           C  
ATOM   1727  C   LEU A 220       4.553   3.586   4.562  1.00 97.84           C  
ATOM   1728  CB  LEU A 220       5.537   5.023   2.683  1.00 97.84           C  
ATOM   1729  O   LEU A 220       3.775   4.082   5.374  1.00 97.84           O  
ATOM   1730  CG  LEU A 220       4.277   5.894   2.565  1.00 97.84           C  
ATOM   1731  CD1 LEU A 220       4.243   7.016   3.608  1.00 97.84           C  
ATOM   1732  CD2 LEU A 220       4.242   6.553   1.190  1.00 97.84           C  
ATOM   1733  N   TYR A 221       4.452   2.316   4.165  1.00 98.43           N  
ATOM   1734  CA  TYR A 221       3.455   1.405   4.731  1.00 98.43           C  
ATOM   1735  C   TYR A 221       3.568   1.301   6.247  1.00 98.43           C  
ATOM   1736  CB  TYR A 221       3.579   0.006   4.129  1.00 98.43           C  
ATOM   1737  O   TYR A 221       2.571   1.501   6.937  1.00 98.43           O  
ATOM   1738  CG  TYR A 221       3.065  -0.145   2.717  1.00 98.43           C  
ATOM   1739  CD1 TYR A 221       1.833   0.430   2.345  1.00 98.43           C  
ATOM   1740  CD2 TYR A 221       3.764  -0.952   1.800  1.00 98.43           C  
ATOM   1741  CE1 TYR A 221       1.344   0.255   1.042  1.00 98.43           C  
ATOM   1742  CE2 TYR A 221       3.258  -1.146   0.504  1.00 98.43           C  
ATOM   1743  OH  TYR A 221       1.577  -0.694  -1.136  1.00 98.43           O  
ATOM   1744  CZ  TYR A 221       2.058  -0.525   0.117  1.00 98.43           C  
ATOM   1745  N   LYS A 222       4.780   1.100   6.778  1.00 98.46           N  
ATOM   1746  CA  LYS A 222       5.010   1.114   8.228  1.00 98.46           C  
ATOM   1747  C   LYS A 222       4.554   2.410   8.877  1.00 98.46           C  
ATOM   1748  CB  LYS A 222       6.484   0.847   8.523  1.00 98.46           C  
ATOM   1749  O   LYS A 222       3.863   2.377   9.888  1.00 98.46           O  
ATOM   1750  CG  LYS A 222       6.768   0.957  10.030  1.00 98.46           C  
ATOM   1751  CD  LYS A 222       8.134   0.399  10.436  1.00 98.46           C  
ATOM   1752  CE  LYS A 222       8.508   0.829  11.853  1.00 98.46           C  
ATOM   1753  NZ  LYS A 222       7.491   0.407  12.833  1.00 98.46           N  
ATOM   1754  N   TYR A 223       4.934   3.548   8.300  1.00 97.73           N  
ATOM   1755  CA  TYR A 223       4.544   4.855   8.822  1.00 97.73           C  
ATOM   1756  C   TYR A 223       3.016   5.003   8.926  1.00 97.73           C  
ATOM   1757  CB  TYR A 223       5.159   5.946   7.935  1.00 97.73           C  
ATOM   1758  O   TYR A 223       2.521   5.532   9.921  1.00 97.73           O  
ATOM   1759  CG  TYR A 223       4.753   7.348   8.336  1.00 97.73           C  
ATOM   1760  CD1 TYR A 223       3.710   8.004   7.652  1.00 97.73           C  
ATOM   1761  CD2 TYR A 223       5.375   7.966   9.437  1.00 97.73           C  
ATOM   1762  CE1 TYR A 223       3.289   9.282   8.066  1.00 97.73           C  
ATOM   1763  CE2 TYR A 223       4.959   9.243   9.853  1.00 97.73           C  
ATOM   1764  OH  TYR A 223       3.514  11.137   9.574  1.00 97.73           O  
ATOM   1765  CZ  TYR A 223       3.917   9.904   9.167  1.00 97.73           C  
ATOM   1766  N   ILE A 224       2.275   4.514   7.927  1.00 97.63           N  
ATOM   1767  CA  ILE A 224       0.808   4.568   7.900  1.00 97.63           C  
ATOM   1768  C   ILE A 224       0.201   3.554   8.878  1.00 97.63           C  
ATOM   1769  CB  ILE A 224       0.288   4.371   6.458  1.00 97.63           C  
ATOM   1770  O   ILE A 224      -0.632   3.934   9.698  1.00 97.63           O  
ATOM   1771  CG1 ILE A 224       0.775   5.516   5.537  1.00 97.63           C  
ATOM   1772  CG2 ILE A 224      -1.250   4.344   6.443  1.00 97.63           C  
ATOM   1773  CD1 ILE A 224       0.567   5.227   4.047  1.00 97.63           C  
ATOM   1774  N   PHE A 225       0.627   2.292   8.829  1.00 98.17           N  
ATOM   1775  CA  PHE A 225       0.109   1.229   9.692  1.00 98.17           C  
ATOM   1776  C   PHE A 225       0.314   1.554  11.174  1.00 98.17           C  
ATOM   1777  CB  PHE A 225       0.798  -0.090   9.336  1.00 98.17           C  
ATOM   1778  O   PHE A 225      -0.635   1.512  11.955  1.00 98.17           O  
ATOM   1779  CG  PHE A 225       0.320  -1.254  10.180  1.00 98.17           C  
ATOM   1780  CD1 PHE A 225       0.939  -1.536  11.414  1.00 98.17           C  
ATOM   1781  CD2 PHE A 225      -0.768  -2.036   9.750  1.00 98.17           C  
ATOM   1782  CE1 PHE A 225       0.475  -2.598  12.207  1.00 98.17           C  
ATOM   1783  CE2 PHE A 225      -1.232  -3.098  10.546  1.00 98.17           C  
ATOM   1784  CZ  PHE A 225      -0.609  -3.380  11.774  1.00 98.17           C  
ATOM   1785  N   ASP A 226       1.524   1.973  11.554  1.00 97.75           N  
ATOM   1786  CA  ASP A 226       1.821   2.372  12.928  1.00 97.75           C  
ATOM   1787  C   ASP A 226       0.917   3.530  13.372  1.00 97.75           C  
ATOM   1788  CB  ASP A 226       3.278   2.823  13.058  1.00 97.75           C  
ATOM   1789  O   ASP A 226       0.443   3.552  14.505  1.00 97.75           O  
ATOM   1790  CG  ASP A 226       4.332   1.716  13.012  1.00 97.75           C  
ATOM   1791  OD1 ASP A 226       4.035   0.512  12.844  1.00 97.75           O  
ATOM   1792  OD2 ASP A 226       5.511   2.089  13.207  1.00 97.75           O  
ATOM   1793  N   ALA A 227       0.638   4.492  12.485  1.00 95.90           N  
ATOM   1794  CA  ALA A 227      -0.281   5.583  12.785  1.00 95.90           C  
ATOM   1795  C   ALA A 227      -1.726   5.097  12.989  1.00 95.90           C  
ATOM   1796  CB  ALA A 227      -0.180   6.648  11.685  1.00 95.90           C  
ATOM   1797  O   ALA A 227      -2.421   5.638  13.853  1.00 95.90           O  
ATOM   1798  N   MET A 228      -2.174   4.086  12.238  1.00 96.92           N  
ATOM   1799  CA  MET A 228      -3.497   3.476  12.412  1.00 96.92           C  
ATOM   1800  C   MET A 228      -3.623   2.809  13.783  1.00 96.92           C  
ATOM   1801  CB  MET A 228      -3.790   2.450  11.307  1.00 96.92           C  
ATOM   1802  O   MET A 228      -4.529   3.158  14.540  1.00 96.92           O  
ATOM   1803  CG  MET A 228      -3.961   3.080   9.925  1.00 96.92           C  
ATOM   1804  SD  MET A 228      -4.047   1.867   8.583  1.00 96.92           S  
ATOM   1805  CE  MET A 228      -5.602   1.013   8.965  1.00 96.92           C  
ATOM   1806  N   VAL A 229      -2.702   1.906  14.135  1.00 96.35           N  
ATOM   1807  CA  VAL A 229      -2.773   1.142  15.398  1.00 96.35           C  
ATOM   1808  C   VAL A 229      -2.488   2.005  16.630  1.00 96.35           C  
ATOM   1809  CB  VAL A 229      -1.870  -0.108  15.379  1.00 96.35           C  
ATOM   1810  O   VAL A 229      -2.985   1.733  17.715  1.00 96.35           O  
ATOM   1811  CG1 VAL A 229      -2.226  -1.023  14.199  1.00 96.35           C  
ATOM   1812  CG2 VAL A 229      -0.377   0.225  15.308  1.00 96.35           C  
ATOM   1813  N   GLN A 230      -1.749   3.106  16.473  1.00 95.42           N  
ATOM   1814  CA  GLN A 230      -1.519   4.082  17.546  1.00 95.42           C  
ATOM   1815  C   GLN A 230      -2.646   5.120  17.687  1.00 95.42           C  
ATOM   1816  CB  GLN A 230      -0.161   4.767  17.340  1.00 95.42           C  
ATOM   1817  O   GLN A 230      -2.497   6.071  18.457  1.00 95.42           O  
ATOM   1818  CG  GLN A 230       1.010   3.791  17.528  1.00 95.42           C  
ATOM   1819  CD  GLN A 230       2.359   4.426  17.214  1.00 95.42           C  
ATOM   1820  NE2 GLN A 230       3.432   3.853  17.703  1.00 95.42           N  
ATOM   1821  OE1 GLN A 230       2.499   5.471  16.588  1.00 95.42           O  
ATOM   1822  N   GLY A 231      -3.742   5.002  16.927  1.00 93.20           N  
ATOM   1823  CA  GLY A 231      -4.876   5.929  17.001  1.00 93.20           C  
ATOM   1824  C   GLY A 231      -4.557   7.355  16.533  1.00 93.20           C  
ATOM   1825  O   GLY A 231      -5.205   8.311  16.956  1.00 93.20           O  
ATOM   1826  N   LYS A 232      -3.538   7.527  15.681  1.00 92.72           N  
ATOM   1827  CA  LYS A 232      -3.145   8.832  15.115  1.00 92.72           C  
ATOM   1828  C   LYS A 232      -3.958   9.206  13.876  1.00 92.72           C  
ATOM   1829  CB  LYS A 232      -1.649   8.838  14.786  1.00 92.72           C  
ATOM   1830  O   LYS A 232      -3.971  10.371  13.485  1.00 92.72           O  
ATOM   1831  CG  LYS A 232      -0.757   8.719  16.028  1.00 92.72           C  
ATOM   1832  CD  LYS A 232       0.703   8.604  15.585  1.00 92.72           C  
ATOM   1833  CE  LYS A 232       1.638   8.557  16.793  1.00 92.72           C  
ATOM   1834  NZ  LYS A 232       2.991   8.113  16.380  1.00 92.72           N  
ATOM   1835  N   VAL A 233      -4.630   8.238  13.259  1.00 92.16           N  
ATOM   1836  CA  VAL A 233      -5.591   8.476  12.178  1.00 92.16           C  
ATOM   1837  C   VAL A 233      -6.949   8.793  12.800  1.00 92.16           C  
ATOM   1838  CB  VAL A 233      -5.651   7.277  11.216  1.00 92.16           C  
ATOM   1839  O   VAL A 233      -7.355   8.142  13.758  1.00 92.16           O  
ATOM   1840  CG1 VAL A 233      -6.551   7.588  10.016  1.00 92.16           C  
ATOM   1841  CG2 VAL A 233      -4.254   6.946  10.673  1.00 92.16           C  
ATOM   1842  N   THR A 234      -7.659   9.796  12.278  1.00 87.85           N  
ATOM   1843  CA  THR A 234      -8.967  10.204  12.815  1.00 87.85           C  
ATOM   1844  C   THR A 234     -10.075  10.055  11.771  1.00 87.85           C  
ATOM   1845  CB  THR A 234      -8.964  11.634  13.378  1.00 87.85           C  
ATOM   1846  O   THR A 234      -9.825  10.295  10.584  1.00 87.85           O  
ATOM   1847  CG2 THR A 234      -7.895  11.856  14.447  1.00 87.85           C  
ATOM   1848  OG1 THR A 234      -8.773  12.593  12.362  1.00 87.85           O  
ATOM   1849  N   PRO A 235     -11.322   9.750  12.183  1.00 87.91           N  
ATOM   1850  CA  PRO A 235     -12.470   9.754  11.277  1.00 87.91           C  
ATOM   1851  C   PRO A 235     -12.630  11.085  10.529  1.00 87.91           C  
ATOM   1852  CB  PRO A 235     -13.685   9.476  12.168  1.00 87.91           C  
ATOM   1853  O   PRO A 235     -12.912  11.103   9.334  1.00 87.91           O  
ATOM   1854  CG  PRO A 235     -13.116   8.702  13.352  1.00 87.91           C  
ATOM   1855  CD  PRO A 235     -11.713   9.279  13.508  1.00 87.91           C  
ATOM   1856  N   ALA A 236     -12.389  12.209  11.214  1.00 87.31           N  
ATOM   1857  CA  ALA A 236     -12.515  13.550  10.646  1.00 87.31           C  
ATOM   1858  C   ALA A 236     -11.606  13.766   9.424  1.00 87.31           C  
ATOM   1859  CB  ALA A 236     -12.219  14.570  11.751  1.00 87.31           C  
ATOM   1860  O   ALA A 236     -12.059  14.318   8.421  1.00 87.31           O  
ATOM   1861  N   SER A 237     -10.361  13.287   9.488  1.00 84.93           N  
ATOM   1862  CA  SER A 237      -9.414  13.335   8.369  1.00 84.93           C  
ATOM   1863  C   SER A 237      -9.936  12.558   7.158  1.00 84.93           C  
ATOM   1864  CB  SER A 237      -8.082  12.750   8.829  1.00 84.93           C  
ATOM   1865  O   SER A 237     -10.021  13.083   6.044  1.00 84.93           O  
ATOM   1866  OG  SER A 237      -7.203  12.696   7.742  1.00 84.93           O  
ATOM   1867  N   LEU A 238     -10.396  11.325   7.386  1.00 85.43           N  
ATOM   1868  CA  LEU A 238     -10.913  10.478   6.318  1.00 85.43           C  
ATOM   1869  C   LEU A 238     -12.131  11.111   5.625  1.00 85.43           C  
ATOM   1870  CB  LEU A 238     -11.275   9.113   6.911  1.00 85.43           C  
ATOM   1871  O   LEU A 238     -12.206  11.147   4.395  1.00 85.43           O  
ATOM   1872  CG  LEU A 238     -11.348   8.063   5.795  1.00 85.43           C  
ATOM   1873  CD1 LEU A 238      -9.990   7.394   5.618  1.00 85.43           C  
ATOM   1874  CD2 LEU A 238     -12.374   7.006   6.137  1.00 85.43           C  
ATOM   1875  N   ILE A 239     -13.068  11.655   6.406  1.00 86.77           N  
ATOM   1876  CA  ILE A 239     -14.270  12.332   5.897  1.00 86.77           C  
ATOM   1877  C   ILE A 239     -13.882  13.560   5.067  1.00 86.77           C  
ATOM   1878  CB  ILE A 239     -15.184  12.742   7.072  1.00 86.77           C  
ATOM   1879  O   ILE A 239     -14.386  13.744   3.956  1.00 86.77           O  
ATOM   1880  CG1 ILE A 239     -15.701  11.513   7.849  1.00 86.77           C  
ATOM   1881  CG2 ILE A 239     -16.391  13.569   6.585  1.00 86.77           C  
ATOM   1882  CD1 ILE A 239     -16.163  11.897   9.264  1.00 86.77           C  
ATOM   1883  N   HIS A 240     -12.964  14.378   5.589  1.00 86.73           N  
ATOM   1884  CA  HIS A 240     -12.500  15.602   4.942  1.00 86.73           C  
ATOM   1885  C   HIS A 240     -11.935  15.332   3.538  1.00 86.73           C  
ATOM   1886  CB  HIS A 240     -11.465  16.269   5.860  1.00 86.73           C  
ATOM   1887  O   HIS A 240     -12.304  16.014   2.578  1.00 86.73           O  
ATOM   1888  CG  HIS A 240     -10.803  17.462   5.231  1.00 86.73           C  
ATOM   1889  CD2 HIS A 240     -11.349  18.704   5.055  1.00 86.73           C  
ATOM   1890  ND1 HIS A 240      -9.539  17.488   4.688  1.00 86.73           N  
ATOM   1891  CE1 HIS A 240      -9.331  18.721   4.197  1.00 86.73           C  
ATOM   1892  NE2 HIS A 240     -10.413  19.497   4.386  1.00 86.73           N  
ATOM   1893  N   HIS A 241     -11.097  14.304   3.394  1.00 84.89           N  
ATOM   1894  CA  HIS A 241     -10.441  13.991   2.122  1.00 84.89           C  
ATOM   1895  C   HIS A 241     -11.337  13.239   1.139  1.00 84.89           C  
ATOM   1896  CB  HIS A 241      -9.152  13.215   2.412  1.00 84.89           C  
ATOM   1897  O   HIS A 241     -11.398  13.583  -0.045  1.00 84.89           O  
ATOM   1898  CG  HIS A 241      -8.127  14.104   3.054  1.00 84.89           C  
ATOM   1899  CD2 HIS A 241      -7.634  14.011   4.329  1.00 84.89           C  
ATOM   1900  ND1 HIS A 241      -7.635  15.267   2.509  1.00 84.89           N  
ATOM   1901  CE1 HIS A 241      -6.914  15.887   3.450  1.00 84.89           C  
ATOM   1902  NE2 HIS A 241      -6.895  15.166   4.574  1.00 84.89           N  
ATOM   1903  N   THR A 242     -12.063  12.226   1.612  1.00 83.02           N  
ATOM   1904  CA  THR A 242     -12.823  11.334   0.727  1.00 83.02           C  
ATOM   1905  C   THR A 242     -14.102  11.971   0.180  1.00 83.02           C  
ATOM   1906  CB  THR A 242     -13.153  10.008   1.415  1.00 83.02           C  
ATOM   1907  O   THR A 242     -14.560  11.575  -0.894  1.00 83.02           O  
ATOM   1908  CG2 THR A 242     -11.918   9.216   1.833  1.00 83.02           C  
ATOM   1909  OG1 THR A 242     -13.970  10.239   2.537  1.00 83.02           O  
ATOM   1910  N   LYS A 243     -14.656  12.984   0.866  1.00 84.64           N  
ATOM   1911  CA  LYS A 243     -15.951  13.615   0.542  1.00 84.64           C  
ATOM   1912  C   LYS A 243     -17.103  12.596   0.436  1.00 84.64           C  
ATOM   1913  CB  LYS A 243     -15.847  14.526  -0.702  1.00 84.64           C  
ATOM   1914  O   LYS A 243     -18.024  12.795  -0.356  1.00 84.64           O  
ATOM   1915  CG  LYS A 243     -14.748  15.593  -0.605  1.00 84.64           C  
ATOM   1916  CD  LYS A 243     -14.827  16.595  -1.768  1.00 84.64           C  
ATOM   1917  CE  LYS A 243     -13.705  17.628  -1.595  1.00 84.64           C  
ATOM   1918  NZ  LYS A 243     -13.852  18.813  -2.484  1.00 84.64           N  
ATOM   1919  N   LEU A 244     -17.028  11.499   1.194  1.00 87.61           N  
ATOM   1920  CA  LEU A 244     -18.052  10.450   1.242  1.00 87.61           C  
ATOM   1921  C   LEU A 244     -19.190  10.828   2.192  1.00 87.61           C  
ATOM   1922  CB  LEU A 244     -17.424   9.116   1.680  1.00 87.61           C  
ATOM   1923  O   LEU A 244     -18.990  11.548   3.170  1.00 87.61           O  
ATOM   1924  CG  LEU A 244     -16.394   8.565   0.687  1.00 87.61           C  
ATOM   1925  CD1 LEU A 244     -15.600   7.444   1.345  1.00 87.61           C  
ATOM   1926  CD2 LEU A 244     -17.011   8.032  -0.607  1.00 87.61           C  
ATOM   1927  N   CYS A 245     -20.386  10.307   1.921  1.00 91.04           N  
ATOM   1928  CA  CYS A 245     -21.536  10.473   2.804  1.00 91.04           C  
ATOM   1929  C   CYS A 245     -21.650   9.276   3.756  1.00 91.04           C  
ATOM   1930  CB  CYS A 245     -22.782  10.672   1.935  1.00 91.04           C  
ATOM   1931  O   CYS A 245     -22.065   8.197   3.344  1.00 91.04           O  
ATOM   1932  SG  CYS A 245     -24.223  11.029   2.982  1.00 91.04           S  
ATOM   1933  N   LEU A 246     -21.295   9.474   5.030  1.00 92.07           N  
ATOM   1934  CA  LEU A 246     -21.292   8.401   6.031  1.00 92.07           C  
ATOM   1935  C   LEU A 246     -22.674   7.794   6.281  1.00 92.07           C  
ATOM   1936  CB  LEU A 246     -20.734   8.927   7.356  1.00 92.07           C  
ATOM   1937  O   LEU A 246     -22.778   6.585   6.432  1.00 92.07           O  
ATOM   1938  CG  LEU A 246     -19.262   9.356   7.315  1.00 92.07           C  
ATOM   1939  CD1 LEU A 246     -18.883   9.762   8.730  1.00 92.07           C  
ATOM   1940  CD2 LEU A 246     -18.319   8.250   6.830  1.00 92.07           C  
ATOM   1941  N   GLU A 247     -23.720   8.620   6.253  1.00 93.72           N  
ATOM   1942  CA  GLU A 247     -25.110   8.203   6.491  1.00 93.72           C  
ATOM   1943  C   GLU A 247     -25.758   7.523   5.281  1.00 93.72           C  
ATOM   1944  CB  GLU A 247     -25.948   9.429   6.887  1.00 93.72           C  
ATOM   1945  O   GLU A 247     -26.908   7.079   5.345  1.00 93.72           O  
ATOM   1946  CG  GLU A 247     -25.433  10.147   8.139  1.00 93.72           C  
ATOM   1947  CD  GLU A 247     -25.241   9.184   9.315  1.00 93.72           C  
ATOM   1948  OE1 GLU A 247     -24.174   9.294   9.951  1.00 93.72           O  
ATOM   1949  OE2 GLU A 247     -26.151   8.352   9.531  1.00 93.72           O  
ATOM   1950  N   LYS A 248     -25.057   7.465   4.143  1.00 92.23           N  
ATOM   1951  CA  LYS A 248     -25.593   6.830   2.947  1.00 92.23           C  
ATOM   1952  C   LYS A 248     -25.759   5.327   3.203  1.00 92.23           C  
ATOM   1953  CB  LYS A 248     -24.686   7.112   1.757  1.00 92.23           C  
ATOM   1954  O   LYS A 248     -24.795   4.680   3.619  1.00 92.23           O  
ATOM   1955  CG  LYS A 248     -25.330   6.649   0.446  1.00 92.23           C  
ATOM   1956  CD  LYS A 248     -24.383   7.030  -0.682  1.00 92.23           C  
ATOM   1957  CE  LYS A 248     -24.878   6.557  -2.039  1.00 92.23           C  
ATOM   1958  NZ  LYS A 248     -23.875   6.939  -3.057  1.00 92.23           N  
ATOM   1959  N   PRO A 249     -26.947   4.757   2.930  1.00 95.94           N  
ATOM   1960  CA  PRO A 249     -27.153   3.323   3.052  1.00 95.94           C  
ATOM   1961  C   PRO A 249     -26.215   2.549   2.129  1.00 95.94           C  
ATOM   1962  CB  PRO A 249     -28.622   3.072   2.703  1.00 95.94           C  
ATOM   1963  O   PRO A 249     -26.055   2.913   0.960  1.00 95.94           O  
ATOM   1964  CG  PRO A 249     -29.286   4.416   2.989  1.00 95.94           C  
ATOM   1965  CD  PRO A 249     -28.202   5.420   2.613  1.00 95.94           C  
ATOM   1966  N   LEU A 250     -25.633   1.473   2.651  1.00 96.95           N  
ATOM   1967  CA  LEU A 250     -24.801   0.565   1.867  1.00 96.95           C  
ATOM   1968  C   LEU A 250     -25.656  -0.278   0.915  1.00 96.95           C  
ATOM   1969  CB  LEU A 250     -23.967  -0.323   2.803  1.00 96.95           C  
ATOM   1970  O   LEU A 250     -26.814  -0.605   1.198  1.00 96.95           O  
ATOM   1971  CG  LEU A 250     -22.984   0.445   3.701  1.00 96.95           C  
ATOM   1972  CD1 LEU A 250     -22.316  -0.532   4.665  1.00 96.95           C  
ATOM   1973  CD2 LEU A 250     -21.909   1.168   2.889  1.00 96.95           C  
ATOM   1974  N   GLY A 251     -25.066  -0.662  -0.212  1.00 96.69           N  
ATOM   1975  CA  GLY A 251     -25.686  -1.553  -1.181  1.00 96.69           C  
ATOM   1976  C   GLY A 251     -26.003  -2.933  -0.582  1.00 96.69           C  
ATOM   1977  O   GLY A 251     -25.300  -3.415   0.310  1.00 96.69           O  
ATOM   1978  N   PRO A 252     -27.033  -3.635  -1.091  1.00 97.11           N  
ATOM   1979  CA  PRO A 252     -27.490  -4.906  -0.523  1.00 97.11           C  
ATOM   1980  C   PRO A 252     -26.424  -6.011  -0.549  1.00 97.11           C  
ATOM   1981  CB  PRO A 252     -28.721  -5.290  -1.353  1.00 97.11           C  
ATOM   1982  O   PRO A 252     -26.410  -6.868   0.333  1.00 97.11           O  
ATOM   1983  CG  PRO A 252     -28.518  -4.558  -2.681  1.00 97.11           C  
ATOM   1984  CD  PRO A 252     -27.825  -3.269  -2.253  1.00 97.11           C  
ATOM   1985  N   SER A 253     -25.526  -6.003  -1.540  1.00 97.53           N  
ATOM   1986  CA  SER A 253     -24.407  -6.952  -1.614  1.00 97.53           C  
ATOM   1987  C   SER A 253     -23.379  -6.712  -0.507  1.00 97.53           C  
ATOM   1988  CB  SER A 253     -23.724  -6.861  -2.979  1.00 97.53           C  
ATOM   1989  O   SER A 253     -22.950  -7.668   0.132  1.00 97.53           O  
ATOM   1990  OG  SER A 253     -24.639  -7.230  -3.997  1.00 97.53           O  
ATOM   1991  N   VAL A 254     -23.055  -5.445  -0.228  1.00 97.22           N  
ATOM   1992  CA  VAL A 254     -22.141  -5.053   0.855  1.00 97.22           C  
ATOM   1993  C   VAL A 254     -22.749  -5.383   2.216  1.00 97.22           C  
ATOM   1994  CB  VAL A 254     -21.806  -3.553   0.772  1.00 97.22           C  
ATOM   1995  O   VAL A 254     -22.078  -5.980   3.049  1.00 97.22           O  
ATOM   1996  CG1 VAL A 254     -20.830  -3.124   1.870  1.00 97.22           C  
ATOM   1997  CG2 VAL A 254     -21.181  -3.194  -0.579  1.00 97.22           C  
ATOM   1998  N   LEU A 255     -24.035  -5.079   2.426  1.00 97.84           N  
ATOM   1999  CA  LEU A 255     -24.750  -5.427   3.662  1.00 97.84           C  
ATOM   2000  C   LEU A 255     -24.751  -6.938   3.921  1.00 97.84           C  
ATOM   2001  CB  LEU A 255     -26.200  -4.918   3.581  1.00 97.84           C  
ATOM   2002  O   LEU A 255     -24.509  -7.375   5.044  1.00 97.84           O  
ATOM   2003  CG  LEU A 255     -26.356  -3.390   3.640  1.00 97.84           C  
ATOM   2004  CD1 LEU A 255     -27.823  -3.021   3.414  1.00 97.84           C  
ATOM   2005  CD2 LEU A 255     -25.940  -2.833   4.998  1.00 97.84           C  
ATOM   2006  N   ARG A 256     -24.990  -7.748   2.881  1.00 97.58           N  
ATOM   2007  CA  ARG A 256     -24.933  -9.212   2.984  1.00 97.58           C  
ATOM   2008  C   ARG A 256     -23.531  -9.689   3.353  1.00 97.58           C  
ATOM   2009  CB  ARG A 256     -25.392  -9.836   1.662  1.00 97.58           C  
ATOM   2010  O   ARG A 256     -23.407 -10.559   4.208  1.00 97.58           O  
ATOM   2011  CG  ARG A 256     -25.582 -11.359   1.771  1.00 97.58           C  
ATOM   2012  CD  ARG A 256     -25.783 -12.005   0.395  1.00 97.58           C  
ATOM   2013  NE  ARG A 256     -26.853 -11.336  -0.380  1.00 97.58           N  
ATOM   2014  NH1 ARG A 256     -25.663 -10.920  -2.309  1.00 97.58           N  
ATOM   2015  NH2 ARG A 256     -27.731 -10.128  -2.097  1.00 97.58           N  
ATOM   2016  CZ  ARG A 256     -26.742 -10.806  -1.586  1.00 97.58           C  
ATOM   2017  N   HIS A 257     -22.503  -9.123   2.727  1.00 97.17           N  
ATOM   2018  CA  HIS A 257     -21.118  -9.479   3.013  1.00 97.17           C  
ATOM   2019  C   HIS A 257     -20.718  -9.100   4.447  1.00 97.17           C  
ATOM   2020  CB  HIS A 257     -20.208  -8.826   1.970  1.00 97.17           C  
ATOM   2021  O   HIS A 257     -20.180  -9.929   5.175  1.00 97.17           O  
ATOM   2022  CG  HIS A 257     -18.787  -9.287   2.114  1.00 97.17           C  
ATOM   2023  CD2 HIS A 257     -17.691  -8.501   2.340  1.00 97.17           C  
ATOM   2024  ND1 HIS A 257     -18.346 -10.592   2.049  1.00 97.17           N  
ATOM   2025  CE1 HIS A 257     -17.014 -10.586   2.235  1.00 97.17           C  
ATOM   2026  NE2 HIS A 257     -16.581  -9.333   2.421  1.00 97.17           N  
ATOM   2027  N   ALA A 258     -21.093  -7.902   4.902  1.00 97.74           N  
ATOM   2028  CA  ALA A 258     -20.907  -7.478   6.286  1.00 97.74           C  
ATOM   2029  C   ALA A 258     -21.581  -8.445   7.272  1.00 97.74           C  
ATOM   2030  CB  ALA A 258     -21.454  -6.054   6.434  1.00 97.74           C  
ATOM   2031  O   ALA A 258     -20.955  -8.881   8.236  1.00 97.74           O  
ATOM   2032  N   GLN A 259     -22.821  -8.857   6.987  1.00 97.48           N  
ATOM   2033  CA  GLN A 259     -23.548  -9.822   7.809  1.00 97.48           C  
ATOM   2034  C   GLN A 259     -22.870 -11.201   7.842  1.00 97.48           C  
ATOM   2035  CB  GLN A 259     -24.993  -9.920   7.298  1.00 97.48           C  
ATOM   2036  O   GLN A 259     -22.831 -11.828   8.899  1.00 97.48           O  
ATOM   2037  CG  GLN A 259     -25.861 -10.788   8.219  1.00 97.48           C  
ATOM   2038  CD  GLN A 259     -27.311 -10.897   7.763  1.00 97.48           C  
ATOM   2039  NE2 GLN A 259     -28.166 -11.459   8.589  1.00 97.48           N  
ATOM   2040  OE1 GLN A 259     -27.717 -10.515   6.678  1.00 97.48           O  
ATOM   2041  N   GLN A 260     -22.323 -11.673   6.717  1.00 95.37           N  
ATOM   2042  CA  GLN A 260     -21.545 -12.920   6.656  1.00 95.37           C  
ATOM   2043  C   GLN A 260     -20.267 -12.842   7.502  1.00 95.37           C  
ATOM   2044  CB  GLN A 260     -21.191 -13.244   5.197  1.00 95.37           C  
ATOM   2045  O   GLN A 260     -19.907 -13.832   8.131  1.00 95.37           O  
ATOM   2046  CG  GLN A 260     -22.402 -13.742   4.396  1.00 95.37           C  
ATOM   2047  CD  GLN A 260     -22.112 -13.847   2.901  1.00 95.37           C  
ATOM   2048  NE2 GLN A 260     -22.716 -14.789   2.210  1.00 95.37           N  
ATOM   2049  OE1 GLN A 260     -21.374 -13.085   2.301  1.00 95.37           O  
ATOM   2050  N   GLY A 261     -19.640 -11.664   7.572  1.00 94.29           N  
ATOM   2051  CA  GLY A 261     -18.519 -11.369   8.468  1.00 94.29           C  
ATOM   2052  C   GLY A 261     -18.904 -11.157   9.939  1.00 94.29           C  
ATOM   2053  O   GLY A 261     -18.032 -10.927  10.768  1.00 94.29           O  
ATOM   2054  N   GLY A 262     -20.195 -11.221  10.285  1.00 96.08           N  
ATOM   2055  CA  GLY A 262     -20.681 -11.021  11.654  1.00 96.08           C  
ATOM   2056  C   GLY A 262     -20.959  -9.563  12.039  1.00 96.08           C  
ATOM   2057  O   GLY A 262     -21.202  -9.281  13.213  1.00 96.08           O  
ATOM   2058  N   PHE A 263     -20.976  -8.635  11.080  1.00 97.28           N  
ATOM   2059  CA  PHE A 263     -21.213  -7.211  11.321  1.00 97.28           C  
ATOM   2060  C   PHE A 263     -22.652  -6.808  10.983  1.00 97.28           C  
ATOM   2061  CB  PHE A 263     -20.190  -6.365  10.553  1.00 97.28           C  
ATOM   2062  O   PHE A 263     -23.161  -7.061   9.891  1.00 97.28           O  
ATOM   2063  CG  PHE A 263     -18.757  -6.796  10.787  1.00 97.28           C  
ATOM   2064  CD1 PHE A 263     -18.148  -6.580  12.038  1.00 97.28           C  
ATOM   2065  CD2 PHE A 263     -18.054  -7.472   9.772  1.00 97.28           C  
ATOM   2066  CE1 PHE A 263     -16.851  -7.063  12.281  1.00 97.28           C  
ATOM   2067  CE2 PHE A 263     -16.756  -7.947  10.015  1.00 97.28           C  
ATOM   2068  CZ  PHE A 263     -16.166  -7.767  11.276  1.00 97.28           C  
ATOM   2069  N   SER A 264     -23.312  -6.123  11.919  1.00 95.61           N  
ATOM   2070  CA  SER A 264     -24.650  -5.554  11.725  1.00 95.61           C  
ATOM   2071  C   SER A 264     -24.549  -4.053  11.464  1.00 95.61           C  
ATOM   2072  CB  SER A 264     -25.537  -5.870  12.933  1.00 95.61           C  
ATOM   2073  O   SER A 264     -24.624  -3.256  12.397  1.00 95.61           O  
ATOM   2074  OG  SER A 264     -26.768  -5.180  12.824  1.00 95.61           O  
ATOM   2075  N   VAL A 265     -24.415  -3.677  10.194  1.00 97.24           N  
ATOM   2076  CA  VAL A 265     -24.258  -2.284   9.742  1.00 97.24           C  
ATOM   2077  C   VAL A 265     -25.360  -1.883   8.764  1.00 97.24           C  
ATOM   2078  CB  VAL A 265     -22.866  -2.057   9.123  1.00 97.24           C  
ATOM   2079  O   VAL A 265     -26.013  -2.737   8.164  1.00 97.24           O  
ATOM   2080  CG1 VAL A 265     -21.775  -2.294  10.172  1.00 97.24           C  
ATOM   2081  CG2 VAL A 265     -22.610  -2.962   7.911  1.00 97.24           C  
ATOM   2082  N   LYS A 266     -25.579  -0.581   8.602  1.00 96.90           N  
ATOM   2083  CA  LYS A 266     -26.521   0.024   7.648  1.00 96.90           C  
ATOM   2084  C   LYS A 266     -25.834   1.037   6.741  1.00 96.90           C  
ATOM   2085  CB  LYS A 266     -27.641   0.736   8.417  1.00 96.90           C  
ATOM   2086  O   LYS A 266     -26.230   1.175   5.583  1.00 96.90           O  
ATOM   2087  CG  LYS A 266     -28.446  -0.209   9.316  1.00 96.90           C  
ATOM   2088  CD  LYS A 266     -29.479   0.600  10.098  1.00 96.90           C  
ATOM   2089  CE  LYS A 266     -30.193  -0.317  11.088  1.00 96.90           C  
ATOM   2090  NZ  LYS A 266     -31.046   0.475  12.002  1.00 96.90           N  
ATOM   2091  N   SER A 267     -24.843   1.747   7.270  1.00 96.87           N  
ATOM   2092  CA  SER A 267     -24.191   2.882   6.622  1.00 96.87           C  
ATOM   2093  C   SER A 267     -22.667   2.722   6.591  1.00 96.87           C  
ATOM   2094  CB  SER A 267     -24.625   4.158   7.353  1.00 96.87           C  
ATOM   2095  O   SER A 267     -22.096   1.856   7.259  1.00 96.87           O  
ATOM   2096  OG  SER A 267     -23.864   4.319   8.535  1.00 96.87           O  
ATOM   2097  N   LEU A 268     -21.991   3.567   5.807  1.00 95.40           N  
ATOM   2098  CA  LEU A 268     -20.527   3.631   5.819  1.00 95.40           C  
ATOM   2099  C   LEU A 268     -19.998   4.127   7.176  1.00 95.40           C  
ATOM   2100  CB  LEU A 268     -20.063   4.533   4.661  1.00 95.40           C  
ATOM   2101  O   LEU A 268     -18.930   3.693   7.606  1.00 95.40           O  
ATOM   2102  CG  LEU A 268     -18.532   4.681   4.559  1.00 95.40           C  
ATOM   2103  CD1 LEU A 268     -17.853   3.355   4.213  1.00 95.40           C  
ATOM   2104  CD2 LEU A 268     -18.181   5.696   3.474  1.00 95.40           C  
ATOM   2105  N   GLY A 269     -20.747   5.010   7.845  1.00 96.02           N  
ATOM   2106  CA  GLY A 269     -20.441   5.493   9.192  1.00 96.02           C  
ATOM   2107  C   GLY A 269     -20.323   4.355  10.201  1.00 96.02           C  
ATOM   2108  O   GLY A 269     -19.318   4.286  10.903  1.00 96.02           O  
ATOM   2109  N   ASP A 270     -21.268   3.408  10.185  1.00 97.15           N  
ATOM   2110  CA  ASP A 270     -21.252   2.250  11.089  1.00 97.15           C  
ATOM   2111  C   ASP A 270     -19.966   1.418  10.921  1.00 97.15           C  
ATOM   2112  CB  ASP A 270     -22.458   1.333  10.817  1.00 97.15           C  
ATOM   2113  O   ASP A 270     -19.322   1.040  11.898  1.00 97.15           O  
ATOM   2114  CG  ASP A 270     -23.851   1.960  10.929  1.00 97.15           C  
ATOM   2115  OD1 ASP A 270     -24.050   2.928  11.687  1.00 97.15           O  
ATOM   2116  OD2 ASP A 270     -24.757   1.423  10.244  1.00 97.15           O  
ATOM   2117  N   LEU A 271     -19.553   1.149   9.675  1.00 96.87           N  
ATOM   2118  CA  LEU A 271     -18.316   0.406   9.394  1.00 96.87           C  
ATOM   2119  C   LEU A 271     -17.067   1.177   9.806  1.00 96.87           C  
ATOM   2120  CB  LEU A 271     -18.217   0.075   7.898  1.00 96.87           C  
ATOM   2121  O   LEU A 271     -16.127   0.586  10.332  1.00 96.87           O  
ATOM   2122  CG  LEU A 271     -19.109  -1.087   7.456  1.00 96.87           C  
ATOM   2123  CD1 LEU A 271     -19.048  -1.198   5.937  1.00 96.87           C  
ATOM   2124  CD2 LEU A 271     -18.641  -2.427   8.027  1.00 96.87           C  
ATOM   2125  N   MET A 272     -17.051   2.487   9.570  1.00 95.47           N  
ATOM   2126  CA  MET A 272     -15.936   3.333   9.971  1.00 95.47           C  
ATOM   2127  C   MET A 272     -15.768   3.306  11.494  1.00 95.47           C  
ATOM   2128  CB  MET A 272     -16.179   4.750   9.446  1.00 95.47           C  
ATOM   2129  O   MET A 272     -14.663   3.072  11.978  1.00 95.47           O  
ATOM   2130  CG  MET A 272     -14.960   5.648   9.667  1.00 95.47           C  
ATOM   2131  SD  MET A 272     -15.179   7.371   9.148  1.00 95.47           S  
ATOM   2132  CE  MET A 272     -16.546   7.804  10.259  1.00 95.47           C  
ATOM   2133  N   GLU A 273     -16.852   3.484  12.254  1.00 95.39           N  
ATOM   2134  CA  GLU A 273     -16.829   3.385  13.718  1.00 95.39           C  
ATOM   2135  C   GLU A 273     -16.302   2.027  14.187  1.00 95.39           C  
ATOM   2136  CB  GLU A 273     -18.231   3.622  14.296  1.00 95.39           C  
ATOM   2137  O   GLU A 273     -15.426   1.980  15.053  1.00 95.39           O  
ATOM   2138  CG  GLU A 273     -18.647   5.098  14.220  1.00 95.39           C  
ATOM   2139  CD  GLU A 273     -20.016   5.379  14.863  1.00 95.39           C  
ATOM   2140  OE1 GLU A 273     -20.476   6.534  14.714  1.00 95.39           O  
ATOM   2141  OE2 GLU A 273     -20.555   4.489  15.561  1.00 95.39           O  
ATOM   2142  N   LEU A 274     -16.764   0.933  13.573  1.00 97.23           N  
ATOM   2143  CA  LEU A 274     -16.269  -0.410  13.874  1.00 97.23           C  
ATOM   2144  C   LEU A 274     -14.770  -0.554  13.592  1.00 97.23           C  
ATOM   2145  CB  LEU A 274     -17.072  -1.460  13.088  1.00 97.23           C  
ATOM   2146  O   LEU A 274     -14.071  -1.139  14.415  1.00 97.23           O  
ATOM   2147  CG  LEU A 274     -18.511  -1.683  13.582  1.00 97.23           C  
ATOM   2148  CD1 LEU A 274     -19.217  -2.642  12.622  1.00 97.23           C  
ATOM   2149  CD2 LEU A 274     -18.560  -2.291  14.986  1.00 97.23           C  
ATOM   2150  N   VAL A 275     -14.253  -0.022  12.478  1.00 97.24           N  
ATOM   2151  CA  VAL A 275     -12.815  -0.088  12.148  1.00 97.24           C  
ATOM   2152  C   VAL A 275     -11.983   0.628  13.205  1.00 97.24           C  
ATOM   2153  CB  VAL A 275     -12.525   0.486  10.747  1.00 97.24           C  
ATOM   2154  O   VAL A 275     -11.031   0.050  13.726  1.00 97.24           O  
ATOM   2155  CG1 VAL A 275     -11.034   0.768  10.496  1.00 97.24           C  
ATOM   2156  CG2 VAL A 275     -12.963  -0.504   9.671  1.00 97.24           C  
ATOM   2157  N   PHE A 276     -12.342   1.863  13.561  1.00 95.68           N  
ATOM   2158  CA  PHE A 276     -11.602   2.619  14.576  1.00 95.68           C  
ATOM   2159  C   PHE A 276     -11.697   1.969  15.958  1.00 95.68           C  
ATOM   2160  CB  PHE A 276     -12.092   4.072  14.612  1.00 95.68           C  
ATOM   2161  O   PHE A 276     -10.703   1.933  16.688  1.00 95.68           O  
ATOM   2162  CG  PHE A 276     -11.509   4.924  13.503  1.00 95.68           C  
ATOM   2163  CD1 PHE A 276     -10.194   5.410  13.611  1.00 95.68           C  
ATOM   2164  CD2 PHE A 276     -12.254   5.214  12.348  1.00 95.68           C  
ATOM   2165  CE1 PHE A 276      -9.636   6.161  12.563  1.00 95.68           C  
ATOM   2166  CE2 PHE A 276     -11.698   5.970  11.302  1.00 95.68           C  
ATOM   2167  CZ  PHE A 276     -10.386   6.450  11.412  1.00 95.68           C  
ATOM   2168  N   LEU A 277     -12.860   1.413  16.307  1.00 95.64           N  
ATOM   2169  CA  LEU A 277     -13.034   0.656  17.541  1.00 95.64           C  
ATOM   2170  C   LEU A 277     -12.162  -0.605  17.544  1.00 95.64           C  
ATOM   2171  CB  LEU A 277     -14.526   0.327  17.718  1.00 95.64           C  
ATOM   2172  O   LEU A 277     -11.456  -0.844  18.518  1.00 95.64           O  
ATOM   2173  CG  LEU A 277     -14.850  -0.369  19.050  1.00 95.64           C  
ATOM   2174  CD1 LEU A 277     -14.559   0.541  20.247  1.00 95.64           C  
ATOM   2175  CD2 LEU A 277     -16.328  -0.756  19.086  1.00 95.64           C  
ATOM   2176  N   SER A 278     -12.157  -1.373  16.453  1.00 96.42           N  
ATOM   2177  CA  SER A 278     -11.338  -2.581  16.323  1.00 96.42           C  
ATOM   2178  C   SER A 278      -9.851  -2.254  16.423  1.00 96.42           C  
ATOM   2179  CB  SER A 278     -11.624  -3.296  15.001  1.00 96.42           C  
ATOM   2180  O   SER A 278      -9.156  -2.877  17.214  1.00 96.42           O  
ATOM   2181  OG  SER A 278     -11.043  -4.586  15.011  1.00 96.42           O  
ATOM   2182  N   LEU A 279      -9.362  -1.239  15.704  1.00 95.55           N  
ATOM   2183  CA  LEU A 279      -7.960  -0.811  15.783  1.00 95.55           C  
ATOM   2184  C   LEU A 279      -7.559  -0.398  17.206  1.00 95.55           C  
ATOM   2185  CB  LEU A 279      -7.729   0.362  14.813  1.00 95.55           C  
ATOM   2186  O   LEU A 279      -6.453  -0.698  17.640  1.00 95.55           O  
ATOM   2187  CG  LEU A 279      -7.701  -0.038  13.327  1.00 95.55           C  
ATOM   2188  CD1 LEU A 279      -7.751   1.225  12.464  1.00 95.55           C  
ATOM   2189  CD2 LEU A 279      -6.430  -0.812  12.967  1.00 95.55           C  
ATOM   2190  N   THR A 280      -8.468   0.251  17.938  1.00 92.93           N  
ATOM   2191  CA  THR A 280      -8.221   0.694  19.318  1.00 92.93           C  
ATOM   2192  C   THR A 280      -8.228  -0.465  20.319  1.00 92.93           C  
ATOM   2193  CB  THR A 280      -9.268   1.741  19.736  1.00 92.93           C  
ATOM   2194  O   THR A 280      -7.507  -0.410  21.309  1.00 92.93           O  
ATOM   2195  CG2 THR A 280      -9.028   2.327  21.128  1.00 92.93           C  
ATOM   2196  OG1 THR A 280      -9.262   2.836  18.845  1.00 92.93           O  
ATOM   2197  N   LEU A 281      -9.056  -1.492  20.101  1.00 94.33           N  
ATOM   2198  CA  LEU A 281      -9.265  -2.588  21.058  1.00 94.33           C  
ATOM   2199  C   LEU A 281      -8.441  -3.848  20.770  1.00 94.33           C  
ATOM   2200  CB  LEU A 281     -10.759  -2.950  21.105  1.00 94.33           C  
ATOM   2201  O   LEU A 281      -8.330  -4.702  21.645  1.00 94.33           O  
ATOM   2202  CG  LEU A 281     -11.700  -1.864  21.651  1.00 94.33           C  
ATOM   2203  CD1 LEU A 281     -13.119  -2.435  21.688  1.00 94.33           C  
ATOM   2204  CD2 LEU A 281     -11.338  -1.408  23.066  1.00 94.33           C  
ATOM   2205  N   SER A 282      -7.899  -4.000  19.563  1.00 91.46           N  
ATOM   2206  CA  SER A 282      -7.166  -5.207  19.166  1.00 91.46           C  
ATOM   2207  C   SER A 282      -5.720  -5.263  19.675  1.00 91.46           C  
ATOM   2208  CB  SER A 282      -7.235  -5.385  17.646  1.00 91.46           C  
ATOM   2209  O   SER A 282      -5.051  -6.261  19.426  1.00 91.46           O  
ATOM   2210  OG  SER A 282      -8.547  -5.777  17.281  1.00 91.46           O  
ATOM   2211  N   ASP A 283      -5.224  -4.236  20.374  1.00 89.09           N  
ATOM   2212  CA  ASP A 283      -3.856  -4.185  20.923  1.00 89.09           C  
ATOM   2213  C   ASP A 283      -2.771  -4.608  19.904  1.00 89.09           C  
ATOM   2214  CB  ASP A 283      -3.772  -4.958  22.259  1.00 89.09           C  
ATOM   2215  O   ASP A 283      -1.774  -5.244  20.253  1.00 89.09           O  
ATOM   2216  CG  ASP A 283      -4.543  -4.313  23.419  1.00 89.09           C  
ATOM   2217  OD1 ASP A 283      -4.635  -3.064  23.448  1.00 89.09           O  
ATOM   2218  OD2 ASP A 283      -4.965  -5.068  24.326  1.00 89.09           O  
ATOM   2219  N   LEU A 284      -2.971  -4.287  18.616  1.00 95.07           N  
ATOM   2220  CA  LEU A 284      -2.016  -4.636  17.566  1.00 95.07           C  
ATOM   2221  C   LEU A 284      -0.697  -3.883  17.799  1.00 95.07           C  
ATOM   2222  CB  LEU A 284      -2.574  -4.321  16.168  1.00 95.07           C  
ATOM   2223  O   LEU A 284      -0.721  -2.662  17.995  1.00 95.07           O  
ATOM   2224  CG  LEU A 284      -3.743  -5.206  15.708  1.00 95.07           C  
ATOM   2225  CD1 LEU A 284      -4.186  -4.748  14.321  1.00 95.07           C  
ATOM   2226  CD2 LEU A 284      -3.375  -6.691  15.623  1.00 95.07           C  
ATOM   2227  N   PRO A 285       0.459  -4.570  17.764  1.00 96.58           N  
ATOM   2228  CA  PRO A 285       1.738  -3.898  17.895  1.00 96.58           C  
ATOM   2229  C   PRO A 285       2.043  -3.068  16.645  1.00 96.58           C  
ATOM   2230  CB  PRO A 285       2.762  -5.008  18.139  1.00 96.58           C  
ATOM   2231  O   PRO A 285       1.484  -3.272  15.568  1.00 96.58           O  
ATOM   2232  CG  PRO A 285       2.163  -6.195  17.393  1.00 96.58           C  
ATOM   2233  CD  PRO A 285       0.654  -5.996  17.534  1.00 96.58           C  
ATOM   2234  N   VAL A 286       2.978  -2.131  16.791  1.00 97.85           N  
ATOM   2235  CA  VAL A 286       3.635  -1.515  15.633  1.00 97.85           C  
ATOM   2236  C   VAL A 286       4.459  -2.557  14.881  1.00 97.85           C  
ATOM   2237  CB  VAL A 286       4.527  -0.337  16.048  1.00 97.85           C  
ATOM   2238  O   VAL A 286       4.848  -3.571  15.453  1.00 97.85           O  
ATOM   2239  CG1 VAL A 286       3.674   0.820  16.570  1.00 97.85           C  
ATOM   2240  CG2 VAL A 286       5.579  -0.689  17.109  1.00 97.85           C  
ATOM   2241  N   ILE A 287       4.769  -2.298  13.613  1.00 98.58           N  
ATOM   2242  CA  ILE A 287       5.610  -3.215  12.830  1.00 98.58           C  
ATOM   2243  C   ILE A 287       7.049  -3.180  13.360  1.00 98.58           C  
ATOM   2244  CB  ILE A 287       5.517  -2.864  11.335  1.00 98.58           C  
ATOM   2245  O   ILE A 287       7.659  -2.116  13.433  1.00 98.58           O  
ATOM   2246  CG1 ILE A 287       4.110  -3.190  10.789  1.00 98.58           C  
ATOM   2247  CG2 ILE A 287       6.567  -3.628  10.513  1.00 98.58           C  
ATOM   2248  CD1 ILE A 287       3.768  -2.350   9.558  1.00 98.58           C  
ATOM   2249  N   ASP A 288       7.640  -4.320  13.675  1.00 98.42           N  
ATOM   2250  CA  ASP A 288       9.016  -4.408  14.166  1.00 98.42           C  
ATOM   2251  C   ASP A 288      10.022  -4.553  13.018  1.00 98.42           C  
ATOM   2252  CB  ASP A 288       9.119  -5.597  15.120  1.00 98.42           C  
ATOM   2253  O   ASP A 288      11.093  -3.938  13.035  1.00 98.42           O  
ATOM   2254  CG  ASP A 288       8.258  -5.407  16.367  1.00 98.42           C  
ATOM   2255  OD1 ASP A 288       8.558  -4.460  17.135  1.00 98.42           O  
ATOM   2256  OD2 ASP A 288       7.332  -6.231  16.546  1.00 98.42           O  
ATOM   2257  N   ILE A 289       9.670  -5.343  11.998  1.00 98.61           N  
ATOM   2258  CA  ILE A 289      10.576  -5.734  10.914  1.00 98.61           C  
ATOM   2259  C   ILE A 289       9.977  -5.347   9.563  1.00 98.61           C  
ATOM   2260  CB  ILE A 289      10.921  -7.240  10.993  1.00 98.61           C  
ATOM   2261  O   ILE A 289       8.805  -5.592   9.292  1.00 98.61           O  
ATOM   2262  CG1 ILE A 289      11.533  -7.613  12.366  1.00 98.61           C  
ATOM   2263  CG2 ILE A 289      11.905  -7.611   9.863  1.00 98.61           C  
ATOM   2264  CD1 ILE A 289      11.576  -9.121  12.623  1.00 98.61           C  
ATOM   2265  N   LEU A 290      10.805  -4.752   8.703  1.00 98.77           N  
ATOM   2266  CA  LEU A 290      10.483  -4.501   7.301  1.00 98.77           C  
ATOM   2267  C   LEU A 290      11.347  -5.389   6.420  1.00 98.77           C  
ATOM   2268  CB  LEU A 290      10.707  -3.021   6.955  1.00 98.77           C  
ATOM   2269  O   LEU A 290      12.578  -5.301   6.472  1.00 98.77           O  
ATOM   2270  CG  LEU A 290       9.904  -2.009   7.776  1.00 98.77           C  
ATOM   2271  CD1 LEU A 290      10.171  -0.600   7.237  1.00 98.77           C  
ATOM   2272  CD2 LEU A 290       8.414  -2.297   7.712  1.00 98.77           C  
ATOM   2273  N   LYS A 291      10.704  -6.206   5.594  1.00 98.44           N  
ATOM   2274  CA  LYS A 291      11.351  -7.125   4.664  1.00 98.44           C  
ATOM   2275  C   LYS A 291      10.827  -6.884   3.254  1.00 98.44           C  
ATOM   2276  CB  LYS A 291      11.102  -8.558   5.154  1.00 98.44           C  
ATOM   2277  O   LYS A 291       9.635  -6.691   3.052  1.00 98.44           O  
ATOM   2278  CG  LYS A 291      11.868  -9.616   4.339  1.00 98.44           C  
ATOM   2279  CD  LYS A 291      11.596 -11.033   4.867  1.00 98.44           C  
ATOM   2280  CE  LYS A 291      10.187 -11.490   4.463  1.00 98.44           C  
ATOM   2281  NZ  LYS A 291       9.736 -12.688   5.208  1.00 98.44           N  
ATOM   2282  N   ILE A 292      11.723  -6.924   2.277  1.00 98.20           N  
ATOM   2283  CA  ILE A 292      11.367  -6.989   0.859  1.00 98.20           C  
ATOM   2284  C   ILE A 292      11.868  -8.322   0.324  1.00 98.20           C  
ATOM   2285  CB  ILE A 292      11.938  -5.800   0.059  1.00 98.20           C  
ATOM   2286  O   ILE A 292      13.041  -8.657   0.501  1.00 98.20           O  
ATOM   2287  CG1 ILE A 292      11.510  -4.440   0.656  1.00 98.20           C  
ATOM   2288  CG2 ILE A 292      11.453  -5.904  -1.400  1.00 98.20           C  
ATOM   2289  CD1 ILE A 292      12.360  -3.271   0.152  1.00 98.20           C  
ATOM   2290  N   GLU A 293      11.001  -9.078  -0.331  1.00 97.23           N  
ATOM   2291  CA  GLU A 293      11.332 -10.323  -1.012  1.00 97.23           C  
ATOM   2292  C   GLU A 293      11.249 -10.120  -2.524  1.00 97.23           C  
ATOM   2293  CB  GLU A 293      10.397 -11.431  -0.520  1.00 97.23           C  
ATOM   2294  O   GLU A 293      10.214  -9.727  -3.056  1.00 97.23           O  
ATOM   2295  CG  GLU A 293      10.773 -12.788  -1.125  1.00 97.23           C  
ATOM   2296  CD  GLU A 293       9.879 -13.900  -0.577  1.00 97.23           C  
ATOM   2297  OE1 GLU A 293      10.429 -14.934  -0.140  1.00 97.23           O  
ATOM   2298  OE2 GLU A 293       8.639 -13.726  -0.598  1.00 97.23           O  
ATOM   2299  N   TYR A 294      12.343 -10.404  -3.227  1.00 96.56           N  
ATOM   2300  CA  TYR A 294      12.381 -10.358  -4.684  1.00 96.56           C  
ATOM   2301  C   TYR A 294      12.235 -11.769  -5.241  1.00 96.56           C  
ATOM   2302  CB  TYR A 294      13.669  -9.687  -5.170  1.00 96.56           C  
ATOM   2303  O   TYR A 294      13.046 -12.639  -4.917  1.00 96.56           O  
ATOM   2304  CG  TYR A 294      13.835  -8.270  -4.661  1.00 96.56           C  
ATOM   2305  CD1 TYR A 294      13.134  -7.213  -5.271  1.00 96.56           C  
ATOM   2306  CD2 TYR A 294      14.642  -8.021  -3.535  1.00 96.56           C  
ATOM   2307  CE1 TYR A 294      13.225  -5.910  -4.741  1.00 96.56           C  
ATOM   2308  CE2 TYR A 294      14.764  -6.715  -3.026  1.00 96.56           C  
ATOM   2309  OH  TYR A 294      14.184  -4.394  -3.143  1.00 96.56           O  
ATOM   2310  CZ  TYR A 294      14.059  -5.655  -3.633  1.00 96.56           C  
ATOM   2311  N   ILE A 295      11.259 -11.992  -6.118  1.00 95.16           N  
ATOM   2312  CA  ILE A 295      11.036 -13.286  -6.776  1.00 95.16           C  
ATOM   2313  C   ILE A 295      11.123 -13.163  -8.291  1.00 95.16           C  
ATOM   2314  CB  ILE A 295       9.711 -13.943  -6.343  1.00 95.16           C  
ATOM   2315  O   ILE A 295      10.768 -12.141  -8.872  1.00 95.16           O  
ATOM   2316  CG1 ILE A 295       8.490 -13.111  -6.782  1.00 95.16           C  
ATOM   2317  CG2 ILE A 295       9.723 -14.197  -4.825  1.00 95.16           C  
ATOM   2318  CD1 ILE A 295       7.177 -13.874  -6.650  1.00 95.16           C  
ATOM   2319  N   HIS A 296      11.578 -14.222  -8.947  1.00 94.26           N  
ATOM   2320  CA  HIS A 296      11.577 -14.298 -10.401  1.00 94.26           C  
ATOM   2321  C   HIS A 296      10.207 -14.744 -10.918  1.00 94.26           C  
ATOM   2322  CB  HIS A 296      12.676 -15.260 -10.837  1.00 94.26           C  
ATOM   2323  O   HIS A 296       9.722 -15.797 -10.513  1.00 94.26           O  
ATOM   2324  CG  HIS A 296      12.852 -15.334 -12.326  1.00 94.26           C  
ATOM   2325  CD2 HIS A 296      12.991 -14.285 -13.190  1.00 94.26           C  
ATOM   2326  ND1 HIS A 296      12.935 -16.485 -13.069  1.00 94.26           N  
ATOM   2327  CE1 HIS A 296      13.134 -16.145 -14.352  1.00 94.26           C  
ATOM   2328  NE2 HIS A 296      13.202 -14.813 -14.463  1.00 94.26           N  
ATOM   2329  N   GLN A 297       9.612 -13.980 -11.835  1.00 92.06           N  
ATOM   2330  CA  GLN A 297       8.260 -14.207 -12.352  1.00 92.06           C  
ATOM   2331  C   GLN A 297       8.098 -15.579 -13.021  1.00 92.06           C  
ATOM   2332  CB  GLN A 297       7.908 -13.097 -13.360  1.00 92.06           C  
ATOM   2333  O   GLN A 297       7.111 -16.264 -12.780  1.00 92.06           O  
ATOM   2334  CG  GLN A 297       7.553 -11.749 -12.708  1.00 92.06           C  
ATOM   2335  CD  GLN A 297       7.215 -10.657 -13.727  1.00 92.06           C  
ATOM   2336  NE2 GLN A 297       6.553  -9.602 -13.308  1.00 92.06           N  
ATOM   2337  OE1 GLN A 297       7.552 -10.739 -14.902  1.00 92.06           O  
ATOM   2338  N   GLU A 298       9.068 -16.009 -13.836  1.00 90.38           N  
ATOM   2339  CA  GLU A 298       8.937 -17.249 -14.618  1.00 90.38           C  
ATOM   2340  C   GLU A 298       9.090 -18.512 -13.760  1.00 90.38           C  
ATOM   2341  CB  GLU A 298       9.974 -17.225 -15.752  1.00 90.38           C  
ATOM   2342  O   GLU A 298       8.437 -19.523 -14.005  1.00 90.38           O  
ATOM   2343  CG  GLU A 298       9.825 -18.385 -16.752  1.00 90.38           C  
ATOM   2344  CD  GLU A 298      10.848 -18.341 -17.902  1.00 90.38           C  
ATOM   2345  OE1 GLU A 298      10.790 -19.252 -18.760  1.00 90.38           O  
ATOM   2346  OE2 GLU A 298      11.708 -17.429 -17.920  1.00 90.38           O  
ATOM   2347  N   THR A 299       9.963 -18.474 -12.751  1.00 91.49           N  
ATOM   2348  CA  THR A 299      10.312 -19.659 -11.948  1.00 91.49           C  
ATOM   2349  C   THR A 299       9.741 -19.630 -10.535  1.00 91.49           C  
ATOM   2350  CB  THR A 299      11.833 -19.879 -11.909  1.00 91.49           C  
ATOM   2351  O   THR A 299       9.921 -20.603  -9.806  1.00 91.49           O  
ATOM   2352  CG2 THR A 299      12.412 -20.136 -13.301  1.00 91.49           C  
ATOM   2353  OG1 THR A 299      12.493 -18.734 -11.417  1.00 91.49           O  
ATOM   2354  N   ALA A 300       9.112 -18.524 -10.124  1.00 88.91           N  
ATOM   2355  CA  ALA A 300       8.675 -18.238  -8.753  1.00 88.91           C  
ATOM   2356  C   ALA A 300       9.782 -18.411  -7.687  1.00 88.91           C  
ATOM   2357  CB  ALA A 300       7.385 -19.014  -8.461  1.00 88.91           C  
ATOM   2358  O   ALA A 300       9.510 -18.567  -6.498  1.00 88.91           O  
ATOM   2359  N   THR A 301      11.056 -18.400  -8.094  1.00 93.39           N  
ATOM   2360  CA  THR A 301      12.189 -18.592  -7.181  1.00 93.39           C  
ATOM   2361  C   THR A 301      12.567 -17.282  -6.511  1.00 93.39           C  
ATOM   2362  CB  THR A 301      13.432 -19.156  -7.881  1.00 93.39           C  
ATOM   2363  O   THR A 301      12.690 -16.258  -7.188  1.00 93.39           O  
ATOM   2364  CG2 THR A 301      13.234 -20.590  -8.364  1.00 93.39           C  
ATOM   2365  OG1 THR A 301      13.775 -18.369  -8.999  1.00 93.39           O  
ATOM   2366  N   VAL A 302      12.859 -17.336  -5.213  1.00 95.56           N  
ATOM   2367  CA  VAL A 302      13.394 -16.198  -4.459  1.00 95.56           C  
ATOM   2368  C   VAL A 302      14.783 -15.830  -4.987  1.00 95.56           C  
ATOM   2369  CB  VAL A 302      13.423 -16.489  -2.946  1.00 95.56           C  
ATOM   2370  O   VAL A 302      15.703 -16.646  -4.987  1.00 95.56           O  
ATOM   2371  CG1 VAL A 302      13.917 -15.268  -2.160  1.00 95.56           C  
ATOM   2372  CG2 VAL A 302      12.029 -16.862  -2.424  1.00 95.56           C  
ATOM   2373  N   LEU A 303      14.925 -14.589  -5.444  1.00 95.71           N  
ATOM   2374  CA  LEU A 303      16.179 -13.984  -5.899  1.00 95.71           C  
ATOM   2375  C   LEU A 303      16.992 -13.428  -4.732  1.00 95.71           C  
ATOM   2376  CB  LEU A 303      15.850 -12.860  -6.898  1.00 95.71           C  
ATOM   2377  O   LEU A 303      18.221 -13.412  -4.775  1.00 95.71           O  
ATOM   2378  CG  LEU A 303      15.158 -13.355  -8.177  1.00 95.71           C  
ATOM   2379  CD1 LEU A 303      14.762 -12.158  -9.035  1.00 95.71           C  
ATOM   2380  CD2 LEU A 303      16.099 -14.270  -8.963  1.00 95.71           C  
ATOM   2381  N   GLY A 304      16.301 -12.980  -3.689  1.00 96.63           N  
ATOM   2382  CA  GLY A 304      16.891 -12.561  -2.429  1.00 96.63           C  
ATOM   2383  C   GLY A 304      15.919 -11.734  -1.603  1.00 96.63           C  
ATOM   2384  O   GLY A 304      14.841 -11.357  -2.062  1.00 96.63           O  
ATOM   2385  N   THR A 305      16.327 -11.455  -0.374  1.00 96.82           N  
ATOM   2386  CA  THR A 305      15.545 -10.699   0.603  1.00 96.82           C  
ATOM   2387  C   THR A 305      16.369  -9.540   1.144  1.00 96.82           C  
ATOM   2388  CB  THR A 305      15.100 -11.591   1.769  1.00 96.82           C  
ATOM   2389  O   THR A 305      17.556  -9.714   1.422  1.00 96.82           O  
ATOM   2390  CG2 THR A 305      14.130 -12.700   1.340  1.00 96.82           C  
ATOM   2391  OG1 THR A 305      16.243 -12.182   2.361  1.00 96.82           O  
ATOM   2392  N   GLU A 306      15.737  -8.394   1.355  1.00 96.52           N  
ATOM   2393  CA  GLU A 306      16.350  -7.197   1.930  1.00 96.52           C  
ATOM   2394  C   GLU A 306      15.630  -6.832   3.233  1.00 96.52           C  
ATOM   2395  CB  GLU A 306      16.270  -6.054   0.906  1.00 96.52           C  
ATOM   2396  O   GLU A 306      14.403  -6.747   3.256  1.00 96.52           O  
ATOM   2397  CG  GLU A 306      17.113  -4.820   1.273  1.00 96.52           C  
ATOM   2398  CD  GLU A 306      18.628  -4.988   1.047  1.00 96.52           C  
ATOM   2399  OE1 GLU A 306      19.390  -4.216   1.669  1.00 96.52           O  
ATOM   2400  OE2 GLU A 306      19.033  -5.830   0.210  1.00 96.52           O  
ATOM   2401  N   ILE A 307      16.382  -6.596   4.311  1.00 97.94           N  
ATOM   2402  CA  ILE A 307      15.832  -6.058   5.562  1.00 97.94           C  
ATOM   2403  C   ILE A 307      16.004  -4.543   5.562  1.00 97.94           C  
ATOM   2404  CB  ILE A 307      16.469  -6.717   6.804  1.00 97.94           C  
ATOM   2405  O   ILE A 307      17.112  -4.031   5.397  1.00 97.94           O  
ATOM   2406  CG1 ILE A 307      16.249  -8.247   6.841  1.00 97.94           C  
ATOM   2407  CG2 ILE A 307      15.939  -6.073   8.101  1.00 97.94           C  
ATOM   2408  CD1 ILE A 307      14.783  -8.702   6.886  1.00 97.94           C  
ATOM   2409  N   VAL A 308      14.911  -3.818   5.779  1.00 98.10           N  
ATOM   2410  CA  VAL A 308      14.874  -2.360   5.667  1.00 98.10           C  
ATOM   2411  C   VAL A 308      14.915  -1.714   7.047  1.00 98.10           C  
ATOM   2412  CB  VAL A 308      13.674  -1.902   4.818  1.00 98.10           C  
ATOM   2413  O   VAL A 308      14.046  -1.916   7.892  1.00 98.10           O  
ATOM   2414  CG1 VAL A 308      13.619  -0.375   4.681  1.00 98.10           C  
ATOM   2415  CG2 VAL A 308      13.757  -2.520   3.418  1.00 98.10           C  
ATOM   2416  N   ALA A 309      15.926  -0.875   7.274  1.00 97.65           N  
ATOM   2417  CA  ALA A 309      16.017  -0.074   8.487  1.00 97.65           C  
ATOM   2418  C   ALA A 309      15.038   1.110   8.424  1.00 97.65           C  
ATOM   2419  CB  ALA A 309      17.469   0.378   8.685  1.00 97.65           C  
ATOM   2420  O   ALA A 309      15.241   2.058   7.659  1.00 97.65           O  
ATOM   2421  N   PHE A 310      13.998   1.084   9.257  1.00 98.21           N  
ATOM   2422  CA  PHE A 310      13.028   2.173   9.323  1.00 98.21           C  
ATOM   2423  C   PHE A 310      13.612   3.424   9.986  1.00 98.21           C  
ATOM   2424  CB  PHE A 310      11.761   1.724  10.048  1.00 98.21           C  
ATOM   2425  O   PHE A 310      14.126   3.387  11.105  1.00 98.21           O  
ATOM   2426  CG  PHE A 310      10.716   2.821  10.131  1.00 98.21           C  
ATOM   2427  CD1 PHE A 310      10.413   3.419  11.370  1.00 98.21           C  
ATOM   2428  CD2 PHE A 310      10.041   3.240   8.970  1.00 98.21           C  
ATOM   2429  CE1 PHE A 310       9.400   4.391  11.455  1.00 98.21           C  
ATOM   2430  CE2 PHE A 310       9.046   4.230   9.055  1.00 98.21           C  
ATOM   2431  CZ  PHE A 310       8.714   4.794  10.297  1.00 98.21           C  
ATOM   2432  N   LYS A 311      13.477   4.567   9.308  1.00 97.28           N  
ATOM   2433  CA  LYS A 311      13.917   5.872   9.808  1.00 97.28           C  
ATOM   2434  C   LYS A 311      12.825   6.915   9.621  1.00 97.28           C  
ATOM   2435  CB  LYS A 311      15.202   6.283   9.092  1.00 97.28           C  
ATOM   2436  O   LYS A 311      12.779   7.609   8.607  1.00 97.28           O  
ATOM   2437  CG  LYS A 311      16.399   5.347   9.337  1.00 97.28           C  
ATOM   2438  CD  LYS A 311      17.531   5.994   8.558  1.00 97.28           C  
ATOM   2439  CE  LYS A 311      18.879   5.300   8.480  1.00 97.28           C  
ATOM   2440  NZ  LYS A 311      19.673   6.088   7.505  1.00 97.28           N  
ATOM   2441  N   GLU A 312      11.975   7.066  10.634  1.00 95.78           N  
ATOM   2442  CA  GLU A 312      10.772   7.910  10.578  1.00 95.78           C  
ATOM   2443  C   GLU A 312      11.041   9.328  10.046  1.00 95.78           C  
ATOM   2444  CB  GLU A 312      10.166   7.998  11.986  1.00 95.78           C  
ATOM   2445  O   GLU A 312      10.334   9.806   9.163  1.00 95.78           O  
ATOM   2446  CG  GLU A 312       8.754   8.606  11.960  1.00 95.78           C  
ATOM   2447  CD  GLU A 312       8.223   8.946  13.357  1.00 95.78           C  
ATOM   2448  OE1 GLU A 312       7.417   9.907  13.432  1.00 95.78           O  
ATOM   2449  OE2 GLU A 312       8.693   8.332  14.339  1.00 95.78           O  
ATOM   2450  N   LYS A 313      12.100   9.996  10.527  1.00 96.72           N  
ATOM   2451  CA  LYS A 313      12.440  11.362  10.091  1.00 96.72           C  
ATOM   2452  C   LYS A 313      12.743  11.449   8.593  1.00 96.72           C  
ATOM   2453  CB  LYS A 313      13.630  11.912  10.890  1.00 96.72           C  
ATOM   2454  O   LYS A 313      12.347  12.420   7.957  1.00 96.72           O  
ATOM   2455  CG  LYS A 313      13.290  12.164  12.365  1.00 96.72           C  
ATOM   2456  CD  LYS A 313      14.480  12.816  13.080  1.00 96.72           C  
ATOM   2457  CE  LYS A 313      14.138  13.055  14.553  1.00 96.72           C  
ATOM   2458  NZ  LYS A 313      15.278  13.662  15.285  1.00 96.72           N  
ATOM   2459  N   GLU A 314      13.429  10.452   8.035  1.00 96.79           N  
ATOM   2460  CA  GLU A 314      13.766  10.417   6.606  1.00 96.79           C  
ATOM   2461  C   GLU A 314      12.518  10.141   5.756  1.00 96.79           C  
ATOM   2462  CB  GLU A 314      14.855   9.362   6.324  1.00 96.79           C  
ATOM   2463  O   GLU A 314      12.320  10.788   4.727  1.00 96.79           O  
ATOM   2464  CG  GLU A 314      16.218   9.673   6.977  1.00 96.79           C  
ATOM   2465  CD  GLU A 314      17.323   8.649   6.630  1.00 96.79           C  
ATOM   2466  OE1 GLU A 314      18.356   8.596   7.346  1.00 96.79           O  
ATOM   2467  OE2 GLU A 314      17.154   7.853   5.681  1.00 96.79           O  
ATOM   2468  N   VAL A 315      11.644   9.234   6.208  1.00 96.38           N  
ATOM   2469  CA  VAL A 315      10.366   8.932   5.539  1.00 96.38           C  
ATOM   2470  C   VAL A 315       9.477  10.169   5.516  1.00 96.38           C  
ATOM   2471  CB  VAL A 315       9.635   7.764   6.226  1.00 96.38           C  
ATOM   2472  O   VAL A 315       9.011  10.566   4.452  1.00 96.38           O  
ATOM   2473  CG1 VAL A 315       8.290   7.442   5.560  1.00 96.38           C  
ATOM   2474  CG2 VAL A 315      10.491   6.498   6.182  1.00 96.38           C  
ATOM   2475  N   ARG A 316       9.307  10.834   6.663  1.00 95.69           N  
ATOM   2476  CA  ARG A 316       8.500  12.055   6.776  1.00 95.69           C  
ATOM   2477  C   ARG A 316       9.027  13.185   5.900  1.00 95.69           C  
ATOM   2478  CB  ARG A 316       8.432  12.502   8.237  1.00 95.69           C  
ATOM   2479  O   ARG A 316       8.234  13.817   5.214  1.00 95.69           O  
ATOM   2480  CG  ARG A 316       7.520  11.585   9.066  1.00 95.69           C  
ATOM   2481  CD  ARG A 316       7.436  12.072  10.513  1.00 95.69           C  
ATOM   2482  NE  ARG A 316       6.799  13.400  10.582  1.00 95.69           N  
ATOM   2483  NH1 ARG A 316       6.984  13.678  12.841  1.00 95.69           N  
ATOM   2484  NH2 ARG A 316       6.047  15.289  11.578  1.00 95.69           N  
ATOM   2485  CZ  ARG A 316       6.617  14.118  11.667  1.00 95.69           C  
ATOM   2486  N   ALA A 317      10.342  13.407   5.874  1.00 96.56           N  
ATOM   2487  CA  ALA A 317      10.946  14.427   5.017  1.00 96.56           C  
ATOM   2488  C   ALA A 317      10.700  14.149   3.523  1.00 96.56           C  
ATOM   2489  CB  ALA A 317      12.444  14.503   5.332  1.00 96.56           C  
ATOM   2490  O   ALA A 317      10.392  15.068   2.766  1.00 96.56           O  
ATOM   2491  N   LYS A 318      10.777  12.881   3.096  1.00 95.41           N  
ATOM   2492  CA  LYS A 318      10.436  12.481   1.723  1.00 95.41           C  
ATOM   2493  C   LYS A 318       8.955  12.682   1.416  1.00 95.41           C  
ATOM   2494  CB  LYS A 318      10.819  11.022   1.480  1.00 95.41           C  
ATOM   2495  O   LYS A 318       8.642  13.267   0.387  1.00 95.41           O  
ATOM   2496  CG  LYS A 318      12.322  10.818   1.265  1.00 95.41           C  
ATOM   2497  CD  LYS A 318      12.558   9.324   1.027  1.00 95.41           C  
ATOM   2498  CE  LYS A 318      14.027   9.004   0.756  1.00 95.41           C  
ATOM   2499  NZ  LYS A 318      14.184   7.549   0.498  1.00 95.41           N  
ATOM   2500  N   VAL A 319       8.055  12.246   2.302  1.00 96.36           N  
ATOM   2501  CA  VAL A 319       6.605  12.461   2.144  1.00 96.36           C  
ATOM   2502  C   VAL A 319       6.309  13.953   2.021  1.00 96.36           C  
ATOM   2503  CB  VAL A 319       5.804  11.824   3.297  1.00 96.36           C  
ATOM   2504  O   VAL A 319       5.634  14.351   1.082  1.00 96.36           O  
ATOM   2505  CG1 VAL A 319       4.315  12.197   3.261  1.00 96.36           C  
ATOM   2506  CG2 VAL A 319       5.884  10.294   3.230  1.00 96.36           C  
ATOM   2507  N   GLN A 320       6.885  14.788   2.888  1.00 95.96           N  
ATOM   2508  CA  GLN A 320       6.773  16.248   2.824  1.00 95.96           C  
ATOM   2509  C   GLN A 320       7.220  16.824   1.488  1.00 95.96           C  
ATOM   2510  CB  GLN A 320       7.603  16.870   3.956  1.00 95.96           C  
ATOM   2511  O   GLN A 320       6.474  17.572   0.853  1.00 95.96           O  
ATOM   2512  CG  GLN A 320       6.806  16.835   5.252  1.00 95.96           C  
ATOM   2513  CD  GLN A 320       7.563  17.271   6.495  1.00 95.96           C  
ATOM   2514  NE2 GLN A 320       6.865  17.394   7.599  1.00 95.96           N  
ATOM   2515  OE1 GLN A 320       8.760  17.519   6.512  1.00 95.96           O  
ATOM   2516  N   HIS A 321       8.423  16.449   1.049  1.00 96.21           N  
ATOM   2517  CA  HIS A 321       8.952  16.872  -0.241  1.00 96.21           C  
ATOM   2518  C   HIS A 321       7.994  16.482  -1.363  1.00 96.21           C  
ATOM   2519  CB  HIS A 321      10.352  16.286  -0.442  1.00 96.21           C  
ATOM   2520  O   HIS A 321       7.567  17.355  -2.105  1.00 96.21           O  
ATOM   2521  CG  HIS A 321      10.939  16.611  -1.791  1.00 96.21           C  
ATOM   2522  CD2 HIS A 321      10.940  15.776  -2.866  1.00 96.21           C  
ATOM   2523  ND1 HIS A 321      11.580  17.799  -2.144  1.00 96.21           N  
ATOM   2524  CE1 HIS A 321      11.975  17.636  -3.419  1.00 96.21           C  
ATOM   2525  NE2 HIS A 321      11.590  16.435  -3.884  1.00 96.21           N  
ATOM   2526  N   TYR A 322       7.576  15.219  -1.439  1.00 95.82           N  
ATOM   2527  CA  TYR A 322       6.693  14.714  -2.491  1.00 95.82           C  
ATOM   2528  C   TYR A 322       5.300  15.353  -2.477  1.00 95.82           C  
ATOM   2529  CB  TYR A 322       6.649  13.181  -2.390  1.00 95.82           C  
ATOM   2530  O   TYR A 322       4.839  15.806  -3.533  1.00 95.82           O  
ATOM   2531  CG  TYR A 322       7.960  12.484  -2.733  1.00 95.82           C  
ATOM   2532  CD1 TYR A 322       8.800  12.979  -3.753  1.00 95.82           C  
ATOM   2533  CD2 TYR A 322       8.357  11.346  -2.003  1.00 95.82           C  
ATOM   2534  CE1 TYR A 322      10.065  12.415  -3.971  1.00 95.82           C  
ATOM   2535  CE2 TYR A 322       9.622  10.767  -2.222  1.00 95.82           C  
ATOM   2536  OH  TYR A 322      11.753  10.871  -3.341  1.00 95.82           O  
ATOM   2537  CZ  TYR A 322      10.490  11.335  -3.178  1.00 95.82           C  
ATOM   2538  N   MET A 323       4.680  15.496  -1.302  1.00 94.78           N  
ATOM   2539  CA  MET A 323       3.377  16.150  -1.112  1.00 94.78           C  
ATOM   2540  C   MET A 323       3.374  17.609  -1.545  1.00 94.78           C  
ATOM   2541  CB  MET A 323       2.937  16.092   0.361  1.00 94.78           C  
ATOM   2542  O   MET A 323       2.377  18.077  -2.091  1.00 94.78           O  
ATOM   2543  CG  MET A 323       2.473  14.702   0.780  1.00 94.78           C  
ATOM   2544  SD  MET A 323       1.104  14.065  -0.210  1.00 94.78           S  
ATOM   2545  CE  MET A 323       1.890  12.518  -0.639  1.00 94.78           C  
ATOM   2546  N   ALA A 324       4.487  18.327  -1.386  1.00 95.30           N  
ATOM   2547  CA  ALA A 324       4.564  19.719  -1.814  1.00 95.30           C  
ATOM   2548  C   ALA A 324       4.257  19.900  -3.315  1.00 95.30           C  
ATOM   2549  CB  ALA A 324       5.940  20.272  -1.429  1.00 95.30           C  
ATOM   2550  O   ALA A 324       3.772  20.956  -3.698  1.00 95.30           O  
ATOM   2551  N   TYR A 325       4.482  18.891  -4.168  1.00 94.65           N  
ATOM   2552  CA  TYR A 325       4.097  18.958  -5.591  1.00 94.65           C  
ATOM   2553  C   TYR A 325       2.602  18.795  -5.723  1.00 94.65           C  
ATOM   2554  CB  TYR A 325       4.797  17.900  -6.461  1.00 94.65           C  
ATOM   2555  O   TYR A 325       1.950  19.625  -6.339  1.00 94.65           O  
ATOM   2556  CG  TYR A 325       4.142  17.563  -7.768  1.00 94.65           C  
ATOM   2557  CD1 TYR A 325       3.555  16.298  -7.968  1.00 94.65           C  
ATOM   2558  CD2 TYR A 325       4.125  18.530  -8.784  1.00 94.65           C  
ATOM   2559  CE1 TYR A 325       2.948  16.002  -9.201  1.00 94.65           C  
ATOM   2560  CE2 TYR A 325       3.515  18.237 -10.014  1.00 94.65           C  
ATOM   2561  OH  TYR A 325       2.320  16.715 -11.407  1.00 94.65           O  
ATOM   2562  CZ  TYR A 325       2.930  16.973 -10.223  1.00 94.65           C  
ATOM   2563  N   TRP A 326       2.054  17.757  -5.096  1.00 94.56           N  
ATOM   2564  CA  TRP A 326       0.630  17.454  -5.158  1.00 94.56           C  
ATOM   2565  C   TRP A 326      -0.238  18.607  -4.654  1.00 94.56           C  
ATOM   2566  CB  TRP A 326       0.389  16.159  -4.386  1.00 94.56           C  
ATOM   2567  O   TRP A 326      -1.310  18.847  -5.208  1.00 94.56           O  
ATOM   2568  CG  TRP A 326       1.038  14.979  -5.029  1.00 94.56           C  
ATOM   2569  CD1 TRP A 326       2.072  14.271  -4.525  1.00 94.56           C  
ATOM   2570  CD2 TRP A 326       0.709  14.356  -6.309  1.00 94.56           C  
ATOM   2571  CE2 TRP A 326       1.597  13.260  -6.511  1.00 94.56           C  
ATOM   2572  CE3 TRP A 326      -0.253  14.599  -7.315  1.00 94.56           C  
ATOM   2573  NE1 TRP A 326       2.401  13.258  -5.397  1.00 94.56           N  
ATOM   2574  CH2 TRP A 326       0.599  12.734  -8.645  1.00 94.56           C  
ATOM   2575  CZ2 TRP A 326       1.549  12.453  -7.652  1.00 94.56           C  
ATOM   2576  CZ3 TRP A 326      -0.301  13.803  -8.476  1.00 94.56           C  
ATOM   2577  N   MET A 327       0.269  19.363  -3.681  1.00 92.91           N  
ATOM   2578  CA  MET A 327      -0.359  20.568  -3.135  1.00 92.91           C  
ATOM   2579  C   MET A 327      -0.084  21.849  -3.942  1.00 92.91           C  
ATOM   2580  CB  MET A 327       0.076  20.728  -1.669  1.00 92.91           C  
ATOM   2581  O   MET A 327      -0.610  22.901  -3.600  1.00 92.91           O  
ATOM   2582  CG  MET A 327      -0.390  19.557  -0.790  1.00 92.91           C  
ATOM   2583  SD  MET A 327      -2.183  19.276  -0.769  1.00 92.91           S  
ATOM   2584  CE  MET A 327      -2.722  20.728   0.169  1.00 92.91           C  
ATOM   2585  N   GLY A 328       0.720  21.797  -5.009  1.00 92.71           N  
ATOM   2586  CA  GLY A 328       1.061  22.962  -5.838  1.00 92.71           C  
ATOM   2587  C   GLY A 328       2.081  23.918  -5.205  1.00 92.71           C  
ATOM   2588  O   GLY A 328       2.257  25.037  -5.673  1.00 92.71           O  
ATOM   2589  N   HIS A 329       2.765  23.503  -4.137  1.00 93.61           N  
ATOM   2590  CA  HIS A 329       3.806  24.291  -3.468  1.00 93.61           C  
ATOM   2591  C   HIS A 329       5.186  24.160  -4.132  1.00 93.61           C  
ATOM   2592  CB  HIS A 329       3.903  23.875  -1.993  1.00 93.61           C  
ATOM   2593  O   HIS A 329       6.079  24.959  -3.842  1.00 93.61           O  
ATOM   2594  CG  HIS A 329       2.629  23.976  -1.194  1.00 93.61           C  
ATOM   2595  CD2 HIS A 329       1.588  24.847  -1.386  1.00 93.61           C  
ATOM   2596  ND1 HIS A 329       2.327  23.225  -0.080  1.00 93.61           N  
ATOM   2597  CE1 HIS A 329       1.138  23.636   0.389  1.00 93.61           C  
ATOM   2598  NE2 HIS A 329       0.657  24.633  -0.364  1.00 93.61           N  
ATOM   2599  N   ARG A 330       5.395  23.150  -4.987  1.00 94.50           N  
ATOM   2600  CA  ARG A 330       6.617  22.990  -5.787  1.00 94.50           C  
ATOM   2601  C   ARG A 330       6.335  22.350  -7.144  1.00 94.50           C  
ATOM   2602  CB  ARG A 330       7.700  22.216  -5.005  1.00 94.50           C  
ATOM   2603  O   ARG A 330       5.392  21.579  -7.285  1.00 94.50           O  
ATOM   2604  CG  ARG A 330       7.556  20.686  -5.045  1.00 94.50           C  
ATOM   2605  CD  ARG A 330       8.707  19.988  -4.297  1.00 94.50           C  
ATOM   2606  NE  ARG A 330       9.038  18.648  -4.828  1.00 94.50           N  
ATOM   2607  NH1 ARG A 330       6.978  17.703  -4.726  1.00 94.50           N  
ATOM   2608  NH2 ARG A 330       8.574  16.453  -5.313  1.00 94.50           N  
ATOM   2609  CZ  ARG A 330       8.221  17.633  -4.977  1.00 94.50           C  
ATOM   2610  N   GLU A 331       7.235  22.585  -8.090  1.00 93.30           N  
ATOM   2611  CA  GLU A 331       7.264  21.869  -9.367  1.00 93.30           C  
ATOM   2612  C   GLU A 331       7.877  20.464  -9.221  1.00 93.30           C  
ATOM   2613  CB  GLU A 331       8.054  22.687 -10.401  1.00 93.30           C  
ATOM   2614  O   GLU A 331       8.762  20.267  -8.377  1.00 93.30           O  
ATOM   2615  CG  GLU A 331       7.349  23.993 -10.793  1.00 93.30           C  
ATOM   2616  CD  GLU A 331       5.928  23.758 -11.323  1.00 93.30           C  
ATOM   2617  OE1 GLU A 331       5.054  24.571 -10.968  1.00 93.30           O  
ATOM   2618  OE2 GLU A 331       5.736  22.751 -12.045  1.00 93.30           O  
ATOM   2619  N   PRO A 332       7.449  19.484 -10.039  1.00 94.76           N  
ATOM   2620  CA  PRO A 332       8.035  18.153 -10.041  1.00 94.76           C  
ATOM   2621  C   PRO A 332       9.441  18.185 -10.652  1.00 94.76           C  
ATOM   2622  CB  PRO A 332       7.070  17.284 -10.849  1.00 94.76           C  
ATOM   2623  O   PRO A 332       9.712  18.896 -11.622  1.00 94.76           O  
ATOM   2624  CG  PRO A 332       6.485  18.272 -11.859  1.00 94.76           C  
ATOM   2625  CD  PRO A 332       6.486  19.614 -11.126  1.00 94.76           C  
ATOM   2626  N   GLN A 333      10.344  17.385 -10.099  1.00 93.76           N  
ATOM   2627  CA  GLN A 333      11.744  17.328 -10.511  1.00 93.76           C  
ATOM   2628  C   GLN A 333      12.045  16.103 -11.386  1.00 93.76           C  
ATOM   2629  CB  GLN A 333      12.649  17.432  -9.273  1.00 93.76           C  
ATOM   2630  O   GLN A 333      11.417  15.044 -11.285  1.00 93.76           O  
ATOM   2631  CG  GLN A 333      12.479  18.805  -8.594  1.00 93.76           C  
ATOM   2632  CD  GLN A 333      13.306  18.982  -7.326  1.00 93.76           C  
ATOM   2633  NE2 GLN A 333      13.460  20.200  -6.855  1.00 93.76           N  
ATOM   2634  OE1 GLN A 333      13.801  18.062  -6.703  1.00 93.76           O  
ATOM   2635  N   GLY A 334      13.019  16.262 -12.284  1.00 92.88           N  
ATOM   2636  CA  GLY A 334      13.630  15.127 -12.971  1.00 92.88           C  
ATOM   2637  C   GLY A 334      14.467  14.278 -12.018  1.00 92.88           C  
ATOM   2638  O   GLY A 334      14.569  14.568 -10.829  1.00 92.88           O  
ATOM   2639  N   VAL A 335      15.070  13.223 -12.556  1.00 92.01           N  
ATOM   2640  CA  VAL A 335      16.013  12.390 -11.798  1.00 92.01           C  
ATOM   2641  C   VAL A 335      17.289  13.172 -11.472  1.00 92.01           C  
ATOM   2642  CB  VAL A 335      16.325  11.079 -12.547  1.00 92.01           C  
ATOM   2643  O   VAL A 335      17.617  14.148 -12.153  1.00 92.01           O  
ATOM   2644  CG1 VAL A 335      15.047  10.247 -12.715  1.00 92.01           C  
ATOM   2645  CG2 VAL A 335      16.932  11.299 -13.938  1.00 92.01           C  
ATOM   2646  N   ASP A 336      18.028  12.724 -10.457  1.00 89.98           N  
ATOM   2647  CA  ASP A 336      19.398  13.192 -10.238  1.00 89.98           C  
ATOM   2648  C   ASP A 336      20.251  12.907 -11.488  1.00 89.98           C  
ATOM   2649  CB  ASP A 336      19.992  12.539  -8.977  1.00 89.98           C  
ATOM   2650  O   ASP A 336      20.009  11.943 -12.221  1.00 89.98           O  
ATOM   2651  CG  ASP A 336      19.425  13.112  -7.668  1.00 89.98           C  
ATOM   2652  OD1 ASP A 336      19.248  14.350  -7.602  1.00 89.98           O  
ATOM   2653  OD2 ASP A 336      19.187  12.312  -6.728  1.00 89.98           O  
ATOM   2654  N   VAL A 337      21.253  13.746 -11.769  1.00 87.11           N  
ATOM   2655  CA  VAL A 337      22.058  13.639 -13.004  1.00 87.11           C  
ATOM   2656  C   VAL A 337      22.804  12.301 -13.065  1.00 87.11           C  
ATOM   2657  CB  VAL A 337      23.033  14.827 -13.127  1.00 87.11           C  
ATOM   2658  O   VAL A 337      22.939  11.709 -14.135  1.00 87.11           O  
ATOM   2659  CG1 VAL A 337      23.976  14.702 -14.334  1.00 87.11           C  
ATOM   2660  CG2 VAL A 337      22.259  16.144 -13.296  1.00 87.11           C  
ATOM   2661  N   GLU A 338      23.223  11.779 -11.918  1.00 87.15           N  
ATOM   2662  CA  GLU A 338      23.851  10.467 -11.752  1.00 87.15           C  
ATOM   2663  C   GLU A 338      22.882   9.316 -12.065  1.00 87.15           C  
ATOM   2664  CB  GLU A 338      24.364  10.324 -10.307  1.00 87.15           C  
ATOM   2665  O   GLU A 338      23.301   8.218 -12.427  1.00 87.15           O  
ATOM   2666  CG  GLU A 338      25.396  11.381  -9.866  1.00 87.15           C  
ATOM   2667  CD  GLU A 338      24.831  12.791  -9.599  1.00 87.15           C  
ATOM   2668  OE1 GLU A 338      25.646  13.739  -9.587  1.00 87.15           O  
ATOM   2669  OE2 GLU A 338      23.596  12.931  -9.457  1.00 87.15           O  
ATOM   2670  N   GLU A 339      21.577   9.574 -11.973  1.00 89.65           N  
ATOM   2671  CA  GLU A 339      20.499   8.641 -12.286  1.00 89.65           C  
ATOM   2672  C   GLU A 339      19.865   8.903 -13.664  1.00 89.65           C  
ATOM   2673  CB  GLU A 339      19.469   8.613 -11.151  1.00 89.65           C  
ATOM   2674  O   GLU A 339      18.846   8.302 -14.005  1.00 89.65           O  
ATOM   2675  CG  GLU A 339      20.043   8.138  -9.804  1.00 89.65           C  
ATOM   2676  CD  GLU A 339      18.918   7.840  -8.801  1.00 89.65           C  
ATOM   2677  OE1 GLU A 339      18.967   6.793  -8.116  1.00 89.65           O  
ATOM   2678  OE2 GLU A 339      17.891   8.555  -8.806  1.00 89.65           O  
ATOM   2679  N   ALA A 340      20.477   9.743 -14.511  1.00 90.17           N  
ATOM   2680  CA  ALA A 340      19.982  10.047 -15.860  1.00 90.17           C  
ATOM   2681  C   ALA A 340      19.818   8.802 -16.753  1.00 90.17           C  
ATOM   2682  CB  ALA A 340      20.941  11.043 -16.521  1.00 90.17           C  
ATOM   2683  O   ALA A 340      19.037   8.825 -17.708  1.00 90.17           O  
ATOM   2684  N   TRP A 341      20.518   7.704 -16.442  1.00 88.30           N  
ATOM   2685  CA  TRP A 341      20.353   6.408 -17.108  1.00 88.30           C  
ATOM   2686  C   TRP A 341      18.904   5.905 -17.037  1.00 88.30           C  
ATOM   2687  CB  TRP A 341      21.332   5.390 -16.508  1.00 88.30           C  
ATOM   2688  O   TRP A 341      18.417   5.355 -18.022  1.00 88.30           O  
ATOM   2689  CG  TRP A 341      21.124   5.081 -15.057  1.00 88.30           C  
ATOM   2690  CD1 TRP A 341      21.696   5.731 -14.018  1.00 88.30           C  
ATOM   2691  CD2 TRP A 341      20.314   4.022 -14.460  1.00 88.30           C  
ATOM   2692  CE2 TRP A 341      20.367   4.158 -13.041  1.00 88.30           C  
ATOM   2693  CE3 TRP A 341      19.581   2.929 -14.964  1.00 88.30           C  
ATOM   2694  NE1 TRP A 341      21.248   5.193 -12.829  1.00 88.30           N  
ATOM   2695  CH2 TRP A 341      18.918   2.258 -12.704  1.00 88.30           C  
ATOM   2696  CZ2 TRP A 341      19.662   3.319 -12.170  1.00 88.30           C  
ATOM   2697  CZ3 TRP A 341      18.920   2.042 -14.090  1.00 88.30           C  
ATOM   2698  N   LYS A 342      18.159   6.218 -15.964  1.00 88.70           N  
ATOM   2699  CA  LYS A 342      16.722   5.915 -15.826  1.00 88.70           C  
ATOM   2700  C   LYS A 342      15.876   6.456 -16.982  1.00 88.70           C  
ATOM   2701  CB  LYS A 342      16.189   6.513 -14.516  1.00 88.70           C  
ATOM   2702  O   LYS A 342      14.821   5.911 -17.295  1.00 88.70           O  
ATOM   2703  CG  LYS A 342      16.836   5.953 -13.239  1.00 88.70           C  
ATOM   2704  CD  LYS A 342      16.201   6.654 -12.028  1.00 88.70           C  
ATOM   2705  CE  LYS A 342      16.663   6.052 -10.706  1.00 88.70           C  
ATOM   2706  NZ  LYS A 342      16.075   6.784  -9.558  1.00 88.70           N  
ATOM   2707  N   CYS A 343      16.316   7.533 -17.634  1.00 89.85           N  
ATOM   2708  CA  CYS A 343      15.590   8.142 -18.744  1.00 89.85           C  
ATOM   2709  C   CYS A 343      15.666   7.344 -20.052  1.00 89.85           C  
ATOM   2710  CB  CYS A 343      16.085   9.575 -18.969  1.00 89.85           C  
ATOM   2711  O   CYS A 343      14.910   7.672 -20.964  1.00 89.85           O  
ATOM   2712  SG  CYS A 343      15.764  10.592 -17.504  1.00 89.85           S  
ATOM   2713  N   ARG A 344      16.544   6.339 -20.172  1.00 85.98           N  
ATOM   2714  CA  ARG A 344      16.716   5.550 -21.407  1.00 85.98           C  
ATOM   2715  C   ARG A 344      15.454   4.764 -21.779  1.00 85.98           C  
ATOM   2716  CB  ARG A 344      17.929   4.617 -21.263  1.00 85.98           C  
ATOM   2717  O   ARG A 344      15.072   4.745 -22.940  1.00 85.98           O  
ATOM   2718  CG  ARG A 344      19.265   5.372 -21.175  1.00 85.98           C  
ATOM   2719  CD  ARG A 344      20.418   4.415 -20.847  1.00 85.98           C  
ATOM   2720  NE  ARG A 344      21.717   5.120 -20.843  1.00 85.98           N  
ATOM   2721  NH1 ARG A 344      23.066   3.264 -21.094  1.00 85.98           N  
ATOM   2722  NH2 ARG A 344      23.918   5.228 -21.458  1.00 85.98           N  
ATOM   2723  CZ  ARG A 344      22.875   4.538 -21.109  1.00 85.98           C  
ATOM   2724  N   THR A 345      14.735   4.261 -20.778  1.00 79.53           N  
ATOM   2725  CA  THR A 345      13.532   3.419 -20.948  1.00 79.53           C  
ATOM   2726  C   THR A 345      12.240   4.102 -20.498  1.00 79.53           C  
ATOM   2727  CB  THR A 345      13.711   2.126 -20.163  1.00 79.53           C  
ATOM   2728  O   THR A 345      11.149   3.507 -20.490  1.00 79.53           O  
ATOM   2729  CG2 THR A 345      14.951   1.369 -20.629  1.00 79.53           C  
ATOM   2730  OG1 THR A 345      13.830   2.443 -18.794  1.00 79.53           O  
ATOM   2731  N   CYS A 346      12.353   5.369 -20.093  1.00 87.80           N  
ATOM   2732  CA  CYS A 346      11.212   6.176 -19.709  1.00 87.80           C  
ATOM   2733  C   CYS A 346      10.331   6.409 -20.938  1.00 87.80           C  
ATOM   2734  CB  CYS A 346      11.695   7.478 -19.064  1.00 87.80           C  
ATOM   2735  O   CYS A 346      10.765   6.972 -21.938  1.00 87.80           O  
ATOM   2736  SG  CYS A 346      10.266   8.525 -18.651  1.00 87.80           S  
ATOM   2737  N   THR A 347       9.061   6.024 -20.846  1.00 85.34           N  
ATOM   2738  CA  THR A 347       8.111   6.180 -21.954  1.00 85.34           C  
ATOM   2739  C   THR A 347       7.912   7.646 -22.360  1.00 85.34           C  
ATOM   2740  CB  THR A 347       6.760   5.605 -21.542  1.00 85.34           C  
ATOM   2741  O   THR A 347       7.590   7.945 -23.502  1.00 85.34           O  
ATOM   2742  CG2 THR A 347       5.828   5.469 -22.721  1.00 85.34           C  
ATOM   2743  OG1 THR A 347       6.855   4.301 -21.001  1.00 85.34           O  
ATOM   2744  N   TYR A 348       8.140   8.578 -21.432  1.00 88.79           N  
ATOM   2745  CA  TYR A 348       7.985  10.016 -21.656  1.00 88.79           C  
ATOM   2746  C   TYR A 348       9.298  10.705 -22.048  1.00 88.79           C  
ATOM   2747  CB  TYR A 348       7.351  10.654 -20.415  1.00 88.79           C  
ATOM   2748  O   TYR A 348       9.365  11.935 -22.076  1.00 88.79           O  
ATOM   2749  CG  TYR A 348       6.096   9.942 -19.955  1.00 88.79           C  
ATOM   2750  CD1 TYR A 348       4.905  10.067 -20.694  1.00 88.79           C  
ATOM   2751  CD2 TYR A 348       6.136   9.118 -18.815  1.00 88.79           C  
ATOM   2752  CE1 TYR A 348       3.754   9.367 -20.292  1.00 88.79           C  
ATOM   2753  CE2 TYR A 348       4.987   8.411 -18.412  1.00 88.79           C  
ATOM   2754  OH  TYR A 348       2.706   7.793 -18.837  1.00 88.79           O  
ATOM   2755  CZ  TYR A 348       3.797   8.527 -19.163  1.00 88.79           C  
ATOM   2756  N   ALA A 349      10.366   9.952 -22.327  1.00 88.21           N  
ATOM   2757  CA  ALA A 349      11.695  10.518 -22.537  1.00 88.21           C  
ATOM   2758  C   ALA A 349      11.759  11.502 -23.722  1.00 88.21           C  
ATOM   2759  CB  ALA A 349      12.690   9.366 -22.677  1.00 88.21           C  
ATOM   2760  O   ALA A 349      12.583  12.415 -23.697  1.00 88.21           O  
ATOM   2761  N   ASP A 350      10.877  11.369 -24.716  1.00 86.91           N  
ATOM   2762  CA  ASP A 350      10.817  12.251 -25.892  1.00 86.91           C  
ATOM   2763  C   ASP A 350      10.097  13.580 -25.633  1.00 86.91           C  
ATOM   2764  CB  ASP A 350      10.129  11.512 -27.044  1.00 86.91           C  
ATOM   2765  O   ASP A 350      10.287  14.553 -26.368  1.00 86.91           O  
ATOM   2766  CG  ASP A 350      10.927  10.301 -27.529  1.00 86.91           C  
ATOM   2767  OD1 ASP A 350      12.159  10.276 -27.285  1.00 86.91           O  
ATOM   2768  OD2 ASP A 350      10.284   9.424 -28.135  1.00 86.91           O  
ATOM   2769  N   ILE A 351       9.284  13.661 -24.578  1.00 88.50           N  
ATOM   2770  CA  ILE A 351       8.571  14.884 -24.178  1.00 88.50           C  
ATOM   2771  C   ILE A 351       9.134  15.512 -22.900  1.00 88.50           C  
ATOM   2772  CB  ILE A 351       7.051  14.656 -24.096  1.00 88.50           C  
ATOM   2773  O   ILE A 351       8.860  16.681 -22.647  1.00 88.50           O  
ATOM   2774  CG1 ILE A 351       6.681  13.624 -23.012  1.00 88.50           C  
ATOM   2775  CG2 ILE A 351       6.502  14.263 -25.481  1.00 88.50           C  
ATOM   2776  CD1 ILE A 351       5.195  13.654 -22.655  1.00 88.50           C  
ATOM   2777  N   CYS A 352       9.956  14.777 -22.146  1.00 91.63           N  
ATOM   2778  CA  CYS A 352      10.501  15.196 -20.860  1.00 91.63           C  
ATOM   2779  C   CYS A 352      11.335  16.483 -20.963  1.00 91.63           C  
ATOM   2780  CB  CYS A 352      11.297  14.023 -20.273  1.00 91.63           C  
ATOM   2781  O   CYS A 352      12.419  16.500 -21.556  1.00 91.63           O  
ATOM   2782  SG  CYS A 352      11.970  14.474 -18.646  1.00 91.63           S  
ATOM   2783  N   GLU A 353      10.842  17.558 -20.341  1.00 88.79           N  
ATOM   2784  CA  GLU A 353      11.479  18.880 -20.371  1.00 88.79           C  
ATOM   2785  C   GLU A 353      12.867  18.855 -19.709  1.00 88.79           C  
ATOM   2786  CB  GLU A 353      10.569  19.943 -19.716  1.00 88.79           C  
ATOM   2787  O   GLU A 353      13.810  19.424 -20.255  1.00 88.79           O  
ATOM   2788  CG  GLU A 353       9.264  20.226 -20.500  1.00 88.79           C  
ATOM   2789  CD  GLU A 353       8.403  21.378 -19.918  1.00 88.79           C  
ATOM   2790  OE1 GLU A 353       7.319  21.694 -20.482  1.00 88.79           O  
ATOM   2791  OE2 GLU A 353       8.814  21.986 -18.912  1.00 88.79           O  
ATOM   2792  N   TRP A 354      13.034  18.118 -18.603  1.00 90.60           N  
ATOM   2793  CA  TRP A 354      14.332  17.952 -17.934  1.00 90.60           C  
ATOM   2794  C   TRP A 354      15.375  17.298 -18.847  1.00 90.60           C  
ATOM   2795  CB  TRP A 354      14.138  17.145 -16.646  1.00 90.60           C  
ATOM   2796  O   TRP A 354      16.495  17.791 -18.959  1.00 90.60           O  
ATOM   2797  CG  TRP A 354      15.383  16.837 -15.875  1.00 90.60           C  
ATOM   2798  CD1 TRP A 354      15.879  17.580 -14.858  1.00 90.60           C  
ATOM   2799  CD2 TRP A 354      16.297  15.705 -16.024  1.00 90.60           C  
ATOM   2800  CE2 TRP A 354      17.343  15.846 -15.065  1.00 90.60           C  
ATOM   2801  CE3 TRP A 354      16.349  14.572 -16.868  1.00 90.60           C  
ATOM   2802  NE1 TRP A 354      17.021  16.983 -14.363  1.00 90.60           N  
ATOM   2803  CH2 TRP A 354      18.419  13.821 -15.810  1.00 90.60           C  
ATOM   2804  CZ2 TRP A 354      18.393  14.929 -14.955  1.00 90.60           C  
ATOM   2805  CZ3 TRP A 354      17.407  13.648 -16.769  1.00 90.60           C  
ATOM   2806  N   ARG A 355      15.005  16.239 -19.581  1.00 87.48           N  
ATOM   2807  CA  ARG A 355      15.928  15.555 -20.505  1.00 87.48           C  
ATOM   2808  C   ARG A 355      16.321  16.463 -21.673  1.00 87.48           C  
ATOM   2809  CB  ARG A 355      15.300  14.240 -20.992  1.00 87.48           C  
ATOM   2810  O   ARG A 355      17.486  16.483 -22.061  1.00 87.48           O  
ATOM   2811  CG  ARG A 355      16.304  13.340 -21.736  1.00 87.48           C  
ATOM   2812  CD  ARG A 355      15.559  12.146 -22.340  1.00 87.48           C  
ATOM   2813  NE  ARG A 355      16.451  11.167 -22.998  1.00 87.48           N  
ATOM   2814  NH1 ARG A 355      14.961  10.445 -24.605  1.00 87.48           N  
ATOM   2815  NH2 ARG A 355      16.933   9.438 -24.411  1.00 87.48           N  
ATOM   2816  CZ  ARG A 355      16.111  10.359 -23.994  1.00 87.48           C  
ATOM   2817  N   LYS A 356      15.367  17.237 -22.208  1.00 86.65           N  
ATOM   2818  CA  LYS A 356      15.617  18.220 -23.278  1.00 86.65           C  
ATOM   2819  C   LYS A 356      16.497  19.378 -22.805  1.00 86.65           C  
ATOM   2820  CB  LYS A 356      14.285  18.751 -23.831  1.00 86.65           C  
ATOM   2821  O   LYS A 356      17.394  19.789 -23.535  1.00 86.65           O  
ATOM   2822  CG  LYS A 356      13.549  17.682 -24.643  1.00 86.65           C  
ATOM   2823  CD  LYS A 356      12.219  18.211 -25.191  1.00 86.65           C  
ATOM   2824  CE  LYS A 356      11.585  17.057 -25.960  1.00 86.65           C  
ATOM   2825  NZ  LYS A 356      10.225  17.349 -26.465  1.00 86.65           N  
ATOM   2826  N   GLY A 357      16.267  19.880 -21.591  1.00 78.89           N  
ATOM   2827  CA  GLY A 357      17.042  20.963 -20.981  1.00 78.89           C  
ATOM   2828  C   GLY A 357      18.479  20.559 -20.642  1.00 78.89           C  
ATOM   2829  O   GLY A 357      19.404  21.338 -20.861  1.00 78.89           O  
ATOM   2830  N   SER A 358      18.688  19.315 -20.202  1.00 62.94           N  
ATOM   2831  CA  SER A 358      20.012  18.744 -19.902  1.00 62.94           C  
ATOM   2832  C   SER A 358      20.858  18.430 -21.148  1.00 62.94           C  
ATOM   2833  CB  SER A 358      19.850  17.492 -19.030  1.00 62.94           C  
ATOM   2834  O   SER A 358      22.011  18.014 -21.017  1.00 62.94           O  
ATOM   2835  OG  SER A 358      19.293  17.857 -17.782  1.00 62.94           O  
ATOM   2836  N   GLY A 359      20.338  18.669 -22.360  1.00 44.87           N  
ATOM   2837  CA  GLY A 359      20.988  18.409 -23.654  1.00 44.87           C  
ATOM   2838  C   GLY A 359      22.333  19.110 -23.906  1.00 44.87           C  
ATOM   2839  O   GLY A 359      22.931  18.897 -24.956  1.00 44.87           O  
ATOM   2840  N   VAL A 360      22.860  19.893 -22.958  1.00 41.63           N  
ATOM   2841  CA  VAL A 360      24.241  20.411 -22.998  1.00 41.63           C  
ATOM   2842  C   VAL A 360      25.273  19.378 -22.507  1.00 41.63           C  
ATOM   2843  CB  VAL A 360      24.341  21.761 -22.253  1.00 41.63           C  
ATOM   2844  O   VAL A 360      26.460  19.535 -22.776  1.00 41.63           O  
ATOM   2845  CG1 VAL A 360      25.732  22.405 -22.338  1.00 41.63           C  
ATOM   2846  CG2 VAL A 360      23.352  22.780 -22.844  1.00 41.63           C  
ATOM   2847  N   LEU A 361      24.871  18.282 -21.850  1.00 36.85           N  
ATOM   2848  CA  LEU A 361      25.819  17.284 -21.319  1.00 36.85           C  
ATOM   2849  C   LEU A 361      25.965  16.002 -22.156  1.00 36.85           C  
ATOM   2850  CB  LEU A 361      25.529  17.026 -19.831  1.00 36.85           C  
ATOM   2851  O   LEU A 361      26.667  15.082 -21.742  1.00 36.85           O  
ATOM   2852  CG  LEU A 361      25.892  18.214 -18.918  1.00 36.85           C  
ATOM   2853  CD1 LEU A 361      25.425  17.917 -17.494  1.00 36.85           C  
ATOM   2854  CD2 LEU A 361      27.401  18.490 -18.871  1.00 36.85           C  
ATOM   2855  N   SER A 362      25.388  15.935 -23.360  1.00 30.03           N  
ATOM   2856  CA  SER A 362      25.685  14.856 -24.312  1.00 30.03           C  
ATOM   2857  C   SER A 362      26.650  15.328 -25.403  1.00 30.03           C  
ATOM   2858  CB  SER A 362      24.402  14.247 -24.884  1.00 30.03           C  
ATOM   2859  O   SER A 362      26.269  16.013 -26.344  1.00 30.03           O  
ATOM   2860  OG  SER A 362      23.847  13.367 -23.924  1.00 30.03           O  
ATOM   2861  N   SER A 363      27.901  14.867 -25.301  1.00 31.43           N  
ATOM   2862  CA  SER A 363      28.913  14.775 -26.370  1.00 31.43           C  
ATOM   2863  C   SER A 363      29.687  16.044 -26.786  1.00 31.43           C  
ATOM   2864  CB  SER A 363      28.365  13.973 -27.566  1.00 31.43           C  
ATOM   2865  O   SER A 363      29.456  16.665 -27.815  1.00 31.43           O  
ATOM   2866  OG  SER A 363      27.448  14.697 -28.358  1.00 31.43           O  
ATOM   2867  N   THR A 364      30.766  16.354 -26.065  1.00 31.71           N  
ATOM   2868  CA  THR A 364      31.987  16.900 -26.699  1.00 31.71           C  
ATOM   2869  C   THR A 364      33.244  16.361 -26.014  1.00 31.71           C  
ATOM   2870  CB  THR A 364      32.007  18.441 -26.896  1.00 31.71           C  
ATOM   2871  O   THR A 364      34.127  17.095 -25.587  1.00 31.71           O  
ATOM   2872  CG2 THR A 364      32.034  18.822 -28.379  1.00 31.71           C  
ATOM   2873  OG1 THR A 364      30.871  19.065 -26.359  1.00 31.71           O  
ATOM   2874  N   LEU A 365      33.379  15.032 -25.949  1.00 30.82           N  
ATOM   2875  CA  LEU A 365      34.719  14.438 -25.949  1.00 30.82           C  
ATOM   2876  C   LEU A 365      35.241  14.554 -27.383  1.00 30.82           C  
ATOM   2877  CB  LEU A 365      34.695  13.005 -25.390  1.00 30.82           C  
ATOM   2878  O   LEU A 365      35.052  13.670 -28.214  1.00 30.82           O  
ATOM   2879  CG  LEU A 365      34.685  12.978 -23.848  1.00 30.82           C  
ATOM   2880  CD1 LEU A 365      34.237  11.605 -23.354  1.00 30.82           C  
ATOM   2881  CD2 LEU A 365      36.073  13.262 -23.259  1.00 30.82           C  
ATOM   2882  N   ALA A 366      35.797  15.728 -27.689  1.00 29.55           N  
ATOM   2883  CA  ALA A 366      36.370  16.048 -28.984  1.00 29.55           C  
ATOM   2884  C   ALA A 366      37.418  14.983 -29.370  1.00 29.55           C  
ATOM   2885  CB  ALA A 366      36.981  17.453 -28.915  1.00 29.55           C  
ATOM   2886  O   ALA A 366      38.346  14.731 -28.592  1.00 29.55           O  
ATOM   2887  N   PRO A 367      37.308  14.356 -30.554  1.00 32.63           N  
ATOM   2888  CA  PRO A 367      38.298  13.401 -31.006  1.00 32.63           C  
ATOM   2889  C   PRO A 367      39.609  14.140 -31.268  1.00 32.63           C  
ATOM   2890  CB  PRO A 367      37.718  12.707 -32.240  1.00 32.63           C  
ATOM   2891  O   PRO A 367      39.693  15.019 -32.126  1.00 32.63           O  
ATOM   2892  CG  PRO A 367      36.538  13.574 -32.685  1.00 32.63           C  
ATOM   2893  CD  PRO A 367      36.253  14.536 -31.534  1.00 32.63           C  
ATOM   2894  N   GLN A 368      40.632  13.768 -30.500  1.00 33.02           N  
ATOM   2895  CA  GLN A 368      42.022  14.163 -30.696  1.00 33.02           C  
ATOM   2896  C   GLN A 368      42.417  13.894 -32.152  1.00 33.02           C  
ATOM   2897  CB  GLN A 368      42.902  13.363 -29.721  1.00 33.02           C  
ATOM   2898  O   GLN A 368      42.614  12.751 -32.573  1.00 33.02           O  
ATOM   2899  CG  GLN A 368      42.814  13.867 -28.265  1.00 33.02           C  
ATOM   2900  CD  GLN A 368      43.912  14.854 -27.862  1.00 33.02           C  
ATOM   2901  NE2 GLN A 368      43.819  15.440 -26.689  1.00 33.02           N  
ATOM   2902  OE1 GLN A 368      44.878  15.099 -28.564  1.00 33.02           O  
ATOM   2903  N   VAL A 369      42.505  14.975 -32.924  1.00 35.19           N  
ATOM   2904  CA  VAL A 369      42.967  14.991 -34.307  1.00 35.19           C  
ATOM   2905  C   VAL A 369      44.402  14.469 -34.333  1.00 35.19           C  
ATOM   2906  CB  VAL A 369      42.857  16.421 -34.883  1.00 35.19           C  
ATOM   2907  O   VAL A 369      45.354  15.185 -34.017  1.00 35.19           O  
ATOM   2908  CG1 VAL A 369      43.400  16.518 -36.315  1.00 35.19           C  
ATOM   2909  CG2 VAL A 369      41.395  16.892 -34.904  1.00 35.19           C  
ATOM   2910  N   LYS A 370      44.574  13.204 -34.727  1.00 34.79           N  
ATOM   2911  CA  LYS A 370      45.874  12.682 -35.149  1.00 34.79           C  
ATOM   2912  C   LYS A 370      46.258  13.398 -36.441  1.00 34.79           C  
ATOM   2913  CB  LYS A 370      45.835  11.154 -35.326  1.00 34.79           C  
ATOM   2914  O   LYS A 370      45.677  13.147 -37.494  1.00 34.79           O  
ATOM   2915  CG  LYS A 370      45.866  10.415 -33.979  1.00 34.79           C  
ATOM   2916  CD  LYS A 370      45.943   8.895 -34.186  1.00 34.79           C  
ATOM   2917  CE  LYS A 370      46.032   8.179 -32.832  1.00 34.79           C  
ATOM   2918  NZ  LYS A 370      46.064   6.701 -32.987  1.00 34.79           N  
ATOM   2919  N   LYS A 371      47.227  14.311 -36.341  1.00 35.20           N  
ATOM   2920  CA  LYS A 371      47.903  14.921 -37.490  1.00 35.20           C  
ATOM   2921  C   LYS A 371      48.470  13.815 -38.380  1.00 35.20           C  
ATOM   2922  CB  LYS A 371      49.019  15.866 -37.018  1.00 35.20           C  
ATOM   2923  O   LYS A 371      49.257  12.989 -37.924  1.00 35.20           O  
ATOM   2924  CG  LYS A 371      48.474  17.238 -36.594  1.00 35.20           C  
ATOM   2925  CD  LYS A 371      49.611  18.132 -36.084  1.00 35.20           C  
ATOM   2926  CE  LYS A 371      49.104  19.560 -35.854  1.00 35.20           C  
ATOM   2927  NZ  LYS A 371      50.172  20.432 -35.303  1.00 35.20           N  
ATOM   2928  N   ALA A 372      48.027  13.809 -39.631  1.00 30.80           N  
ATOM   2929  CA  ALA A 372      48.520  12.944 -40.683  1.00 30.80           C  
ATOM   2930  C   ALA A 372      49.577  13.678 -41.522  1.00 30.80           C  
ATOM   2931  CB  ALA A 372      47.328  12.479 -41.533  1.00 30.80           C  
ATOM   2932  O   ALA A 372      49.358  14.831 -41.895  1.00 30.80           O  
ATOM   2933  N   LYS A 373      50.618  12.908 -41.865  1.00 37.23           N  
ATOM   2934  CA  LYS A 373      51.763  13.153 -42.761  1.00 37.23           C  
ATOM   2935  C   LYS A 373      52.896  14.032 -42.248  1.00 37.23           C  
ATOM   2936  CB  LYS A 373      51.327  13.488 -44.190  1.00 37.23           C  
ATOM   2937  O   LYS A 373      52.679  15.232 -41.989  1.00 37.23           O  
ATOM   2938  CG  LYS A 373      50.732  12.241 -44.854  1.00 37.23           C  
ATOM   2939  CD  LYS A 373      50.363  12.528 -46.307  1.00 37.23           C  
ATOM   2940  CE  LYS A 373      49.865  11.236 -46.959  1.00 37.23           C  
ATOM   2941  NZ  LYS A 373      49.460  11.465 -48.366  1.00 37.23           N  
ATOM   2942  OXT LYS A 373      53.979  13.415 -42.174  1.00 37.23           O  
TER    2943      LYS A 373                                                      
ENDMDL                                                                          
END                                                                             
